# Supplementary material for: Re-routing MAP kinase signaling for penetration peg formation in predator yeasts
Source: PLoS Pathog. 2024 Aug 30;20(8):e1012503. doi: 10.1371/journal.ppat.1012503 (PMC11392346; doi:10.1371/journal.ppat.1012503)
Supplement: S4 Table — (XLSX) [file ppat.1012503.s008.xlsx]

## Sheet: Predation assay microscope 
Replicate	sample	N prey alive	N prey dead
1	wild type (CBS 7425)	6	244
2	wild type (CBS 7425)	4	246
3	wild type (CBS 7425)	1	249
1	kil1 (B054)	250	0
2	kil1 (B054)	250	0
3	kil1 (B054)	250	0
1	kil1 (G238)	250	0
2	kil1 (G238)	250	0
3	kil1 (G238)	250	0
1	B054::KIL1 (B268)	21	229
2	B054::KIL1 (B268)	9	241
3	B054::KIL1 (B268)	4	246
1	ste12 (G404)	250	0
2	ste12 (G404)	250	0
3	ste12 (G404)	250	0
1	ste12 (G398)	250	0
2	ste12 (G398)	250	0
3	ste12 (G398)	250	0
	sample	Average N prey alive	Average N prey dead	Standard deviation	variance	Standard error
	wild type (CBS 7425)	3.66667	246.333	2.0548	6.33333	1.18634
	kil1 (B054)	250	0	0	0	0
	kil1 (G238)	250	0	0	0	0
	B054::KIL1 (B268)	11.3333	238.667	7.13364	76.3333	4.11861
	ste12 (G404)	250	0	0	0	0
	ste12 (G398)	250	0	0	0	0
					prey cells
					alive
					dead/attacked

## Sheet: Predation assay plate-based CFU
experiment	replicate	prey control	WT	kil1 (B054)	kil1 (G238)	B054::KIL1	ste12 (G404)	ste12 (G398)
1	1	402	2	363	NA	NA	NA	NA
1	2	594	0	362	NA	NA	NA	NA
1	3	513	2	406	NA	NA	NA	NA
1	4	472	8	343	NA	NA	NA	NA
1	5	430	1	344	NA	NA	NA	NA
2	1	252	19	263	NA	NA	NA	NA
2	2	175	10	286	NA	NA	NA	NA
2	3	224	24	173	NA	NA	NA	NA
2	4	379	27	225	NA	NA	NA	NA
2	5	470	19	187	NA	NA	NA	NA
3	1	481	2	422	NA	NA	NA	NA
3	2	484	0	455	NA	NA	NA	NA
3	3	398	0	495	NA	NA	NA	NA
3	4	445	0	412	NA	NA	NA	NA
3	5	507	1	421	NA	NA	NA	NA
4	1	152	12	264	327	4	318	354
4	2	353	9	188	348	1	465	224
4	3	137	10	340	331	2	320	420
4	4	260	6	290	280	14	398	232
4	5	165	4	319	257	0	192	289
5	1	98	0	134	277	18	133	100
5	2	86	0	120	153	25	128	109
5	3	99	0	127	130	18	108	126
5	4	73	0	127	118	19	111	144
5	5	134	1	112	153	8	116	136
6	1	247	0	266	284	7	288	444
6	2	319	1	364	218	2	294	328
6	3	385	1	322	310	3	321	360
6	4	377	2	335	250	2	341	376
6	5	396	2	276	324	4	292	352
		prey control	WT	kil1 (B054)	kil1 (G238)	B054::KIL1	ste12 (G404)	ste12 (G398)
	Average Prey CFU	316.9	5.43333	291.367	250.667	8.46667	255	266.267
	Variance	23510.3	58.8747	11703.5	6118.81	65.8381	13223	14454.1
	Standard deviation	150.754	7.54402	106.364	75.5704	7.83893	111.092	116.148
	Standard error mean	27.5237	1.37734	19.4194	19.5122	2.024	28.6839	29.9894
