# Supplementary material for: Re-routing MAP kinase signaling for penetration peg formation in predator yeasts
Source: PLoS Pathog. 2024 Aug 30;20(8):e1012503. doi: 10.1371/journal.ppat.1012503 (PMC11392346; doi:10.1371/journal.ppat.1012503)
Supplement: S5 Table — (XLSX) [file ppat.1012503.s009.xlsx]

## Sheet: Mating experiment
	N hybrids derived from mating experiments
	WT YES2 x WT YES3	WT YES2 x kil1 YES3	kil1 YES2 x kil1 YES3	WT YES2 x ste12 YES3	ste12 YES2 x ste12 YES3
	892	21	12	424	420
	700	35	9	432	496
	NA	NA	NA	NA	NA
	592	51	2	972	664
	720	81	3	828	648
	508	121	0	200	716
N hybrids total	3412	309	26	2856	2944
	WT x WT	WT x kil1	kil1 x kil1	WT x ste12	ste12 x ste12
Average N hybrids	682.4	61.8	5.2	571.2	588.8
Variance	21060.8	1593.2	25.7	101355	15611.2
Standard deviation	129.802	35.701	4.53431	284.753	111.754
Standard error	58.0494	15.966	2.02781	127.345	49.9779

## Sheet: Mating Shapiro Wilk test
Shapiro Wilk normality Test
	W	p-value
WT x WT	0.97174	0.8863
WT x kil1	0.9441	0.6951
kil1 x kil1	0.90872	0.4599
WT x ste12	0.91965	0.5277
ste12 x ste12	0.90164	0.419
all variables yielded p-value > 0.05 indicating normal distribution of data

## Sheet: Mating Welch's t-test
one sided unpaired Welch’s t-test
H0: N hybrids of WT x WT cross = N hybrids of WT x mutant or mutant x mutant cross (x = y)
H1: N hybrids of WT x WT cross > N hybrids of WT x mutant or mutant x mutant cross (x > y)
	t	df	p-value	95 % confidence interval	mean of x	mean of y
WT x kil1	9.2199	4.6017	0.0001937	482.328	682.4	61.8	***
kil1 x kil1	10.428	4.0098	0.0002359	538.853	682.4	5.2	***
WT x ste12	0.71067	5.5935	0.2529	-196.855	682.4	571.2
ste12 x ste12	1.0929	7.8272	0.1535	-66.1109	682.4	588.8
Significant p-values are indicated as * (p-value < 0.05), ** (p-value < 0.01) and *** (p-value < 0.001).
