# Supplementary material for: Re-routing MAP kinase signaling for penetration peg formation in predator yeasts
Source: PLoS Pathog. 2024 Aug 30;20(8):e1012503. doi: 10.1371/journal.ppat.1012503 (PMC11392346; doi:10.1371/journal.ppat.1012503)
Supplement: S6 Table — (XLSX) [file ppat.1012503.s010.xlsx]

## Sheet: Summary RNAseq
		cutoffs ▼	cutoffs ▼
		log2FC	padj	contrast_nam ►	a-vs-f			b-vs-g			c-vs-h			d-vs-i			e-vs-k
	tinker here ►	2	0.05	N up-reg ►	228			169			257			149			157
		-2	0.05	N down-reg ►	17			124			324			118			179
dex	gene_id	stanam	sysnam	legacy_id	log2FC	pvalue	padj	log2FC	pvalue	padj	log2FC	pvalue	padj	log2FC	pvalue	padj	log2FC	pvalue	padj
1	Ssc00w0001	HAP1	YLR256W	ASC0+1	0.080627	0.554728	0.661925	0.161479	0.32958	0.418229	0.148406	0.23589	0.294294	0.0582455	0.617443	0.673218	0.147444	0.332827	0.416017
2	Ssc00w0003	FLR1	YBR008C	ASC0+3	0.312573	0.0399393	0.0764435	0.561603	0.00253189	0.00546229	0.657933	0.000206579	0.000418649	0.0673747	0.48774	0.549501	0.0436629	0.740378	0.794399
3	Ssc00c0005			ASC0-5	1.67667	0.0650889	0.116277	2.65859	0.0110011	0.0206749	2.59671	0.0147031	0.0231833	1.75973	0.0372979	0.0545755	2.32646	0.00661248	0.0127465
4	Ssc00w0006	FEN2	YCR028C	ASC0+6	0.589687	0.0161311	0.0347551	1.96769	3.09917e-28	4.16167e-27	2.77092	1.09286e-45	1.23304e-44	2.42394	6.66322e-41	6.24481e-40	3.17217	2.3207e-61	6.10055e-60
5	Ssc00w0007	JEN1	YKL217W	ASC0+7	6.22947	2.2547e-79	1.10799e-77	9.36914	1.4003e-303	2.3745e-301	11.2532	0	0	9.32643	0	0	10.0493	0	0
6	Ssc00c0008			ASC0-8	-0.144948	0.753279	0.826469	1.73047	0.00502616	0.0101914	1.20021	0.00648204	0.0108022	0.286466	0.391124	0.455522	0.473677	0.224051	0.297118
7	Ssc00w0009	FLO1	YAR050W	ASC0+9	-0.800572	0.115462	0.187985	0.733102	0.0982953	0.14717	0.121529	0.869845	0.895757	0.723709	0.000119076	0.000243287	0.92505	0.000177759	0.000450349
8	Ssc00w0011			ASC0+11	-1.40639	1.86244e-16	1.8742e-15	-0.130912	0.552907	0.638549	-0.913793	4.73946e-07	1.24528e-06	0.668684	7.29638e-10	2.33687e-09	0.553463	0.0175336	0.0312346
9	Ssc00w0012	ARR3	YPR201W	ASC0+12	-0.259601	0.000355826	0.00113177	0.430061	0.00114241	0.00261784	0.472858	5.11664e-05	0.000111687	0.253258	0.00653602	0.0108209	0.408402	0.000125474	0.000324953
10	Ssc00w0013	PIS1	YPR113W	ASC0+13	-0.079468	0.364957	0.480392	-0.107683	0.431613	0.5246	-0.273144	0.0163119	0.0255642	-0.116686	0.157729	0.202678	-0.252433	0.0243334	0.0420368
11	Ssc00w0014	CDC14	YFR028C	ASC0+14	-0.10068	0.242025	0.346413	0.170694	0.112124	0.165413	-0.0161742	0.875213	0.900193	-0.392818	1.65933e-05	3.68396e-05	-0.154954	0.193596	0.263012
12	Ssc00c0015	PRS5	YOL061W	ASC0-15	-0.650029	4.32825e-11	3.09003e-10	-0.61991	7.51787e-11	4.26972e-10	-0.861441	2.14108e-11	7.82957e-11	-0.478695	1.06417e-09	3.36854e-09	-0.633318	2.12605e-07	7.74423e-07
13	Ssc00w0016			ASC0+16	-0.305014	0.0418425	0.0795884	-0.309875	0.038111	0.063751	-0.600859	0.000768251	0.0014585	-0.417582	0.00166713	0.00299151	-0.175051	0.390362	0.474794
14	Ssc00w0018	WWM1	YFL010C	ASC0+18	-0.179261	0.00631383	0.0150678	0.205393	0.0346025	0.0582763	0.238563	0.0107733	0.0173359	0.557274	1.00438e-13	3.98945e-13	0.61052	5.90961e-06	1.83913e-05
15	Ssc00c0019		YPR127W	ASC0-19	1.05316	5.54603e-10	3.64197e-09	1.56222	1.17739e-43	2.36875e-42	1.88915	1.00757e-104	2.38686e-103	2.28723	2.03659e-189	1.33609e-187	2.66887	2.85278e-149	2.17287e-147
16	Ssc00c0021			ASC0-21	0.344296	0.00112072	0.00317422	0.316362	0.00530504	0.0106948	0.186158	0.141547	0.186295	0.509869	7.11161e-10	2.27892e-09	0.717815	1.72396e-07	6.31057e-07
17	Ssc00c0024	GRH1	YDR517W	ASC0-24	-0.120522	0.112994	0.184783	-0.350313	0.00122272	0.00277828	-0.308051	0.00157827	0.00287776	-0.255479	0.000402169	0.000774001	-0.321363	0.00186769	0.0040101
18	Ssc00w0025			ASC0+25	-0.150856	0.493103	0.604036	-0.566558	0.00613694	0.0121276	-0.394991	0.0527136	0.0752726	-0.700859	4.13905e-05	8.8694e-05	-0.370609	0.0806638	0.122345
19	Ssc00w0026			ASC0+26	-0.320696	0.059641	0.108283	-0.626875	0.00218459	0.00475276	-0.595122	0.00535562	0.00904417	-0.609611	0.00017486	0.000350542	-0.557338	0.0109459	0.0202332
20	Ssc00w0027	LHP1	YDL051W	ASC0+27	0.0676476	0.408443	0.524404	-0.114158	0.328125	0.416828	-0.109482	0.299101	0.362211	-0.0536309	0.548544	0.60868	0.0386511	0.745376	0.798609
21	Ssc00c0028	ARO9	YHR137W	ASC0-28	1.55705	5.56313e-22	7.4899e-21	0.709603	8.0352e-05	0.000224313	0.820965	5.53826e-05	0.000120272	0.866805	2.35442e-11	8.25846e-11	-0.0959076	0.666933	0.734075
22	Ssc00w0030	ESL2	YKR096W	ASC0+30	-0.0430997	0.581925	0.684736	-0.154758	0.196105	0.267682	-0.0905601	0.449437	0.516597	0.0909958	0.29209	0.352563	-0.00260076	0.980524	0.984668
23	Ssc00w0033	PPZ1	YML016C	ASC0+33	-0.110147	0.174998	0.26714	-0.391763	0.00218355	0.00475224	-0.301343	0.00148844	0.00272064	-0.0617137	0.391654	0.455962	-0.143764	0.200491	0.270954
24	Ssc00w0034	GEF1	YJR040W	ASC0+34	0.134174	0.150359	0.235314	0.190824	0.138618	0.199152	0.375563	0.00219339	0.00392238	0.304084	0.000415046	0.000796473	0.28294	0.0290772	0.0493423
25	Ssc00w0036	CAF40	YNL288W	ASC0+36	-0.0385405	0.657005	0.749392	-0.0108871	0.926854	0.948754	-0.00466777	0.968202	0.976082	-0.126185	0.115061	0.153056	-0.0786154	0.546398	0.626307
26	Ssc00c0037			ASC0-37	0.0176347	0.885266	0.921033	-0.19534	0.102572	0.153023	-0.183161	0.191347	0.243995	-0.0583927	0.44748	0.510795	-0.140185	0.30676	0.387922
27	Ssc00c0039			ASC0-39	-0.210576	0.00641501	0.0152846	-0.181321	0.295881	0.381751	-0.247886	0.0989543	0.134518	-0.222357	0.00819892	0.0133664	-0.342806	0.00644111	0.0124688
28	Ssc00w0040			ASC0+40	-0.311989	0.347611	0.46168	-0.250234	0.396638	0.488898	-0.376505	0.229556	0.287235	-0.569284	0.0168006	0.0261271	-0.566389	0.0488982	0.0787488
29	Ssc00w0041			ASC0+41	-0.0342312	0.725569	0.805483	0.321133	0.0411253	0.0683503	0.298298	0.0175896	0.0273718	-0.286307	0.00447336	0.00758478	-0.0291365	0.814007	0.855629
30	Ssc00w0042	RPL7B	YPL198W	ASC0+42	-0.851545	1.61649e-29	3.07498e-28	-1.95225	1.69438e-95	9.95657e-94	-2.95609	2.29106e-232	1.6613e-230	-2.2544	2.52757e-139	1.03353e-137	-2.56033	3.20278e-129	1.98205e-127
31	Ssc00w0043	AIM10	YER087W	ASC0+43	-0.409001	4.06768e-06	1.76246e-05	-0.911798	8.26002e-16	6.5803e-15	-1.01129	1.33976e-21	7.89517e-21	-0.662702	1.08976e-16	4.95495e-16	-0.826192	5.63266e-13	3.17492e-12
32	Ssc00c0044		PHYD1	ASC0-44	0.6637	3.5717e-05	0.000135536	1.21427	5.58471e-10	2.92286e-09	0.963784	1.23301e-10	4.27741e-10	0.400284	0.00518098	0.00872017	0.210993	0.30463	0.385804
33	Ssc00w0045			ASC0+45	1.75508	4.07991e-07	2.03375e-06	2.56191	1.52324e-39	2.7989e-38	3.45554	1.12596e-42	1.18285e-41	1.47084	1.32894e-16	6.02871e-16	1.90117	1.20965e-19	9.49343e-19
34	Ssc00w0046	DTR1	YBR180W	ASC0+46	-0.432646	0.000331171	0.00105677	0.428563	0.00477172	0.00970866	0.448242	0.00303983	0.00531769	-0.149854	0.145533	0.188835	-0.076041	0.569732	0.647185
35	Ssc00c0047	CDC19	YAL038W	ASC0-47	-0.074774	0.436082	0.55113	1.09134	2.03275e-09	1.02068e-08	0.640209	4.57114e-10	1.51674e-09	-0.367328	0.000224702	0.000445671	0.0811696	0.604344	0.678714
36	Ssc00w0049			ASC0+49	-0.475259	0.225433	0.327837	-1.59785	0.000167325	0.000443337	-1.27825	0.00131206	0.00241458	0.363737	0.400599	0.464745	-0.0269831	0.961329	0.970312
37	Ssc00c0050	CTS1	YLR286C	ASC0-50	5.68536	0	0	0.189863	0.557082	0.641996	0.620775	0.0133927	0.0212752	4.37101	1.43847e-12	5.37739e-12	3.0481	5.11852e-06	1.60217e-05
38	Ssc00c0051	GRX8	YLR364W	ASC0-51	1.55231	5.69273e-26	8.90452e-25	3.25308	4.17344e-169	4.12823e-167	3.82282	4.74419e-257	4.14837e-255	3.31849	0	0	3.29308	3.78054e-189	3.62262e-187
39	Ssc00w0052	KIP3	YGL216W	ASC0+52	0.127293	0.293495	0.404096	0.675231	1.2805e-07	5.24847e-07	1.0895	4.00558e-20	2.22383e-19	0.83917	4.28981e-22	2.41378e-21	0.811511	2.57222e-09	1.11789e-08
40	Ssc00w0054	OTU1	YFL044C	ASC0+54	0.212113	0.0600183	0.108834	0.476315	2.80663e-05	8.36632e-05	0.767988	9.84703e-10	3.19948e-09	0.631529	1.03162e-13	4.09219e-13	0.582187	4.99035e-06	1.5637e-05
41	Ssc00w0056		YNL144C	ASC0+56	0.199519	0.0766186	0.132888	0.43554	0.000184315	0.000484888	0.710208	1.32276e-10	4.57276e-10	0.267345	0.00297042	0.00514012	0.200896	0.141329	0.2002
42	Ssc00w0058	PMU1	YKL128C	ASC0+58	-0.108899	0.490895	0.602332	-1.0274	1.12108e-13	7.83698e-13	-0.914608	2.51468e-11	9.16754e-11	-0.53827	1.3016e-06	3.21097e-06	-0.712271	1.53619e-08	6.23393e-08
43	Ssc00c0059	PSK1	YAL017W	ASC0-59	-0.269279	0.00963505	0.0218867	-0.346951	0.00237388	0.00513447	-0.210793	0.0929547	0.127352	-0.231288	0.0166504	0.0259199	-0.286716	0.00943389	0.0177139
44	Ssc00w0060			ASC0+60	0.032447	0.837023	0.888555	-0.113857	0.511423	0.599742	0.0627153	0.684174	0.735799	0.0660859	0.667833	0.719928	0.0268499	0.891565	0.917511
45	Ssc00c0061	IST2	YBR086C	ASC0-61	-0.158427	0.21271	0.312184	-0.0738508	0.511268	0.599679	0.0513612	0.664373	0.717726	0.110359	0.14708	0.190552	0.0367301	0.757654	0.808991
46	Ssc00c0062	TFB1	YDR311W	ASC0-62	-0.0422612	0.631846	0.728018	-0.188032	0.105932	0.15753	-0.0599893	0.580427	0.642686	0.0392745	0.633357	0.688356	-0.0834828	0.502764	0.586015
47	Ssc00c0063	MIG1	YGL035C	ASC0-63	-0.126215	0.158666	0.246355	-0.673217	5.25897e-10	2.76947e-09	-0.666886	9.70375e-10	3.15637e-09	-0.387683	1.38014e-05	3.09287e-05	-0.446217	0.000118734	0.000309386
48	Ssc00c0065			ASC0-65	0.234406	0.0542391	0.0994243	0.0294242	0.800384	0.853293	0.0108418	0.935927	0.949825	0.0929068	0.391937	0.456114	-0.0148714	0.903246	0.926322
49	Ssc00c0066	MRX16	YDR132C	ASC0-66	0.0910769	0.38658	0.501355	-0.000810854	0.995113	0.996624	-0.0549276	0.664244	0.717717	0.012358	0.896348	0.917715	-0.0387673	0.781803	0.829355
50	Ssc00w0067	SRM1	YGL097W	ASC0+67	-0.117433	0.0852755	0.145422	-0.522412	4.18706e-06	1.40635e-05	-0.994095	1.1454e-20	6.51105e-20	-0.759182	6.59003e-19	3.27581e-18	-0.79769	3.49971e-14	2.12378e-13
51	Ssc00w0069	GYP1	YOR070C	ASC0+69	0.0290276	0.78568	0.85184	0.0389963	0.703032	0.773401	0.242794	0.0170971	0.0266892	0.169126	0.0367613	0.0538432	0.134946	0.250296	0.326743
52	Ssc00w0070	AVL9	YLR114C	ASC0+70	-0.160219	0.0832121	0.142356	-0.455696	0.00181212	0.00399662	-0.260581	0.0576701	0.0819762	-0.244552	0.00315576	0.00543563	-0.29139	0.0247856	0.0427187
53	Ssc00w0071			ASC0+71	-0.147795	0.206832	0.30561	-0.34349	0.0177501	0.0320397	-0.424658	0.000714286	0.00136519	-0.215559	0.0442381	0.0638388	-0.263785	0.0714182	0.110264
54	Ssc00w0072			ASC0+72	0.770195	0.105741	0.17447	-0.662419	6.29131e-08	2.67855e-07	-0.827808	5.68155e-11	2.01686e-10	1.02813	1.78164e-15	7.64107e-15	0.2972	0.0560116	0.0888321
55	Ssc00w0073			ASC0+73	-0.0447349	0.602898	0.702349	0.107058	0.294708	0.380403	0.0867007	0.361457	0.427111	0.1552	0.0498208	0.0711896	0.15971	0.187962	0.256119
56	Ssc00c0074			ASC0-74	0.403713	3.18034e-05	0.000121388	0.351306	0.00220013	0.00478307	0.584176	2.10129e-07	5.65351e-07	0.392501	1.31876e-06	3.24659e-06	0.431488	0.00229596	0.00485551
57	Ssc00w0075	YCF1	YDR135C	ASC0+75	-0.0669014	0.376731	0.492263	0.0557347	0.612801	0.694985	0.313794	0.00690221	0.0114542	0.690205	2.13798e-23	1.25257e-22	0.417846	3.24045e-05	9.18051e-05
58	Ssc00w0077	LMO1	YLL007C	ASC0+77	0.0356548	0.727867	0.807517	0.00557963	0.956491	0.969892	0.240858	0.0226643	0.0345721	0.242273	0.000772802	0.00143861	0.149652	0.2052	0.276
59	Ssc00w0078	END3	YNL084C	ASC0+78	-0.223647	0.00192487	0.00520924	-0.444893	8.84264e-06	2.80647e-05	-0.54219	5.42248e-07	1.41599e-06	-0.250878	0.00218964	0.00384814	-0.259904	0.014613	0.0263798
60	Ssc00c0082		NDUS3	ASC0-82	-0.241522	0.000156139	0.000530997	-0.457653	9.40775e-07	3.4129e-06	-0.719122	1.75466e-16	8.3399e-16	-0.250812	0.000431452	0.000826626	-0.519609	8.31817e-07	2.84667e-06
61	Ssc00w0083	ESF1	YDR365C	ASC0+83	-0.620138	5.4115e-06	2.31244e-05	-1.94599	1.57938e-12	1.01446e-11	-2.89967	9.99448e-62	1.44944e-60	-2.45169	2.7614e-69	4.36126e-68	-3.03548	6.55584e-62	1.74656e-60
62	Ssc00c0087	PUS1	YPL212C	ASC0-87	-0.321295	0.00122931	0.00346688	-0.602445	0.000625848	0.00150259	-0.741283	9.86212e-07	2.50706e-06	-0.918076	1.35716e-18	6.66302e-18	-0.961062	2.82011e-11	1.42106e-10
63	Ssc00w0088	SEC65	YML105C	ASC0+88	-0.387236	1.01217e-07	5.36758e-07	-0.777861	8.65167e-12	5.27715e-11	-0.953116	6.46005e-24	4.10818e-23	-0.46116	2.47581e-09	7.59926e-09	-0.714637	1.20723e-08	4.92929e-08
64	Ssc00c0090			ASC0-90	-0.266067	0.00586728	0.0140934	-0.330921	0.0116431	0.0217438	-0.226605	0.120393	0.160975	-0.313	0.00182073	0.00324471	-0.281752	0.099808	0.147429
65	Ssc00w0091	VMA1	YDL185W	ASC0+91	0.0339351	0.598599	0.699293	-0.00631176	0.948957	0.964605	0.0314559	0.718822	0.767621	0.360896	2.39891e-07	6.33812e-07	0.28753	0.00229658	0.00485551
66	Ssc00c0092	PRT1	YOR361C	ASC0-92	-0.595728	2.17332e-22	2.96668e-21	-1.55481	4.81903e-46	1.04765e-44	-2.07715	1.28872e-83	2.44815e-82	-1.58717	4.78015e-116	1.52607e-114	-1.77366	1.37501e-52	3.07104e-51
67	Ssc00c0094	PGM2	YMR105C	ASC0-94	0.166829	0.0235127	0.0483285	0.169753	0.06881	0.10747	0.304464	0.000505542	0.000980735	0.453219	7.32384e-09	2.14857e-08	0.37877	0.000370869	0.000895663
68	Ssc00w0095	EFR3	YMR212C	ASC0+95	-0.158509	0.0702207	0.123573	-0.407417	0.000403875	0.00100841	-0.432888	4.77894e-05	0.000104777	-0.368998	1.62776e-06	3.9778e-06	-0.470722	0.000294635	0.00072123
69	Ssc00w0097	RPL12A	YEL054C	ASC0+97	-0.560387	2.13639e-10	1.44808e-09	-1.75079	2.48549e-41	4.7432e-40	-2.62557	3.16955e-153	1.22378e-151	-1.95085	6.82008e-102	1.71797e-100	-2.07308	1.85579e-104	8.96363e-103
70	Ssc00w0098	HEM3	YDL205C	ASC0+98	-0.373597	0.00381397	0.00953412	-1.81434	6.56059e-44	1.34266e-42	-2.4003	3.50718e-59	4.8497e-58	-1.10142	5.51037e-28	3.71297e-27	-1.42855	1.45221e-34	1.94753e-33
71	Ssc00c0099	CTI6	YPL181W	ASC0-99	0.211117	0.0126349	0.0278534	0.659239	6.44492e-12	3.95559e-11	1.2373	3.4916e-42	3.62322e-41	0.948651	2.29454e-37	1.99104e-36	0.966165	3.54439e-22	3.08305e-21
72	Ssc00w0100	PRP45	YAL032C	ASC0+100	0.170214	0.101679	0.168806	0.443506	0.00029415	0.000748939	0.9673	8.10493e-17	3.90218e-16	0.612661	3.28211e-11	1.14052e-10	0.750479	4.23859e-12	2.27269e-11
73	Ssc00w0102			ASC0+102	0.0776751	0.433497	0.549276	0.272013	0.0159789	0.0290905	1.01436	4.26798e-18	2.18206e-17	0.864346	2.45493e-28	1.66545e-27	0.866174	1.23445e-12	6.80955e-12
74	Ssc00c0103	RBA50	YDR527W	ASC0-103	-0.262134	0.00352388	0.0089186	-0.702046	1.05405e-05	3.31168e-05	-0.722805	3.94974e-10	1.32013e-09	-0.613198	3.06228e-14	1.2462e-13	-0.552649	8.99867e-06	2.73879e-05
75	Ssc00w0104	PRP2	YNR011C	ASC0+104	-0.115494	0.238106	0.342216	-0.235798	0.0526888	0.0850443	-0.27206	0.0673592	0.0946851	-0.147123	0.140767	0.183409	-0.143887	0.249379	0.326191
76	Ssc00w0105	PIF1	YML061C	ASC0+105	0.341778	0.000822607	0.00239788	0.343556	0.00694345	0.0135626	0.522008	4.94322e-06	1.18137e-05	0.367841	3.2256e-05	6.98217e-05	0.422088	0.00320247	0.00660622
77	Ssc00w0106	RSE1	YML049C	ASC0+106	-0.02258	0.783933	0.850259	-0.0429512	0.714226	0.782235	0.116093	0.283859	0.345866	0.0326834	0.713761	0.758887	0.118838	0.317894	0.399959
78	Ssc00w0107	RRP43	YCR035C	ASC0+107	-0.032716	0.738366	0.816235	-0.580649	7.88435e-06	2.52665e-05	-0.520552	0.000376698	0.000739956	-0.115537	0.26322	0.321421	-0.207217	0.170591	0.235989
79	Ssc00w0108			ASC0+108	-0.0131719	0.908985	0.938317	-0.170983	0.217264	0.292661	-0.419933	0.00251925	0.0044542	-0.22246	0.0517486	0.0736973	-0.0242392	0.835186	0.873563
80	Ssc00w0109	CPR6	YLR216C	ASC0+109	0.337275	0.00182146	0.00495212	0.247309	0.718803	0.786667	-0.360931	0.612015	0.671286	-0.115454	0.48632	0.548108	-0.334724	0.141888	0.200847
81	Ssc00c0110	AMN1	YBR158W	ASC0-110	0.186664	0.140663	0.222683	-0.0387509	0.782282	0.839422	-0.0288344	0.799502	0.837681	-0.178203	0.0673845	0.0938166	-0.0593469	0.656537	0.724594
82	Ssc00w0112	VPH1	YOR270C	ASC0+112	-0.121168	0.127848	0.205203	-0.0325256	0.747802	0.811501	-0.0818384	0.472465	0.540662	0.259476	0.000110171	0.000225787	0.0638502	0.52887	0.610337
83	Ssc00c0114			ASC0-114	0.998708	0.000401682	0.00126063	1.01343	1.38135e-06	4.90038e-06	1.00661	1.85019e-06	4.58002e-06	0.239751	0.124212	0.164168	0.72723	0.00249975	0.00525699
84	Ssc00w0116			ASC0+116	0.542248	0.101816	0.168986	0.84081	0.00529219	0.0106761	0.380871	0.210549	0.266253	0.0391235	0.86449	0.889216	0.0927103	0.760555	0.81147
85	Ssc00w0117	PFK2	YMR205C	ASC0+117	-0.143803	0.0494007	0.0914937	0.658951	1.38324e-05	4.29144e-05	0.39389	7.45256e-05	0.000159514	-0.320835	0.00188132	0.00334469	-0.0264722	0.850742	0.886246
86	Ssc00c0118	UFD1	YGR048W	ASC0-118	0.354276	0.000275228	0.000891769	0.554742	2.5677e-06	8.86142e-06	0.737237	1.88101e-08	5.56166e-08	0.567004	7.0312e-11	2.38502e-10	0.493842	3.76958e-05	0.000105687
87	Ssc00c0119			ASC0-119	0.0323484	0.912681	0.940574	-0.172621	0.564973	0.649024	-0.762197	0.0200366	0.0308488	-0.0916844	0.661803	0.714072	-0.181332	0.511032	0.594021
88	Ssc00c0120		PGA7	ASC0-120	1.1113	3.30549e-10	2.20753e-09	-0.0451198	0.738703	0.803409	-1.49348	2.18079e-26	1.4939e-25	-3.18044	2.1851e-304	2.13853e-302	-3.34865	9.68569e-193	9.59045e-191
89	Ssc00w0121			ASC0+121	0.683427	0.0750693	0.130701	1.01846	0.00949999	0.0181236	0.604985	0.0823949	0.113988	0.479985	0.0404934	0.0588476	0.600246	0.0376611	0.062203
90	Ssc00c0122			ASC0-122	0.378535	0.355244	0.469387	0.652147	0.0676835	0.10599	0.453058	0.174863	0.225149	0.69363	0.00121148	0.0022037	0.449227	0.0991075	0.146576
91	Ssc00w0123	FRE2	YKL220C	ASC0+123	0.37468	0.147591	0.231972	0.71611	0.111105	0.164277	-1.00245	8.53175e-06	2.00197e-05	-2.3214	9.96851e-71	1.60843e-69	-2.09517	6.43938e-33	8.10516e-32
92	Ssc00w0124			ASC0+124	1.44521	1.47538e-13	1.26458e-12	0.835129	3.265e-10	1.76483e-09	0.794258	5.21232e-10	1.72564e-09	-0.381129	2.27349e-05	4.99181e-05	0.401306	0.00190593	0.00408041
93	Ssc00w0126			ASC0+126	1.30028	9.95771e-11	6.93278e-10	0.828465	4.49343e-06	1.50245e-05	0.766493	1.34603e-05	3.09613e-05	-0.458681	7.84241e-06	1.80282e-05	0.384209	0.028051	0.0477648
94	Ssc00c0127			ASC0-127	NA	NA	NA	NA	NA	NA	NA	NA	NA	NA	NA	NA	NA	NA	NA
95	Ssc00w0128	MPC1	YGL080W	ASC0+128	-0.381242	3.88709e-07	1.94091e-06	0.1013	0.267172	0.349266	-0.57397	1.26385e-06	3.18022e-06	-1.01751	5.48097e-39	4.92792e-38	-0.680356	4.37378e-09	1.86805e-08
96	Ssc00w0129	CDC6	YJL194W	ASC0+129	0.400764	0.000653719	0.00195387	0.310544	0.0176936	0.0319572	-0.102244	0.480676	0.549002	-0.634299	3.79994e-15	1.61349e-14	-0.316724	0.00665191	0.01281
97	Ssc00w0130			ASC0+130	0.0929244	0.601186	0.701086	-0.17581	0.430964	0.524134	0.0907616	0.619943	0.678605	-0.18085	0.253258	0.311164	-0.197224	0.396202	0.480865
98	Ssc00c0132	SAS10	YDL153C	ASC0-132	-0.544201	1.25939e-12	1.01043e-11	-1.08486	1.48736e-10	8.27321e-10	-1.17349	1.4171e-17	7.09264e-17	-1.36144	1.96927e-41	1.88406e-40	-1.36946	7.33994e-26	7.35355e-25
99	Ssc00w0134	SEC3	YER008C	ASC0+134	0.250024	0.000783549	0.00229994	0.357139	0.00331448	0.00695843	0.681	6.28342e-10	2.06987e-09	0.515815	8.63309e-11	2.91019e-10	0.42018	0.00134455	0.00297171
100	Ssc00w0135			ASC0+135	0.145029	0.322704	0.435649	0.231763	0.0876391	0.13296	0.426198	0.000608272	0.00117124	0.230168	0.0339092	0.0500341	0.279285	0.0548423	0.0871172
101	Ssc00c0136	TPO1	YLL028W	ASC0-136	1.01722	2.31916e-48	7.64027e-47	1.05252	1.71821e-15	1.34711e-14	1.50815	3.07216e-21	1.78215e-20	1.36561	4.81493e-43	4.79885e-42	1.23741	1.04192e-21	8.89378e-21
102	Ssc00c0137	KIN3	YAR018C	ASC0-137	-0.174179	0.0278129	0.0559578	0.336999	0.00563467	0.0112599	-0.352205	0.00323373	0.00564195	-0.294571	0.0344243	0.0507063	-0.0636519	0.691923	0.755785
103	Ssc00c0138	PHO3	YBR092C	ASC0-138	3.69603	1.99374e-164	2.21832e-162	-0.454099	0.102353	0.152745	-0.0457003	0.840359	0.872342	1.17471	3.21962e-12	1.17921e-11	0.872387	0.000464152	0.00110611
104	Ssc00w0139	ESBP6	YNL125C	ASC0+139	-0.936097	3.38391e-28	5.90383e-27	0.288946	0.0052346	0.0105687	1.57688	3.85871e-56	5.1214e-55	1.03775	6.33847e-40	5.8127e-39	1.52793	2.93719e-41	4.75473e-40
105	Ssc00w0140			ASC0+140	0.765137	1.02388e-05	4.19003e-05	0.973146	3.09916e-12	1.93616e-11	1.51219	2.25589e-33	1.93278e-32	1.08548	1.27535e-27	8.50705e-27	1.03767	6.35838e-13	3.57043e-12
106	Ssc00c0141	NPY1	YGL067W	ASC0-141	-0.0483675	0.579192	0.68351	0.340363	0.00148829	0.00333572	0.404081	0.000262002	0.000525064	0.278232	0.00409847	0.00697488	0.346203	0.00257927	0.00541464
107	Ssc00c0143	ENT3	YJR125C	ASC0-143	-0.185114	0.0320183	0.0631056	-0.577851	2.21218e-07	8.76453e-07	-0.86612	1.2777e-08	3.8389e-08	-0.651161	1.51055e-12	5.63622e-12	-0.506728	3.37784e-06	1.08124e-05
108	Ssc00c0144	APM3	YBR288C	ASC0-144	-0.0579793	0.5274	0.636659	0.05321	0.609112	0.691088	0.103616	0.370403	0.436382	0.06569	0.450108	0.5135	0.0804708	0.485998	0.570411
109	Ssc00c0146	VTC4	YJL012C	ASC0-146	-0.298114	0.00217914	0.00580152	-0.0971167	0.372499	0.463088	0.222265	0.0175169	0.0272659	-0.41314	2.53629e-05	5.54639e-05	-0.363083	0.00565964	0.0111007
110	Ssc00w0147	MSL5	YLR116W	ASC0+147	0.000753049	0.994867	0.996218	-0.0341632	0.782864	0.839743	0.3054	0.0163205	0.0255709	-0.0993164	0.266461	0.325178	0.00956113	0.942319	0.955507
111	Ssc00c0149			ASC0-149	-0.384267	0.00919876	0.0210252	-0.662666	0.000296695	0.000754773	-0.0654905	0.663156	0.716712	-0.308503	0.0059843	0.00996827	-0.278257	0.0622636	0.0975496
112	Ssc00c0151	AIM41	YOR215C	ASC0-151	-1.09561	1.98582e-29	3.75333e-28	-2.0875	2.08315e-71	7.67918e-70	-2.36706	7.95375e-100	1.81896e-98	-1.71756	1.96853e-113	6.02672e-112	-2.04533	5.25411e-61	1.3751e-59
113	Ssc00w0152	REV1	YOR346W	ASC0+152	0.219369	0.0893035	0.151372	0.131553	0.444116	0.537048	0.430691	0.00280306	0.00492087	0.365749	0.000211005	0.000419202	0.39329	0.00402619	0.00812762
114	Ssc00c0153			ASC0-153	0.367473	0.241491	0.3459	-0.0272224	0.927502	0.94909	-0.32277	0.307661	0.371066	-0.351447	0.127423	0.168113	-0.402163	0.18351	0.251235
115	Ssc00w0154	LEU5	YHR002W	ASC0+154	-0.567055	2.5994e-09	1.60174e-08	-0.24468	0.180231	0.249166	-0.716011	3.73811e-08	1.08055e-07	-0.714756	4.13491e-11	1.42115e-10	-0.671569	2.39389e-07	8.6773e-07
116	Ssc00w0156	DBP3	YGL078C	ASC0+156	-0.662617	2.14651e-07	1.10069e-06	-1.83429	1.32067e-19	1.28706e-18	-2.71249	1.08073e-163	4.59e-162	-1.89482	8.8431e-68	1.37126e-66	-2.04783	3.536e-51	7.44943e-50
117	Ssc00c0158			ASC0-158	-0.214863	0.00181052	0.00493146	0.331065	0.000198193	0.000518183	0.502442	1.868e-09	5.95237e-09	0.474543	5.45348e-12	1.97317e-11	0.45179	2.27485e-05	6.58942e-05
118	Ssc00w0159	PGC1	YPL206C	ASC0+159	0.509214	4.14585e-06	1.79501e-05	0.617389	1.98799e-08	8.98609e-08	0.913583	2.60415e-16	1.22794e-15	0.75993	4.21925e-21	2.30036e-20	0.645081	1.83321e-10	8.77606e-10
119	Ssc00c0160			ASC0-160	-0.208359	0.620058	0.716957	-0.130278	0.742764	0.806938	-0.467179	0.200121	0.254148	-0.373028	0.190335	0.240334	-0.262199	0.475766	0.560152
120	Ssc00c0161			ASC0-161	0.0294839	0.967739	0.978692	0.425035	0.553467	0.638947	0.427436	0.491692	0.557833	0.594158	0.258329	0.3163	-0.0864426	0.89942	0.923256
121	Ssc00c0162	RBD2	YPL246C	ASC0-162	-0.0401695	0.662051	0.753232	-0.355512	0.000167912	0.000444693	-0.517983	8.01664e-08	2.24526e-07	-0.105854	0.177409	0.225636	-0.33573	0.00141391	0.00311223
122	Ssc00w0163	STE24	YJR117W	ASC0+163	-0.148427	0.0832118	0.142356	-0.413359	7.08101e-06	2.2865e-05	-0.406283	0.000113078	0.000235834	-0.106892	0.172375	0.219795	-0.348662	0.00427449	0.00858511
123	Ssc00w0164	ATG7	YHR171W	ASC0+164	0.617514	1.06404e-07	5.62244e-07	0.900735	6.94508e-13	4.56468e-12	1.35539	1.56392e-35	1.41109e-34	1.11637	4.86875e-32	3.72646e-31	1.05787	1.53466e-16	1.04678e-15
124	Ssc00c0165		MU157	ASC0-165	-0.166399	0.0469528	0.0875928	-0.115871	0.255337	0.336014	0.00251893	0.979919	0.984555	0.0235004	0.761666	0.801118	-0.0495766	0.667284	0.73417
125	Ssc00w0166	ERG20	YJL167W	ASC0+166	-0.511348	1.27212e-15	1.23383e-14	-0.966539	3.50716e-20	3.55205e-19	-1.66116	2.67126e-76	4.64424e-75	-0.939965	2.84654e-35	2.35046e-34	-1.08204	2.27874e-29	2.56888e-28
126	Ssc00w0167			ASC0+167	0.049939	0.573521	0.67831	-0.264091	0.0144039	0.0264503	-0.201848	0.0626528	0.0886774	0.0242674	0.771705	0.810392	0.00717562	0.953911	0.964135
127	Ssc00w0168	MRPL28	YDR462W	ASC0+168	-0.83428	8.18306e-30	1.59259e-28	-1.66658	1.13287e-52	2.73316e-51	-1.72211	1.61813e-69	2.6726e-68	-1.31307	7.98804e-66	1.20426e-64	-1.52999	1.64204e-26	1.6733e-25
128	Ssc00w0169			ASC0+169	0.0893665	0.328514	0.441286	0.0137926	0.897199	0.928014	0.0143488	0.894035	0.915593	-0.130898	0.103877	0.13939	-0.0264244	0.81548	0.856728
129	Ssc00c0170	PRP11	YDL043C	ASC0-170	-0.125962	0.263697	0.371393	-0.132771	0.509771	0.598278	-0.20039	0.213296	0.269326	-0.0820256	0.478879	0.54161	-0.126286	0.411233	0.495967
130	Ssc00c0171	ERS1	YCR075C	ASC0-171	-0.0533776	0.58183	0.684736	-0.335998	0.0112059	0.0210199	-0.448026	0.000638434	0.00122614	-0.149995	0.111738	0.148901	-0.239587	0.0519099	0.0829246
131	Ssc00w0172	SKS1	YPL026C	ASC0+172	0.0549148	0.711576	0.794577	0.143547	0.581535	0.663733	-0.361733	0.077655	0.107865	-0.866928	0.00504975	0.00850649	-0.453474	0.0434428	0.0706913
132	Ssc00c0173			ASC0-173	1.04515	1.90437e-10	1.29977e-09	0.977343	0.000354839	0.000892738	0.922041	8.83556e-15	3.91477e-14	0.190725	0.0627678	0.0879427	0.36277	0.0571349	0.0903839
133	Ssc00w0175	RDL2	YOR286W	ASC0+175	0.598953	6.38862e-10	4.17206e-09	0.845223	1.81549e-18	1.6526e-17	1.18386	1.61651e-30	1.2714e-29	0.914023	5.83061e-35	4.78142e-34	0.79337	4.76796e-15	3.03932e-14
134	Ssc00w0176	SVL3	YPL032C	ASC0+176	0.228421	0.000710878	0.00210762	-0.252362	0.0464323	0.0760209	-0.247072	0.01303	0.0207489	-0.0450257	0.523945	0.584774	-0.0637078	0.542985	0.623598
135	Ssc00w0177	ENO1	YGR254W	ASC0+177	-0.141607	0.119482	0.193834	0.963069	2.4969e-09	1.2453e-08	0.740917	2.59401e-12	1.00156e-11	-0.0707842	0.476828	0.539549	0.385176	0.00237067	0.0050068
136	Ssc00c0178			ASC0-178	0.669639	0.0247316	0.0504819	0.804669	0.001593	0.00354898	0.475604	0.090697	0.124604	0.619766	0.00293908	0.00508736	0.970296	0.00061444	0.00143265
137	Ssc00w0179			ASC0+179	NA	NA	NA	-0.814301	0.408757	0.501234	-0.268639	0.773521	0.815634	-1.04526	0.142212	0.184928	1.16786	0.260585	0.338409
138	Ssc00w0181	MET13	YGL125W	ASC0+181	0.77201	4.93421e-11	3.50567e-10	-0.0994578	0.350098	0.440778	1.02421	2.02439e-18	1.04852e-17	0.468843	1.4089e-07	3.80422e-07	0.565293	2.64513e-05	7.60634e-05
139	Ssc00w0182	MOD5	YOR274W	ASC0+182	0.124838	0.349956	0.463959	-0.328542	0.0175708	0.0317547	-0.224376	0.0733197	0.10241	-0.00284305	0.979252	0.982873	-0.0432697	0.757954	0.809165
140	Ssc00c0183	ATG3	YNR007C	ASC0-183	0.315534	0.000123936	0.000428149	0.574735	7.01583e-09	3.34181e-08	0.735143	2.05498e-07	5.53142e-07	0.409338	1.91124e-06	4.63697e-06	0.435822	0.000177066	0.000448783
141	Ssc00w0184	CGI121	YML036W	ASC0+184	0.127707	0.258994	0.366081	-0.0714988	0.655359	0.732879	-0.00162731	0.990629	0.993336	-0.368794	0.000809836	0.00150193	-0.151088	0.251252	0.327847
142	Ssc00c0185			ASC0-185	0.0282293	0.731107	0.809976	0.452057	5.31436e-06	1.75421e-05	0.898835	1.26066e-22	7.68019e-22	0.382054	9.40569e-07	2.33966e-06	0.511711	7.44298e-08	2.82728e-07
143	Ssc00w0187	FSH3	YOR280C	ASC0+187	-1.03072	4.11856e-41	1.14562e-39	-1.13571	9.55116e-27	1.21384e-25	-1.19652	3.88733e-22	2.3324e-21	-0.933937	5.81688e-24	3.47615e-23	-1.0901	1.49849e-13	8.73654e-13
144	Ssc00c0189			ASC0-189	-0.271245	0.0618598	0.111522	-0.711058	3.32416e-05	9.8056e-05	-0.733465	1.35473e-07	3.7138e-07	-0.180929	0.116102	0.154338	-0.443937	0.00702937	0.0134976
145	Ssc00w0190		YPL247C	ASC0+190	0.278814	0.0309663	0.0612779	0.811849	1.02258e-11	6.21186e-11	0.656235	9.98637e-09	3.02491e-08	0.740739	1.94043e-13	7.58637e-13	0.771232	1.93476e-09	8.51437e-09
146	Ssc00w0191			ASC0+191	NA	NA	NA	1.33429	0.19953	0.271671	0.841424	0.361214	0.426909	0.980857	0.238116	0.294135	NA	NA	NA
147	Ssc00w0192			ASC0+192	-0.947449	0.160396	0.248713	-0.279194	0.36151	0.452554	0.0470267	0.935871	0.949825	-0.407219	0.311693	0.373356	-0.787866	0.00074353	0.00171015
148	Ssc00w0195	ANY1	YMR010W	ASC0+195	-0.0823991	0.464265	0.577345	-0.340603	0.0104313	0.0196977	-0.207207	0.0861116	0.118771	-0.444076	1.60268e-05	3.57281e-05	-0.303024	0.0132682	0.024165
149	Ssc00c0196			ASC0-196	1.2996	0.000247612	0.000809407	1.10449	7.88719e-05	0.000220284	1.36839	1.5665e-06	3.90378e-06	-0.0132019	0.949579	0.959869	1.85126	5.9142e-17	4.09991e-16
150	Ssc00w0197		YEL023C	ASC0+197	0.531317	0.209185	0.308391	0.152268	0.638241	0.718265	0.802002	0.0171639	0.0267794	0.225588	0.279554	0.339009	0.570575	0.0479064	0.0773822
151	Ssc00w0198			ASC0+198	NA	NA	NA	NA	NA	NA	0.343166	0.701505	0.7521	1.5096	0.00255298	0.00444872	1.75612	0.00325406	0.006701
152	Ssc00w0199	MRPL31	YKL138C	ASC0+199	-0.977505	4.84288e-33	1.10264e-31	-1.98182	2.69381e-41	5.12429e-40	-2.46219	7.16062e-115	1.91789e-113	-1.87374	4.16369e-146	1.86897e-144	-2.0772	2.44033e-64	6.97018e-63
153	Ssc00w0200			ASC0+200	0.572704	0.0212563	0.0442458	1.14198	1.12064e-16	9.25036e-16	1.62431	3.76442e-26	2.56101e-25	1.21013	2.34241e-27	1.55035e-26	1.36572	4.19651e-23	3.80053e-22
154	Ssc00c0202	NBP2	YDR162C	ASC0-202	-0.163267	0.0213331	0.0443743	-0.371376	0.000355622	0.000893973	-0.448954	5.02019e-05	0.000109702	-0.380606	1.02493e-06	2.5421e-06	-0.354351	0.000391899	0.000942239
155	Ssc00w0203	AVT2	YEL064C	ASC0+203	0.329719	0.00345746	0.0087697	1.04603	2.64436e-25	3.22928e-24	1.74759	2.33212e-47	2.70836e-46	1.53583	2.35585e-80	4.3543e-79	1.46415	3.6328e-41	5.8648e-40
156	Ssc00w0204		YKL069W	ASC0+204	2.22511	3.11815e-58	1.21773e-56	3.86766	4.20512e-83	1.9198e-81	4.43947	0	0	4.21459	0	0	4.30282	2.53558e-240	3.13831e-238
157	Ssc00w0205	FOL1	YNL256W	ASC0+205	0.310925	0.00837865	0.0193457	0.888709	5.39496e-08	2.31855e-07	1.39007	5.63532e-19	2.97845e-18	1.12429	3.77233e-29	2.62787e-28	1.26608	5.50118e-24	5.13876e-23
158	Ssc00c0207	GIS2	YNL255C	ASC0-207	-0.555758	3.53839e-13	2.95551e-12	-1.39594	2.62789e-22	2.8936e-21	-1.73776	1.01713e-57	1.37764e-56	-0.956164	3.14027e-31	2.3405e-30	-1.05937	7.9994e-20	6.32816e-19
159	Ssc00c0208	TOD6	YBL054W	ASC0-208	-0.106871	0.346987	0.460955	-0.415276	0.00134758	0.00304166	-0.0626852	0.647861	0.703723	0.457589	1.70371e-05	3.77548e-05	0.6616	3.50283e-06	1.11643e-05
160	Ssc00c0209			ASC0-209	0.0910692	0.7393	0.816567	0.118752	0.70262	0.773091	1.62582	3.21508e-09	1.00457e-08	1.70744	3.60615e-18	1.74888e-17	2.10747	1.82937e-14	1.13329e-13
161	Ssc00w0210			ASC0+210	-1.44887	1.94664e-06	8.85069e-06	-1.25698	1.14587e-05	3.59067e-05	-0.764049	0.0027889	0.00489747	-1.17613	6.59779e-10	2.11996e-09	-1.19694	4.71536e-09	2.00386e-08
162	Ssc00c0211	SCW4	YGR279C	ASC0-211	-1.15511	0.00111524	0.0031603	-1.15524	4.51704e-06	1.50865e-05	-0.891348	2.36066e-05	5.31283e-05	-1.09789	0.000635881	0.00119603	-0.960829	0.0186665	0.0330841
163	Ssc00c0214	PST2	YDR032C	ASC0-214	0.552311	3.68636e-16	3.67826e-15	1.13661	1.06866e-21	1.14279e-20	1.30584	8.82822e-36	8.02639e-35	1.17283	6.88866e-42	6.63311e-41	0.988354	2.72211e-24	2.56293e-23
164	Ssc00c0215			ASC0-215	-0.210308	0.383522	0.498706	0.0202991	0.930086	0.950587	-0.284532	0.228568	0.286179	-0.105278	0.606159	0.663021	0.107583	0.711926	0.771957
165	Ssc00w0216	WSC3	YOL105C	ASC0+216	0.137725	0.335606	0.448769	-0.0304622	0.843813	0.886377	-0.210765	0.137346	0.181516	0.094742	0.303207	0.364288	0.218717	0.0635616	0.0992951
166	Ssc00c0218			ASC0-218	-0.121716	0.336291	0.449379	0.159729	0.383192	0.474394	0.0089764	0.950897	0.962061	0.190337	0.135107	0.177078	0.145631	0.283796	0.364482
167	Ssc00c0219			ASC0-219	0.384124	0.0264427	0.0534565	0.222618	0.0376663	0.0630961	0.0396488	0.725938	0.773969	-0.00884805	0.93124	0.945333	0.20909	0.155776	0.218013
168	Ssc00c0220	RPB5	YBR154C	ASC0-220	-0.473761	3.05235e-09	1.86913e-08	-1.20585	2.37849e-20	2.42549e-19	-1.72057	2.07323e-60	2.9421e-59	-1.19142	3.88238e-46	4.09501e-45	-1.3199	1.16933e-27	1.25171e-26
169	Ssc00c0221			ASC0-221	-0.117467	0.752152	0.825813	-0.379849	0.24581	0.325426	-0.365631	0.197182	0.250736	-0.0714671	0.772428	0.811009	-0.363941	0.213753	0.285757
170	Ssc00w0223			ASC0+223	0.288864	0.0658445	0.117484	-0.00774991	0.963279	0.974609	-0.184421	0.187395	0.239521	0.287214	0.0137043	0.0215984	-0.0199009	0.907366	0.929156
171	Ssc00c0224	AZF1	YOR113W	ASC0-224	0.240314	0.153235	0.238739	0.958378	2.19141e-08	9.80848e-08	1.23577	6.66393e-14	2.80621e-13	1.22002	7.14371e-29	4.91336e-28	1.34882	3.65689e-20	2.92797e-19
172	Ssc00c0225			ASC0-225	-0.0353434	0.660322	0.751999	0.145827	0.158861	0.22374	0.194301	0.0563161	0.0802049	0.287735	0.000143662	0.000290635	0.262657	0.0140539	0.0254867
173	Ssc00c0228	NRG1	YDR043C	ASC0-228	6.09307	8.96741e-62	3.75041e-60	0.599767	0.460892	0.553052	-9.27344e-05	0.999919	0.999919	1.16599	0.0021677	0.00381072	0.528081	0.341684	0.425209
174	Ssc00w0229	ICL2	YPR006C	ASC0+229	0.187722	0.164289	0.253615	0.315739	0.0214272	0.0378596	0.535172	1.0158e-07	2.81977e-07	0.289296	0.00402786	0.00686253	0.433437	5.47852e-05	0.000150391
175	Ssc00c0230	PDH1	YPR002W	ASC0-230	0.375156	0.0277232	0.0558068	0.356219	0.0120725	0.0224346	0.256172	0.0284611	0.0427024	0.0523839	0.578402	0.636509	0.26112	0.0411791	0.0673959
176	Ssc00w0232	CIT3	YPR001W	ASC0+232	0.448869	0.0591118	0.107554	0.585997	0.000437797	0.00108558	0.12946	0.285372	0.347496	-0.353625	0.00233736	0.0040957	0.154125	0.298286	0.378981
177	Ssc00w0233	BSC6	YOL137W	ASC0+233	1.55196	2.59919e-25	3.94022e-24	1.35702	1.14445e-24	1.36392e-23	1.93597	4.94626e-49	5.85865e-48	1.35293	1.96457e-49	2.20047e-48	1.41623	6.34457e-20	5.03918e-19
178	Ssc00c0234	DJP1	YIR004W	ASC0-234	0.267521	0.0238764	0.048968	0.153809	0.214782	0.289646	0.285956	0.0252441	0.0382034	0.190343	0.0749809	0.103404	0.251046	0.0571422	0.0903839
179	Ssc00w0235	VPS62	YGR141W	ASC0+235	0.184799	0.143268	0.226199	1.00803	4.9387e-10	2.60312e-09	1.26511	1.39387e-21	8.20592e-21	0.410229	7.566e-05	0.000158044	0.583026	6.61637e-05	0.000179488
180	Ssc00w0236	ECM1	YAL059W	ASC0+236	-0.694596	1.84346e-08	1.05134e-07	-1.33272	1.96175e-07	7.82459e-07	-1.4896	3.12836e-11	1.13491e-10	-1.64714	4.57354e-27	3.00374e-26	-1.77415	8.16491e-15	5.13853e-14
181	Ssc00c0237	BGL2	YGR282C	ASC0-237	1.17153	0.000550919	0.00168243	1.83941	7.4047e-12	4.53228e-11	3.13371	3.04125e-42	3.16141e-41	1.60411	2.82092e-33	2.21883e-32	2.05044	6.54107e-45	1.16001e-43
182	Ssc00c0238	TIF4631	YGR162W	ASC0-238	-0.425094	8.69042e-10	5.60694e-09	-1.18941	7.89386e-36	1.30866e-34	-1.56077	5.55154e-62	8.07078e-61	-1.03678	1.7648e-49	1.98042e-48	-1.11439	6.63788e-31	7.90293e-30
183	Ssc00w0240			ASC0+240	-0.0860427	0.336025	0.449226	-0.292168	0.0271878	0.0467981	-0.332411	0.00135324	0.00248575	-0.262707	0.0013826	0.00249974	-0.173945	0.111457	0.162694
184	Ssc00c0241			ASC0-241	-0.0393358	0.719949	0.800829	0.00862524	0.939482	0.957224	0.128517	0.269006	0.330272	0.16195	0.106291	0.142309	0.245852	0.0954281	0.141593
185	Ssc00c0242	RPL11A	YPR102C	ASC0-242	-0.828418	1.20846e-32	2.70961e-31	-1.98824	3.60931e-79	1.49799e-77	-2.92868	1.00663e-249	8.08843e-248	-2.20827	1.97865e-172	1.13582e-170	-2.53713	2.93334e-115	1.58925e-113
186	Ssc00c0243	TMH18	YPR098C	ASC0-243	-0.839061	2.95137e-14	2.68584e-13	-0.701153	4.07335e-14	2.91269e-13	-0.837803	3.21074e-17	1.5817e-16	-0.796028	7.63021e-26	4.83058e-25	-1.00606	3.76719e-14	2.28143e-13
187	Ssc00c0244	ERT1	YBR239C	ASC0-244	-0.125935	0.123861	0.199565	-0.430661	3.22139e-05	9.53088e-05	-0.371182	0.000663604	0.00127202	-0.472404	1.8453e-09	5.72282e-09	-0.387539	0.000367246	0.000887635
188	Ssc00w0245	VPS4	YPR173C	ASC0+245	-0.0643831	0.419299	0.534964	0.036761	0.72137	0.788513	0.1252	0.212918	0.268963	0.144357	0.0653063	0.0912146	0.119807	0.248884	0.325759
189	Ssc00c0248	ITR2	YOL103W	ASC0-248	1.07278	7.17558e-16	7.04066e-15	1.26696	5.93827e-18	5.28391e-17	0.394047	0.00514287	0.00870467	0.480222	2.81444e-11	9.82011e-11	-0.0452911	0.77337	0.822519
190	Ssc00c0249	MSE1	YOL033W	ASC0-249	-0.540423	6.26533e-08	3.40522e-07	-0.661733	5.0063e-08	2.1562e-07	-0.501032	0.000237095	0.000478212	-0.321919	0.000485967	0.00092484	-0.423063	0.000229821	0.000571521
191	Ssc00c0250	EDC3	YEL015W	ASC0-250	-0.376016	5.5869e-05	0.000205143	-0.785056	1.38144e-10	7.71294e-10	-0.905252	1.71853e-13	7.11588e-13	-0.638034	1.73783e-12	6.46409e-12	-0.65406	7.94791e-06	2.43395e-05
192	Ssc00c0253	SLX9	YGR081C	ASC0-253	-0.549081	1.91427e-10	1.30502e-09	-1.80128	4.80748e-11	2.76745e-10	-2.13593	4.30845e-36	3.98414e-35	-2.0377	1.18409e-75	2.05494e-74	-2.28338	7.91927e-46	1.45661e-44
193	Ssc00w0255	CTS1	YLR286C	ASC0+255	3.63213	1.30318e-19	1.55564e-18	-0.68284	0.173607	0.241528	-1.04777	0.0222975	0.0340391	0.298368	0.200594	0.252062	-0.361096	0.205386	0.276188
194	Ssc00c0256		PPDE2	ASC0-256	0.477642	0.000115458	0.000399797	1.22237	3.64317e-25	4.40371e-24	1.47764	6.41544e-28	4.61819e-27	1.10813	1.12751e-44	1.15856e-43	0.955588	5.64758e-18	4.11685e-17
195	Ssc00w0257	SLC1	YDL052C	ASC0+257	-0.524575	2.95869e-12	2.29874e-11	-0.296151	0.00506869	0.0102741	-0.541629	3.68819e-09	1.14457e-08	-0.463289	9.26645e-08	2.54114e-07	-0.57523	1.3339e-08	5.42789e-08
196	Ssc00c0259	MUM2	YBR057C	ASC0-259	1.04648	0.11173	0.182918	1.37074	0.00122062	0.00277552	1.33621	0.00487388	0.0082753	0.261102	0.329489	0.392077	0.556547	0.0559222	0.0887139
197	Ssc00c0262	FBP1	YLR377C	ASC0-262	-0.978625	1.83435e-13	1.56072e-12	-0.0877767	0.453991	0.547094	-0.716799	6.20251e-10	2.04549e-09	-0.83108	2.3744e-29	1.65792e-28	-0.968208	3.74513e-14	2.27039e-13
198	Ssc00w0264			ASC0+264	0.517504	0.284016	0.394325	0.806248	0.0438462	0.0722544	0.783707	0.0781013	0.108426	-0.878594	0.00168021	0.00301227	-0.101273	0.810885	0.853105
199	Ssc00c0265			ASC0-265	0.874058	0.145352	0.228876	1.45538	0.000395363	0.000987992	1.77748	1.52782e-05	3.49804e-05	-0.0975046	0.739939	0.782401	0.599197	0.160199	0.2231
200	Ssc00c0266	MPP10	YJR002W	ASC0-266	-0.424549	0.00241068	0.00637194	-1.3943	1.1055e-07	4.56582e-07	-1.84147	9.80131e-25	6.36925e-24	-1.55696	2.21518e-27	1.47104e-26	-1.64898	6.29256e-16	4.14918e-15
201	Ssc00w0267	TOM20	YGR082W	ASC0+267	-1.02076	1.47343e-31	3.14813e-30	-2.10899	1.48238e-82	6.56559e-81	-2.49203	3.87016e-126	1.15638e-124	-1.82389	6.25769e-108	1.7376e-106	-1.99855	5.39677e-69	1.70544e-67
202	Ssc00w0268	BDH2	YAL061W	ASC0+268	-0.0336352	0.689174	0.775674	0.0483887	0.683434	0.756045	-0.105326	0.289882	0.35241	0.0592705	0.474714	0.537463	0.325168	0.00637003	0.0123473
203	Ssc00c0269	TFS1	YLR178C	ASC0-269	0.251404	0.00205852	0.00552279	0.95788	2.94605e-17	2.5158e-16	1.35284	3.50308e-45	3.91529e-44	1.25074	6.31111e-47	6.75221e-46	1.28556	2.74392e-25	2.6724e-24
204	Ssc00c0270	PEP4	YPL154C	ASC0-270	0.549332	5.24832e-18	5.67878e-17	1.10551	8.1181e-36	1.34209e-34	1.32362	5.21342e-52	6.43133e-51	1.13235	1.74695e-46	1.84917e-45	1.14836	7.50385e-34	9.7764e-33
205	Ssc00w0272		YHS6	ASC0+272	0.67077	0.000144247	0.000493117	0.630893	0.000606291	0.00146155	0.969507	4.58868e-08	1.31238e-07	0.554995	9.11256e-05	0.000188372	0.619171	1.95027e-06	6.41915e-06
206	Ssc00w0273	INN1	YNL152W	ASC0+273	0.0552253	0.582053	0.684736	0.093056	0.365003	0.456157	-0.200305	0.107628	0.145181	-0.778229	3.90968e-12	1.42496e-11	-0.425442	0.00310998	0.00642657
207	Ssc00c0275	FLO1	YAR050W	ASC0-275	0.346396	0.209352	0.30856	0.666343	0.0166591	0.030236	0.463931	0.119231	0.159561	0.859574	3.1614e-06	7.50142e-06	0.47885	0.0346986	0.0578569
208	Ssc00w0279			ASC0+279	0.52213	0.538257	0.646851	0.775809	0.106223	0.157845	1.11221	0.0368641	0.0542291	0.212117	0.601355	0.658369	0.468058	0.378027	0.462396
209	Ssc00w0280	LOG1	YJL055W	ASC0+280	-1.20683	1.87186e-28	3.30489e-27	-1.1425	2.27526e-26	2.87312e-25	-1.04893	8.98796e-15	3.97933e-14	-1.16903	4.58687e-37	3.92315e-36	-1.08699	2.32173e-16	1.56565e-15
210	Ssc00c0281	NDE1	YMR145C	ASC0-281	-0.110895	0.17629	0.268557	0.203706	0.0589808	0.0939987	0.271913	0.00922341	0.0150212	0.187757	0.00646742	0.0107103	0.118065	0.272857	0.352018
211	Ssc00w0282	PES4	YFR023W	ASC0+282	-0.106194	0.267984	0.376531	-0.227681	0.116711	0.171498	-0.240616	0.0602909	0.0855175	0.154382	0.174809	0.222613	-0.0336781	0.77663	0.824805
212	Ssc00c0283	YSC84	YHR016C	ASC0-283	0.162703	0.0210837	0.0439797	0.357212	0.00510645	0.0103365	0.348133	0.000153117	0.000315466	0.469084	3.91745e-11	1.35001e-10	0.457484	2.02899e-05	5.90604e-05
213	Ssc00w0286			ASC0+286	-0.193829	0.0665367	0.118262	-0.103916	0.365619	0.456832	0.140873	0.213373	0.269351	-0.171843	0.0489462	0.0701077	-0.11696	0.356089	0.440184
214	Ssc00c0287			ASC0-287	0.0235156	0.873542	0.913185	0.130521	0.523971	0.611436	-0.113194	0.563811	0.62788	-0.236595	0.0204731	0.0313476	-0.153803	0.500106	0.58326
215	Ssc00w0288	NRD1	YNL251C	ASC0+288	-0.176224	0.00728458	0.0171144	-0.0159853	0.897366	0.928014	-0.358526	0.00790588	0.0130181	-0.189554	0.0109184	0.0174659	-0.235286	0.0485659	0.0782773
216	Ssc00c0291			ASC0-291	0.0461706	0.62589	0.722242	0.273589	0.00862777	0.0165554	0.748047	2.47611e-13	1.01889e-12	0.643096	5.3497e-17	2.47771e-16	0.492797	2.79946e-06	9.03055e-06
217	Ssc00w0292	MBF1	YOR298C-A	ASC0+292	-0.44699	3.85309e-07	1.92556e-06	-0.181128	0.359691	0.450753	-0.334701	0.0663094	0.0933859	-0.0144028	0.877332	0.900872	-0.403611	0.000329793	0.000802334
218	Ssc00c0293	MRPS35	YGR165W	ASC0-293	-0.916205	1.53244e-36	3.82916e-35	-1.98441	8.15193e-81	3.43133e-79	-2.52366	5.75148e-119	1.59805e-117	-1.74398	3.63852e-86	7.14539e-85	-1.93499	1.592e-44	2.77414e-43
219	Ssc00c0294	MRPS35	YGR165W	ASC0-294	-0.679013	8.80058e-17	9.05707e-16	-2.03053	2.91656e-67	9.77953e-66	-2.44713	1.49205e-111	3.82402e-110	-1.75163	4.72113e-111	1.38843e-109	-1.82636	6.71095e-48	1.27788e-46
220	Ssc00c0295			ASC0-295	-0.17054	0.105253	0.173811	-0.943983	1.89233e-14	1.38997e-13	-0.861702	1.0337e-09	3.35135e-09	-0.570676	3.95687e-08	1.10904e-07	-0.538836	5.08978e-05	0.000140382
221	Ssc00w0296	OXA1	YER154W	ASC0+296	-1.06888	6.70252e-52	2.36675e-50	-2.30405	3.42353e-118	2.74576e-116	-2.75089	1.46836e-172	6.71604e-171	-1.86909	1.69464e-101	4.25085e-100	-2.14893	6.16607e-55	1.47712e-53
222	Ssc00c0297	CPA2	YJR109C	ASC0-297	-1.19421	4.36871e-54	1.61014e-52	-0.0238601	0.839973	0.883405	0.283105	0.0649597	0.0915937	-0.268925	0.00307347	0.0053	-0.0173951	0.908797	0.930409
223	Ssc00c0299	PTR2	YKR093W	ASC0-299	-0.191219	0.060952	0.11029	0.0995347	0.415063	0.507603	0.255864	0.0102752	0.0166068	0.0420993	0.655894	0.70885	0.0707331	0.525823	0.607411
224	Ssc00w0300	TYW1	YPL207W	ASC0+300	-0.419559	4.68227e-06	2.01985e-05	-1.25449	1.10039e-10	6.20211e-10	-1.66283	5.23893e-28	3.78962e-27	-1.37527	1.07485e-39	9.78178e-39	-1.44551	5.49101e-28	5.93129e-27
225	Ssc00c0301	PEP5	YMR231W	ASC0-301	-0.0481982	0.593489	0.694957	-0.0146956	0.903073	0.93207	-0.00547993	0.967186	0.975222	0.0753304	0.361833	0.425141	-0.0271184	0.821023	0.861479
226	Ssc00c0302	CYR1	YJL005W	ASC0-302	0.021882	0.843039	0.892769	0.439335	0.000389974	0.000975346	0.561841	1.49088e-06	3.72313e-06	0.436165	1.46901e-05	3.28588e-05	0.43853	0.000176785	0.000448264
227	Ssc00c0304			ASC0-304	-0.362078	0.00385261	0.00962255	-0.457595	0.00334867	0.00702522	-0.530124	0.0025603	0.00451872	-0.856691	9.57413e-15	4.00263e-14	-1.01465	1.00997e-09	4.55596e-09
228	Ssc00c0305	SYM1	YLR251W	ASC0-305	-0.200234	0.015214	0.0329843	-0.282724	0.112423	0.165771	-0.476233	0.000263895	0.0005285	-0.762916	9.52982e-15	3.9869e-14	-0.83083	6.33809e-11	3.13006e-10
229	Ssc00w0306			ASC0+306	1.28421	0.00434484	0.0107428	0.730814	0.0047628	0.00969498	1.66043	7.49736e-24	4.73241e-23	0.654551	3.46308e-06	8.18471e-06	0.398898	0.0065092	0.0125801
230	Ssc00w0307	DPC29	YGR021W	ASC0+307	-0.689231	6.87091e-13	5.58866e-12	-1.93576	1.83199e-23	2.09496e-22	-2.32918	4.46622e-64	6.79186e-63	-1.66805	1.46538e-43	1.47776e-42	-1.84913	1.40588e-27	1.48883e-26
231	Ssc00w0308			ASC0+308	0.807817	6.49326e-07	3.16452e-06	0.622482	0.000303922	0.000772828	0.989392	7.86289e-10	2.57591e-09	0.677312	7.10035e-07	1.78631e-06	0.829012	6.34677e-06	1.96591e-05
232	Ssc00c0309			ASC0-309	-0.109852	0.385012	0.499982	-0.451346	0.0216668	0.0382033	-0.253548	0.0635856	0.0897838	-0.0255181	0.845914	0.874023	0.00782714	0.961839	0.970661
233	Ssc00c0310	IMH1	YLR309C	ASC0-310	-0.0163801	0.839313	0.89024	-0.0875334	0.502083	0.59136	-0.00530413	0.958157	0.967759	0.0937185	0.216899	0.270557	-0.0261615	0.813143	0.854873
234	Ssc00w0311	YME1	YPR024W	ASC0+311	-0.288687	0.00440656	0.0108726	-0.356149	0.0705864	0.109927	-0.312728	0.0294274	0.0439968	-0.143903	0.105584	0.141458	-0.417049	0.00107602	0.00241688
235	Ssc00c0313	THR1	YHR025W	ASC0-313	-0.638507	2.98127e-06	1.32185e-05	0.292909	0.00673244	0.0131871	1.03078	3.67276e-25	2.42309e-24	0.924599	4.21624e-28	2.85385e-27	1.00874	2.22943e-18	1.66395e-17
236	Ssc00w0314			ASC0+314	0.0792135	0.231201	0.334657	-0.486556	6.82019e-06	2.21311e-05	-0.411538	3.11082e-06	7.57451e-06	-0.991938	6.12274e-42	5.91468e-41	-0.630372	1.95232e-10	9.30879e-10
237	Ssc00w0315	PAM16	YJL104W	ASC0+315	-0.520172	5.32407e-06	2.27673e-05	-1.46406	2.5417e-45	5.40681e-44	-1.5926	2.95587e-39	2.89548e-38	-1.07313	2.29342e-45	2.36881e-44	-1.21735	2.36813e-28	2.59577e-27
238	Ssc00c0316			ASC0-316	0.00936275	0.982249	0.987945	-0.72498	0.0780248	0.12003	-0.428508	0.259867	0.320708	-0.475941	0.0701046	0.0971505	-0.820865	0.0230898	0.0400047
239	Ssc00w0318		YLR126C	ASC0+318	-0.282664	0.000356339	0.00113218	0.738819	6.46678e-09	3.0927e-08	0.798106	2.18777e-15	9.91499e-15	0.450737	5.64071e-08	1.56337e-07	0.682737	1.62171e-08	6.5586e-08
240	Ssc00w0319	SPO7	YAL009W	ASC0+319	-0.18052	0.0616327	0.111214	-0.464539	8.74876e-05	0.000241957	-0.515669	3.38633e-06	8.21172e-06	-0.289482	0.00101	0.00185701	-0.189283	0.152439	0.213803
241	Ssc00c0321	OST6	YML019W	ASC0-321	-0.326449	6.70596e-05	0.000242608	-0.469927	9.04202e-07	3.29432e-06	-0.580608	1.77651e-10	6.07776e-10	-0.18012	0.0110807	0.0177019	-0.364167	0.000581758	0.00136179
242	Ssc00c0322	SYP1	YCR030C	ASC0-322	0.122861	0.0899705	0.152284	0.0428693	0.662666	0.738715	0.118917	0.258828	0.319558	0.32405	2.11121e-06	5.10074e-06	0.351796	0.000661912	0.00153311
243	Ssc00c0324	LCB3	YJL134W	ASC0-324	-0.945507	6.32175e-11	4.45393e-10	-0.86686	1.26897e-06	4.5179e-06	-0.704595	2.07677e-05	4.69881e-05	-0.501744	1.27776e-08	3.68871e-08	-0.582893	2.9977e-05	8.53346e-05
244	Ssc00c0326	ERG25	YGR060W	ASC0-326	-0.44045	2.39668e-09	1.48771e-08	-0.387565	0.00025146	0.000649157	-0.93091	1.35521e-27	9.68522e-27	-0.653529	2.67768e-22	1.51956e-21	-0.703086	2.03513e-12	1.10721e-11
245	Ssc00c0328			ASC0-328	-0.24245	0.156098	0.24275	-0.220275	0.261414	0.342947	-0.096374	0.620448	0.678907	-0.0992882	0.488665	0.550189	0.137399	0.425965	0.510625
246	Ssc00w0329	RSC9	YML127W	ASC0+329	-0.258397	0.000970666	0.00279084	-0.412158	2.75575e-05	8.23534e-05	-0.616382	5.16766e-10	1.7118e-09	-0.456865	2.03703e-10	6.72252e-10	-0.550844	5.15368e-07	1.79894e-06
247	Ssc00w0330			ASC0+330	0.341228	0.18612	0.280559	0.497649	0.00165554	0.00367725	0.752047	0.000110191	0.000230055	-0.345701	0.0380101	0.0555361	-0.342709	0.06185	0.0970296
248	Ssc00w0331	CYR1	YJL005W	ASC0+331	-0.0419947	0.820327	0.874927	0.0485427	0.77283	0.831385	-0.00537205	0.966947	0.975147	-0.503576	0.000431916	0.00082725	-0.396821	0.00570475	0.0111793
249	Ssc00w0332	ALO1	YML086C	ASC0+332	-0.122804	0.270323	0.378734	-0.628636	1.6652e-08	7.58476e-08	-0.418476	0.000113365	0.000236349	0.0475575	0.608197	0.664763	-0.0316992	0.789589	0.835729
250	Ssc00c0333	TAH18	YPR048W	ASC0-333	0.168855	0.0797323	0.13756	0.398496	0.00153204	0.00342473	0.688586	2.62423e-07	7.02553e-07	0.47284	6.49395e-07	1.64414e-06	0.486784	0.00044151	0.00105511
251	Ssc00c0334	CLP1	YOR250C	ASC0-334	-0.0500035	0.619618	0.716729	-0.346311	0.00561444	0.0112308	-0.169318	0.141252	0.186062	-0.0675816	0.446622	0.509913	-0.0560493	0.660699	0.72797
252	Ssc00c0336	HIR3	YJR140C	ASC0-336	-0.0119769	0.878264	0.91671	-0.00672414	0.945645	0.962203	-0.0355631	0.722382	0.770869	-0.217437	0.00521629	0.00877466	-0.138782	0.193454	0.262879
253	Ssc00c0337	PUT7	YLR283W	ASC0-337	-0.824044	2.96166e-07	1.494e-06	-0.672752	0.000305565	0.000776672	-0.518056	0.00208308	0.00374539	-0.559296	6.7302e-06	1.55673e-05	-0.494681	0.00195669	0.00417854
254	Ssc00c0338	FET3	YMR058W	ASC0-338	0.27571	0.00100333	0.00288054	0.0326251	0.710058	0.77885	-1.29745	1.90162e-36	1.76397e-35	-1.65849	9.98101e-113	3.00943e-111	-1.9904	3.76069e-89	1.50961e-87
255	Ssc00c0339	GRE2	YOL151W	ASC0-339	3.40161	4.71878e-24	6.82025e-23	4.05817	1.44356e-35	2.37987e-34	5.37244	4.84515e-64	7.33059e-63	2.45034	4.36027e-44	4.41949e-43	2.2798	6.42971e-24	5.98729e-23
256	Ssc00w0340			ASC0+340	-0.498036	1.36487e-05	5.49022e-05	-0.103961	0.642984	0.722524	-0.728557	4.58389e-08	1.31164e-07	-1.0361	2.74657e-15	1.17122e-14	-0.508976	4.17086e-06	1.31593e-05
257	Ssc00w0341	NOP53	YPL146C	ASC0+341	-0.548984	0.00214331	0.00572165	-1.62451	0.00559834	0.0112023	-1.9068	8.99124e-19	4.71861e-18	-1.20732	2.59119e-10	8.50434e-10	-1.45254	0.00465806	0.00929889
258	Ssc00c0342	PRB1	YEL060C	ASC0-342	2.51966	2.8647e-39	7.64395e-38	3.59751	1.63474e-98	1.03215e-96	4.36472	2.14873e-187	1.04724e-185	2.94979	2.39594e-169	1.32442e-167	2.66498	2.21088e-79	7.77208e-78
259	Ssc00w0343			ASC0+343	0.0835466	0.887385	0.922586	1.11048	0.0228381	0.0400781	0.986928	0.032251	0.0478932	0.6209	0.101114	0.136141	0.594352	0.178016	0.244586
260	Ssc00w0344	ASI1	YMR119W	ASC0+344	0.0487039	0.494651	0.605303	0.206642	0.0276661	0.0474973	0.350065	0.000255245	0.000512558	0.333258	1.63178e-05	3.62821e-05	0.244738	0.0367148	0.0608261
261	Ssc00w0345	AAT2	YLR027C	ASC0+345	-1.07403	1.44197e-47	4.62136e-46	-0.33316	0.00269021	0.00577446	-0.892587	5.75386e-25	3.75961e-24	-0.907111	2.43317e-41	2.30939e-40	-0.790115	5.7655e-15	3.6478e-14
262	Ssc00c0346	FUS3	YBL016W	ASC0-346	0.0147145	0.88497	0.920993	3.29388	0.0060085	0.0119146	1.31383	0.271411	0.332468	0.18273	0.027955	0.04188	0.122747	0.224678	0.297816
263	Ssc00c0347	VAN1	YML115C	ASC0-347	-1.47146	0.00022524	0.000742864	-1.22397	1.35173e-08	6.219e-08	-1.32159	0.00423861	0.00726304	-1.02163	0.0115337	0.0184058	-1.23946	0.0249909	0.0430351
264	Ssc00c0348	YPT1	YFL038C	ASC0-348	0.244668	0.000792399	0.0023213	0.286015	0.00138465	0.00311853	0.588608	2.42591e-11	8.84935e-11	0.701733	1.17279e-21	6.51308e-21	0.727409	7.84545e-12	4.13208e-11
265	Ssc00c0350			ASC0-350	0.340249	0.00567095	0.0136608	1.12862	1.45096e-28	1.97059e-27	1.28038	6.91176e-43	7.32573e-42	1.07484	1.87518e-31	1.40462e-30	1.01617	3.17738e-18	2.34786e-17
266	Ssc00c0351	PAC1	YOR269W	ASC0-351	0.137063	0.174827	0.266948	0.12064	0.373471	0.464102	-0.0192541	0.890845	0.912832	-0.153971	0.0644855	0.0901589	-0.0172544	0.88544	0.913264
267	Ssc00c0353	TUB2	YFL037W	ASC0-353	-0.0305614	0.642802	0.736898	-0.245825	0.0274655	0.0472076	-0.353933	0.000394815	0.000772736	0.0248187	0.71963	0.764311	0.0495816	0.604669	0.678714
268	Ssc00c0354	APC11	YDL008W	ASC0-354	-0.343501	0.000813587	0.00237746	-0.00418592	0.984844	0.987673	-0.452945	0.00231167	0.00411656	-0.563974	3.06448e-07	8.03114e-07	-0.463444	0.00254515	0.0053449
269	Ssc00w0355	UTP11	YKL099C	ASC0+355	-0.333912	0.0179502	0.0381218	-0.990695	3.32043e-06	1.12868e-05	-1.49189	2.34187e-26	1.60239e-25	-1.25227	4.40574e-21	2.39765e-20	-1.09493	1.2301e-10	5.96087e-10
270	Ssc00c0356			ASC0-356	-0.220197	0.0480213	0.0892754	-0.30535	0.0255039	0.04413	-0.491865	0.000151775	0.000313027	-0.142627	0.159571	0.204869	-0.349299	0.00567953	0.011136
271	Ssc00c0357	PIR5	YJL160C	ASC0-357	0.0111927	0.901641	0.932804	-0.277307	0.118532	0.173872	-0.549134	0.000257291	0.00051632	-1.07676	8.42287e-25	5.17863e-24	-0.772585	6.20684e-10	2.84748e-09
272	Ssc00w0359			ASC0+359	-0.152814	0.670415	0.759873	-0.248085	0.495793	0.585922	-0.443135	0.177723	0.228583	-0.0976611	0.718293	0.763026	-0.339693	0.29234	0.373183
273	Ssc00w0360		FAP2	ASC0+360	-0.00602933	0.952311	0.967403	0.215981	0.0640437	0.10101	0.469841	1.24517e-05	2.8775e-05	0.300077	0.0172873	0.0267857	0.385316	0.00143677	0.00315792
274	Ssc00w0361	MRX8	YDR336W	ASC0+361	-0.296988	0.0463319	0.0866538	-0.776079	0.000282821	0.000722265	-1.00116	2.76281e-14	1.18611e-13	-0.684316	3.23256e-07	8.44567e-07	-0.794805	6.80356e-07	2.3541e-06
275	Ssc00c0362	CDC27	YBL084C	ASC0-362	0.0885252	0.406946	0.522596	0.193944	0.111851	0.165051	0.218333	0.0492459	0.0706261	0.16267	0.073779	0.101841	0.116445	0.438378	0.523604
276	Ssc00c0363	PTC5	YOR090C	ASC0-363	-0.297215	3.07945e-05	0.000117919	-0.317417	0.00353429	0.00737293	-0.368356	0.000108308	0.000226601	-0.110255	0.186957	0.23662	-0.208825	0.038916	0.0640266
277	Ssc00w0364	SNG1	YGR197C	ASC0+364	-0.216056	0.0121565	0.0268994	-0.143842	0.265585	0.347497	-0.307255	0.0243842	0.0369943	-0.0275943	0.755999	0.795859	-0.0588082	0.604704	0.678714
278	Ssc00w0365			ASC0+365	0.0616261	0.533339	0.642382	-0.388565	0.0148386	0.0271644	-0.410843	0.00205852	0.00370796	-0.21394	0.0426705	0.0617409	-0.223237	0.0782669	0.119165
279	Ssc00w0366	BUD32	YGR262C	ASC0+366	0.0945378	0.308457	0.420571	0.0664213	0.58613	0.66795	0.0149809	0.893901	0.915593	0.109173	0.18933	0.239209	0.10043	0.366269	0.450332
280	Ssc00c0367			ASC0-367	-0.575709	1.8105e-10	1.23857e-09	-0.730878	3.62237e-05	0.000106272	-0.974964	6.65997e-08	1.87679e-07	-0.621614	1.34828e-09	4.22974e-09	-0.738348	1.64312e-09	7.28491e-09
281	Ssc00w0368	HSF1	YGL073W	ASC0+368	0.119947	0.197949	0.294476	0.231105	0.191675	0.262481	-0.0393837	0.800262	0.838179	0.0569241	0.638571	0.692707	-0.203756	0.255543	0.333081
282	Ssc00w0369	IRR1	YIL026C	ASC0+369	0.492862	1.11231e-06	5.22236e-06	0.524088	1.23451e-06	4.40315e-06	0.09694	0.354175	0.419507	-0.233051	0.0107304	0.0171928	-0.0478296	0.678813	0.744508
283	Ssc00c0370	MSB1	YOR188W	ASC0-370	0.0722495	0.626914	0.723183	-0.0309708	0.797271	0.850738	-0.227574	0.0677603	0.0951814	-0.239465	0.00953171	0.015392	-0.0524955	0.652255	0.721074
284	Ssc00c0373	FEX2	YPL279C	ASC0-373	-0.32604	0.00145949	0.00404636	-0.585735	0.000815873	0.00192151	-0.665588	4.35724e-07	1.14689e-06	-0.521589	3.79771e-05	8.16432e-05	-0.417548	0.00648084	0.0125334
285	Ssc00c0375			ASC0-375	0.132799	0.371516	0.486635	0.0741429	0.651775	0.730002	0.134597	0.337323	0.401948	0.00539801	0.96017	0.967789	0.0729353	0.68346	0.748329
286	Ssc00w0376		NDUA8	ASC0+376	-0.0698523	0.365317	0.480758	-0.475051	1.73192e-07	6.94522e-07	-0.71987	1.50514e-14	6.5951e-14	-0.386906	2.50735e-08	7.12125e-08	-0.405914	0.000113728	0.000297254
287	Ssc00c0377	UGP1	YKL035W	ASC0-377	0.294369	4.25356e-06	1.83895e-05	0.373457	3.50614e-05	0.000103065	0.53487	1.17987e-08	3.55938e-08	0.605506	3.87471e-20	2.01498e-19	0.430744	1.05608e-05	3.18162e-05
288	Ssc00c0380	RTC2	YBR147W	ASC0-380	-0.201604	0.0394532	0.0756112	-0.438687	0.00215064	0.00468406	-1.04887	3.80371e-28	2.7819e-27	-0.537713	3.33799e-08	9.39546e-08	-0.570831	5.04148e-05	0.000139115
289	Ssc00c0381	SSK2	YNR031C	ASC0-381	0.25051	0.00281558	0.00733045	0.158894	0.100865	0.150638	0.403888	0.000318334	0.000630939	0.451645	6.74714e-10	2.16678e-09	0.392114	0.000390375	0.000938956
290	Ssc00c0386		NDUV1	ASC0-386	0.00566977	0.926406	0.950751	-0.357421	4.68665e-05	0.000135223	-0.605982	4.1958e-11	1.50381e-10	-0.191892	0.006302	0.0104508	-0.313584	0.00107814	0.00242072
291	Ssc00w0389	RSA4	YCR072C	ASC0+389	-0.435168	2.11789e-08	1.20088e-07	-1.13017	3.70873e-06	1.25207e-05	-1.23318	1.69037e-11	6.23119e-11	-0.96201	8.26976e-12	2.96698e-11	-0.981738	2.4535e-07	8.88253e-07
292	Ssc00c0390	RHO3	YIL118W	ASC0-390	-0.0667252	0.47447	0.586572	-0.173579	0.11405	0.168045	-0.374007	0.00062788	0.00120743	-0.129955	0.184481	0.233981	-0.0536794	0.694557	0.758201
293	Ssc00w0391			ASC0+391	0.0780521	0.416419	0.532211	-0.136669	0.244218	0.323895	-0.305496	0.00649478	0.0108174	-0.0807679	0.453879	0.517209	-0.131726	0.34973	0.433405
294	Ssc00c0392	LOA1	YPR139C	ASC0-392	-0.113049	0.240462	0.34451	-0.24698	0.0211692	0.0374819	-0.41175	2.75737e-05	6.16598e-05	-0.348068	2.86516e-05	6.23088e-05	-0.372219	0.000446305	0.00106614
295	Ssc00c0393	KAR3	YPR141C	ASC0-393	0.629984	4.29175e-07	2.13214e-06	0.361767	0.00633534	0.0124885	0.724306	1.42744e-06	3.57221e-06	0.830274	7.79784e-16	3.418e-15	0.589573	4.60398e-05	0.000127814
296	Ssc00w0395	RRP15	YPR143W	ASC0+395	-0.440144	0.00303858	0.00783152	-1.57646	8.19515e-07	3.00421e-06	-1.93067	2.23431e-16	1.0569e-15	-2.03754	3.17754e-41	3.00157e-40	-2.41687	1.2874e-29	1.45962e-28
297	Ssc00c0396	TAZ1	YPR140W	ASC0-396	-0.3701	0.0630479	0.113455	-1.41744	2.78062e-18	2.50045e-17	-1.82211	6.91204e-17	3.3441e-16	-1.04351	6.01002e-20	3.09834e-19	-1.01187	3.17235e-11	1.59046e-10
298	Ssc00c0397			ASC0-397	-0.0721126	0.669293	0.759296	0.200086	0.0991156	0.148249	0.198115	0.161083	0.209543	-1.00886	2.58755e-35	2.13957e-34	-0.8891	5.48487e-09	2.31596e-08
299	Ssc00c0398			ASC0-398	0.128808	0.371002	0.486178	0.276003	0.00347733	0.00726434	0.342744	0.00463641	0.00790143	-0.803796	9.48705e-16	4.13112e-15	-0.782259	9.83747e-08	3.69434e-07
300	Ssc00w0400	BUD5	YCR038C	ASC0+400	-0.0581292	0.512382	0.622351	0.157571	0.245722	0.325381	0.542608	0.000175219	0.000358024	0.162431	0.0450358	0.0648333	0.253821	0.0639901	0.0998072
301	Ssc00c0403			ASC0-403	0.0821792	0.419984	0.535491	0.157901	0.148445	0.21082	0.186716	0.173578	0.223687	0.324907	0.000759122	0.00141447	0.181203	0.120402	0.174126
302	Ssc00c0404			ASC0-404	-0.179732	0.463368	0.576461	-0.112559	0.668297	0.743336	0.164585	0.541744	0.606517	0.0455387	0.825026	0.857487	0.0496469	0.846721	0.883141
303	Ssc00c0405	PUF4	YGL014W	ASC0-405	0.755167	3.38235e-09	2.06691e-08	1.17361	8.65673e-13	5.65211e-12	1.41257	8.91001e-20	4.87835e-19	0.928871	1.24384e-15	5.38877e-15	0.968057	2.48149e-07	8.96749e-07
304	Ssc00w0406			ASC0+406	NA	NA	NA	3.27587	7.22489e-08	3.05411e-07	4.30901	1.38451e-11	5.12597e-11	4.39665	8.71791e-22	4.8641e-21	4.63674	1.5612e-15	1.01589e-14
305	Ssc00c0407			ASC0-407	NA	NA	NA	4.00077	2.36478e-10	1.28998e-09	5.58667	0.00359967	0.0062365	3.65462	1.20935e-26	7.86474e-26	5.60004	3.09163e-25	3.00611e-24
306	Ssc00w0408	SIM1	YIL123W	ASC0+408	-0.238289	0.00720894	0.0169637	0.310935	0.000438367	0.00108631	-0.29638	0.00315565	0.00550896	-0.918764	9.48752e-28	6.35696e-27	-0.662888	4.02303e-07	1.42711e-06
307	Ssc00w0409	VBA1	YMR088C	ASC0+409	1.14698	6.11263e-31	1.27823e-29	2.37722	4.86857e-81	2.06392e-79	2.98189	4.4026e-240	3.31365e-238	2.53845	4.33845e-159	2.17651e-157	2.60572	1.63815e-140	1.14497e-138
308	Ssc00w0410		FBXL7	ASC0+410	0.0724079	0.897856	0.930847	0.559723	0.000976777	0.00227461	0.912321	0.000399486	0.00078162	0.674383	3.04082e-08	8.58736e-08	0.740097	6.30189e-09	2.64778e-08
309	Ssc00c0411			ASC0-411	1.51061	0.000531687	0.00162707	1.13696	0.00434698	0.00889939	1.27448	0.000285788	0.000570233	0.359446	0.150184	0.194027	0.240275	0.17193	0.237433
310	Ssc00w0412			ASC0+412	-0.157222	0.137683	0.218609	-0.00030196	0.997654	0.998495	0.0799571	0.485183	0.552663	0.0224681	0.801575	0.835879	0.126896	0.29793	0.378639
311	Ssc00c0413	GPD2	YOL059W	ASC0-413	-0.705074	1.38886e-10	9.57908e-10	0.128436	0.194162	0.265335	-0.19587	0.038183	0.0560167	-0.345659	1.62499e-07	4.36793e-07	-0.22804	0.0269576	0.0461276
312	Ssc00w0416			ASC0+416	0.503566	0.499118	0.609505	-0.286615	0.677188	0.750955	-0.00100885	0.998511	0.999184	0.556607	0.141894	0.184676	0.35183	0.454003	0.53794
313	Ssc00w0419			ASC0+419	0.161933	0.567183	0.672688	0.440055	0.175518	0.243673	-0.30576	0.261113	0.32187	0.0992774	0.645082	0.69843	0.228004	0.427648	0.512436
314	Ssc00w0420			ASC0+420	-0.104151	0.533827	0.642707	-0.128386	0.306837	0.393576	-0.35271	0.0203423	0.0313031	-0.0112808	0.922688	0.938566	-0.0569129	0.628526	0.700051
315	Ssc00w0425	PAM17	YKR065C	ASC0+425	-0.968871	1.1662e-36	2.93892e-35	-1.52921	6.48775e-49	1.48095e-47	-1.83124	3.52648e-59	4.86506e-58	-1.26429	8.39544e-54	1.02287e-52	-1.55961	7.75092e-31	9.17295e-30
316	Ssc00c0426	THI73	YLR004C	ASC0-426	0.146723	0.350667	0.464519	0.162001	0.838717	0.883212	-1.90044	5.42328e-19	2.86894e-18	-1.79986	5.41339e-52	6.38695e-51	-1.92324	4.6622e-26	4.67874e-25
317	Ssc00c0427			ASC0-427	0.200141	0.509312	0.619515	0.424866	0.260714	0.34218	-0.168136	0.587101	0.648625	-0.683409	0.0151837	0.0237607	0.264094	0.524299	0.606594
318	Ssc00c0429	GSY1	YFR015C	ASC0-429	-0.298335	4.69416e-05	0.000173988	0.226949	0.0510427	0.0825895	-0.127816	0.131808	0.174862	-0.217138	0.00674598	0.0111407	-0.0935737	0.439914	0.524911
319	Ssc00w0431			ASC0+431	0.125313	0.553992	0.661283	0.451445	0.0436837	0.0720174	0.332582	0.150667	0.197153	0.277503	0.167211	0.213895	0.192677	0.517321	0.599338
320	Ssc00c0432	FMP41	YNL168C	ASC0-432	-0.0281888	0.781631	0.848541	0.753588	5.85562e-09	2.82087e-08	0.299462	0.00179204	0.00324762	0.0956424	0.247316	0.304617	0.270011	0.0471045	0.0762529
321	Ssc00w0435	PEX5	YDR244W	ASC0+435	-0.420983	0.000173072	0.000583536	0.0183949	0.907686	0.93575	-0.0852313	0.454095	0.521548	-0.256318	0.00465379	0.00788398	-0.458979	0.000175573	0.00044538
322	Ssc00w0437	TEP1	YNL128W	ASC0+437	0.639428	0.213666	0.313429	0.57193	0.156728	0.22126	0.93653	0.00157018	0.0028639	0.415316	0.0646794	0.0904046	1.05157	0.000604457	0.00141214
323	Ssc00w0438			ASC0+438	0.0264574	0.776919	0.84545	0.610036	2.40368e-06	8.328e-06	1.05649	4.35747e-17	2.13247e-16	0.77039	1.70928e-21	9.42233e-21	0.883415	2.38019e-15	1.52708e-14
324	Ssc00w0439	LAP2	YNL045W	ASC0+439	-0.260633	0.000562642	0.00171114	-1.04393	2.21124e-20	2.25882e-19	-1.20296	1.82003e-27	1.29405e-26	-1.00963	1.00993e-40	9.3914e-40	-1.12699	1.60231e-21	1.3599e-20
325	Ssc00w0440	STL1	YDR536W	ASC0+440	0.739893	0.0295468	0.0589436	0.612369	0.0184189	0.033106	0.55373	0.0947624	0.129546	0.405299	0.0315382	0.0467668	0.496616	0.0353181	0.0587416
326	Ssc00w0442	BGL2	YGR282C	ASC0+442	-0.389193	0.000257465	0.000837435	-0.728317	7.03026e-16	5.63846e-15	-0.928734	4.31969e-20	2.39374e-19	-0.445296	1.61603e-10	5.38075e-10	-0.58126	9.75079e-09	4.0369e-08
327	Ssc00c0443			ASC0-443	0.689805	0.300802	0.412393	0.247725	0.663935	0.739853	0.0660802	0.910396	0.928988	-0.0827461	0.834018	0.863825	0.0342655	0.932673	0.947667
328	Ssc00w0444	TOM22	YNL131W	ASC0+444	-0.984947	6.10794e-27	1.01176e-25	-1.7376	6.3499e-84	2.991e-82	-2.10292	8.67755e-96	1.84274e-94	-1.56836	3.94256e-122	1.36844e-120	-1.76694	4.48664e-64	1.26929e-62
329	Ssc00c0445	CPT1	YNL130C	ASC0-445	-0.901023	1.22658e-13	1.06526e-12	-0.859625	1.28305e-15	1.01058e-14	-1.65567	1.4619e-46	1.66842e-45	-0.985823	3.11615e-44	3.18552e-43	-1.04177	1.29397e-22	1.14738e-21
330	Ssc00w0447	NTH2	YBR001C	ASC0+447	-0.765819	1.88929e-18	2.14253e-17	-0.389853	0.00665109	0.0130364	-1.19632	1.92159e-27	1.36346e-26	-0.815208	2.79477e-12	1.02802e-11	-0.575663	0.00238492	0.00503154
331	Ssc00w0448	CAB3	YKL088W	ASC0+448	-0.353211	8.8868e-05	0.000314747	-0.402592	0.00188423	0.00414642	-0.574104	3.30384e-08	9.5921e-08	-0.478568	1.3527e-06	3.32604e-06	-0.458386	0.000562109	0.00131735
332	Ssc00w0450	ERG3	YLR056W	ASC0+450	-0.00359601	0.977184	0.984025	0.0144218	0.913582	0.939544	-0.365907	0.00155729	0.00284212	-0.332303	0.00102045	0.00187333	-0.292995	0.00555914	0.0109288
333	Ssc00c0451	STI1	YOR027W	ASC0-451	0.1916	0.0428738	0.0812165	0.431661	0.509581	0.598196	0.159101	0.743364	0.788752	0.248985	0.104223	0.13976	0.0873828	0.657204	0.724925
334	Ssc00c0452			ASC0-452	1.48351	2.85848e-15	2.72758e-14	1.6197	1.56528e-14	1.15546e-13	2.13974	1.26608e-33	1.0942e-32	2.91423	1.90921e-137	7.70132e-136	2.26881	5.42422e-62	1.45816e-60
335	Ssc00c0454	NUM1	YDR150W	ASC0-454	0.14214	0.0863604	0.147017	-0.120754	0.351816	0.442567	-0.00988099	0.932973	0.947312	-0.0391105	0.609926	0.666408	-0.109815	0.319733	0.402103
336	Ssc00c0456	MPH1	YIR002C	ASC0-456	-0.0692247	0.362883	0.478088	-0.0269669	0.795634	0.849449	-0.117356	0.217185	0.273772	-0.245136	0.00253032	0.00441309	-0.241492	0.0209265	0.0365983
337	Ssc00c0458			ASC0-458	-0.251463	0.0642467	0.115121	-0.254177	0.160622	0.226059	-0.178593	0.271805	0.332816	-0.261625	0.013696	0.0215967	-0.230107	0.149876	0.210749
338	Ssc00w0459	TIF35	YDR429C	ASC0+459	-0.585862	6.41354e-13	5.23107e-12	-1.64465	3.82759e-41	7.23462e-40	-2.19514	8.28878e-144	2.96898e-142	-1.49544	1.96784e-92	4.31911e-91	-1.58251	7.09887e-47	1.31795e-45
339	Ssc00w0462	RPL9B	YNL067W	ASC0+462	-0.356738	0.000161554	0.000547834	-1.0129	7.2018e-08	3.04652e-07	-2.36428	1.78344e-58	2.44904e-57	-1.42983	6.26681e-23	3.61827e-22	-1.50692	3.23606e-19	2.50005e-18
340	Ssc00c0463	BRN1	YBL097W	ASC0-463	0.298243	0.000139361	0.000478353	0.238095	0.0150248	0.0274629	0.199129	0.0522401	0.074704	0.0478701	0.513365	0.574254	0.143771	0.171136	0.236556
341	Ssc00c0465	DLT1	YMR126C	ASC0-465	0.299003	0.00959138	0.0217959	0.149456	0.332748	0.421618	0.21567	0.0933046	0.127802	0.0703469	0.535088	0.595873	0.100279	0.458074	0.542223
342	Ssc00c0466	VAM3	YOR106W	ASC0-466	0.386278	0.00162115	0.0044444	0.366427	0.00172269	0.00381498	0.600513	1.18438e-06	2.99036e-06	0.397594	1.31228e-05	2.94855e-05	0.296195	0.0371045	0.0614032
343	Ssc00w0467		NDUS4	ASC0+467	-0.0124558	0.855313	0.901158	-0.3463	0.00057482	0.00139418	-0.620995	1.95381e-09	6.21583e-09	-0.368379	2.65654e-06	6.34636e-06	-0.382082	0.000200754	0.000504304
344	Ssc00w0468	KRE33	YNL132W	ASC0+468	-0.524074	1.93786e-13	1.64426e-12	-1.65835	9.20224e-15	6.90459e-14	-2.3144	3.54087e-51	4.32321e-50	-1.92161	3.05674e-56	3.89099e-55	-2.06847	6.60563e-39	1.01668e-37
345	Ssc00c0469			ASC0-469	-0.329924	5.29384e-06	2.26709e-05	-0.735274	8.29632e-11	4.70733e-10	-0.837524	1.76941e-17	8.81885e-17	-0.396706	1.00176e-07	2.74208e-07	-0.442729	6.89579e-05	0.000186557
346	Ssc00w0470	ALY2	YJL084C	ASC0+470	0.230094	0.0162495	0.034972	0.170016	0.216896	0.292231	0.325184	0.00598406	0.0100144	0.218077	0.0143645	0.0225496	0.13452	0.260027	0.338035
347	Ssc00c0471	CTR9	YOL145C	ASC0-471	-0.317808	0.00264181	0.00692081	-0.580787	9.0395e-11	5.11434e-10	-0.840421	1.19377e-20	6.77303e-20	-0.354679	6.98013e-07	1.75754e-06	-0.563831	2.48172e-08	9.88861e-08
348	Ssc00c0473			ASC0-473	0.25866	0.0136156	0.0298369	-0.336089	0.0709942	0.110475	-0.581974	1.93013e-06	4.77393e-06	-0.128273	0.270587	0.329539	-0.50632	2.12979e-05	6.1934e-05
349	Ssc00w0474		ENASE	ASC0+474	0.738268	1.14551e-10	7.94711e-10	1.42423	3.35537e-17	2.86123e-16	1.64168	8.67969e-54	1.11468e-52	1.27605	1.18192e-41	1.13441e-40	1.28637	1.50172e-14	9.32261e-14
350	Ssc00c0475			ASC0-475	0.223648	0.602859	0.702349	1.41489	0.000936795	0.00218807	1.61411	1.36725e-08	4.09556e-08	1.29156	5.04317e-07	1.29273e-06	1.44398	1.46335e-06	4.87318e-06
351	Ssc00c0476			ASC0-476	-0.277761	0.312096	0.424453	-0.317841	0.0226662	0.039833	0.539868	1.91855e-05	4.35409e-05	0.560359	2.87666e-06	6.86123e-06	0.571647	0.000863124	0.00196619
352	Ssc00w0477			ASC0+477	0.0131293	0.971366	0.980679	-0.126853	0.690153	0.762483	0.611174	0.0342568	0.0506443	0.386645	0.149978	0.193845	0.670011	0.00378451	0.0076815
353	Ssc00w0479	RRS1	YOR294W	ASC0+479	-0.793303	1.04377e-11	7.79129e-11	-1.87389	2.6992e-16	2.20658e-15	-2.01338	8.54566e-27	5.95692e-26	-1.95412	3.55085e-50	4.05326e-49	-2.33005	3.55999e-30	4.13084e-29
354	Ssc00c0480		NPAL2	ASC0-480	0.0116343	0.916156	0.943351	0.357689	0.0031249	0.00660479	0.410391	0.000105219	0.000220603	0.21748	0.00734848	0.0120589	0.250626	0.0261306	0.0448287
355	Ssc00w0481			ASC0+481	0.00971671	0.920222	0.946546	0.183403	0.0950228	0.142811	0.368415	0.00311179	0.00543717	0.686104	2.792e-12	1.02764e-11	0.245015	0.0372963	0.0616691
356	Ssc00c0482	MET2	YNL277W	ASC0-482	2.32906	9.37222e-71	4.15549e-69	2.49958	2.4527e-97	1.5007e-95	2.52195	2.47813e-147	9.09566e-146	2.68949	7.42685e-146	3.30883e-144	2.48393	5.51972e-111	2.85153e-109
357	Ssc00c0483		ECH1	ASC0-483	1.59664	1.51264e-13	1.29463e-12	2.75958	8.38302e-55	2.1262e-53	3.52975	1.14423e-93	2.37058e-92	2.97283	7.30467e-161	3.72726e-159	3.24726	8.07287e-136	5.38887e-134
358	Ssc00w0484		YKR018C	ASC0+484	-0.185123	0.0671605	0.119147	-0.249035	0.0170054	0.030808	-0.458412	5.70551e-05	0.000123723	-0.225454	0.00224268	0.00393893	-0.303046	0.00299277	0.00619945
359	Ssc00c0485	MIC60	YKR016W	ASC0-485	-0.301863	8.47982e-06	3.52897e-05	-0.722648	4.40215e-13	2.93889e-12	-0.918478	5.0528e-18	2.57888e-17	-0.425362	1.86933e-09	5.78832e-09	-0.660558	1.13474e-08	4.64931e-08
360	Ssc00w0486	TNA1	YGR260W	ASC0+486	-1.91321	0.00207787	0.00557218	-2.02165	3.15958e-08	1.38699e-07	-3.03501	1.79944e-27	1.28137e-26	-2.12744	8.70318e-38	7.62966e-37	-2.86478	1.38399e-32	1.72375e-31
361	Ssc00w0487	DIP5	YPL265W	ASC0+487	1.04696	6.79974e-09	4.05851e-08	0.830617	0.000261425	0.000672105	0.985197	4.87066e-05	0.000106631	0.482588	0.00914625	0.0148217	0.634085	0.005758	0.0112713
362	Ssc00w0489	NAR1	YNL240C	ASC0+489	0.240169	0.0733957	0.128393	0.274946	0.133075	0.192258	0.328236	0.0235072	0.035757	0.171044	0.165785	0.212345	0.27804	0.0815897	0.123528
363	Ssc00c0490			ASC0-490	-0.197616	0.782609	0.849291	-0.0918166	0.524448	0.611753	0.490987	0.0453359	0.0654925	-0.00748239	0.958573	0.966413	0.0248775	0.860697	0.893638
364	Ssc00w0491			ASC0+491	1.22745	0.113036	0.1848	0.545808	0.354859	0.445828	0.615901	0.359628	0.425457	0.775547	0.103559	0.139057	0.221653	0.792397	0.837955
365	Ssc00c0492			ASC0-492	0.147885	0.811713	0.867658	0.587083	0.265097	0.347011	0.991827	0.0549235	0.0782966	0.228173	0.576056	0.634277	0.193507	0.769003	0.818901
366	Ssc00c0493	MAS1	YLR163C	ASC0-493	-0.551126	5.24201e-06	2.24816e-05	-0.594728	1.81952e-07	7.27687e-07	-0.690227	4.29899e-10	1.42963e-09	-0.56874	1.16941e-14	4.85832e-14	-0.701931	2.43296e-12	1.31761e-11
367	Ssc00w0494			ASC0+494	0.455813	9.99412e-06	4.10128e-05	0.733742	7.40616e-08	3.12184e-07	0.919102	5.07804e-15	2.27365e-14	0.54725	4.55255e-10	1.4747e-09	0.725318	8.85429e-05	0.000236313
368	Ssc00w0498	TAL1	YLR354C	ASC0+498	-0.24064	0.000502405	0.00154387	0.425592	8.24299e-05	0.000229682	0.60495	1.44402e-12	5.69375e-12	0.00602191	0.945672	0.95673	0.323906	0.00441709	0.00883863
369	Ssc00w0499	YFH7	YFR007W	ASC0+499	0.57271	0.000385483	0.00121822	-0.475512	0.0137139	0.0252534	0.406385	0.0284109	0.0426378	0.348481	0.0179511	0.0277422	0.126873	0.432647	0.517799
370	Ssc00c0500			ASC0-500	-0.687276	1.38935e-06	6.43596e-06	-0.208553	0.173057	0.240988	-0.173055	0.264885	0.32575	-0.198573	0.0195066	0.0299754	-0.0781595	0.529617	0.610807
371	Ssc00c0501	STE3	YKL178C	ASC0-501	-1.13895	5.12343e-07	2.52616e-06	-0.611135	1.16183e-05	3.6311e-05	-0.903853	2.25019e-08	6.60723e-08	-0.479225	2.33331e-06	5.61462e-06	-0.593689	8.15756e-05	0.000218615
372	Ssc00w0502	ISY1	YJR050W	ASC0+502	0.0859591	0.457075	0.570932	-0.179809	0.171645	0.23936	-0.197815	0.117546	0.157665	-0.00230463	0.984004	0.986648	-0.0751316	0.588377	0.664048
373	Ssc00c0503		YKL071W	ASC0-503	6.487	0	0	8.80895	0	0	9.46513	0	0	7.22264	0	0	7.53128	0	0
374	Ssc00w0504		DAPA	ASC0+504	3.81923	1.79951e-159	1.96513e-157	6.16012	0	0	6.31373	0	0	4.43321	0	0	5.03286	0	0
375	Ssc00c0505	SSY1	YDR160W	ASC0-505	0.281874	0.00159086	0.0043695	0.49046	3.11678e-06	1.06372e-05	0.62841	3.203e-09	1.00132e-08	0.178421	0.0354749	0.0520997	0.353617	0.0101628	0.0189198
376	Ssc00w0506	PDC1	YLR044C	ASC0+506	0.0128725	0.87152	0.912365	0.688398	1.52938e-10	8.48307e-10	0.707919	3.90779e-09	1.21146e-08	0.755898	5.34101e-20	2.75829e-19	0.873665	8.11326e-18	5.85673e-17
377	Ssc00w0507	NCE103	YNL036W	ASC0+507	-0.783834	6.61876e-29	1.21214e-27	-0.125591	0.323681	0.411889	-0.539306	0.00376711	0.00650385	-0.533508	0.000298056	0.000583217	-0.398424	0.00108534	0.00243506
378	Ssc00c0508			ASC0-508	NA	NA	NA	NA	NA	NA	NA	NA	NA	NA	NA	NA	NA	NA	NA
379	Ssc00w0509	RLP7	YNL002C	ASC0+509	-0.558411	0.000174913	0.000588398	-1.80363	2.75715e-11	1.61537e-10	-2.58797	5.04037e-60	7.1019e-59	-1.96294	3.79767e-44	3.86895e-43	-2.53544	2.78373e-31	3.34105e-30
380	Ssc00w0511	CYC1	YJR048W	ASC0+511	-0.510491	7.81966e-10	5.07289e-09	-1.37452	6.30747e-55	1.61357e-53	-2.01787	1.7633e-118	4.87654e-117	-0.995567	1.25113e-51	1.46169e-50	-1.54018	5.62033e-44	9.67837e-43
381	Ssc00c0512	MAK32	YCR019W	ASC0-512	0.0805998	0.44652	0.560956	-0.0490334	0.66138	0.737836	-0.165473	0.169324	0.218632	0.140695	0.196444	0.247316	-0.0300628	0.81674	0.857592
382	Ssc00c0513	IMO32	YGR031W	ASC0-513	0.205219	0.186076	0.280559	0.419708	0.0042629	0.00874156	0.78073	2.45106e-08	7.18285e-08	0.483788	0.000123603	0.000252104	0.59036	0.00251081	0.00527782
383	Ssc00w0514		CSN2	ASC0+514	0.234847	0.0660067	0.117702	0.590921	9.28929e-07	3.37198e-06	0.657375	1.54852e-08	4.61761e-08	0.147517	0.145376	0.188673	0.439453	0.000877384	0.00199662
384	Ssc00w0515		YJR084W	ASC0+515	0.171587	0.244813	0.349471	0.0096344	0.939674	0.957255	0.0836009	0.493748	0.559845	0.0100629	0.917794	0.934544	-0.00876368	0.950116	0.96079
385	Ssc00w0516	MAM33	YIL070C	ASC0+516	-0.792152	2.59654e-14	2.37025e-13	-1.76426	2.02203e-22	2.23894e-21	-2.02878	1.58583e-32	1.3375e-31	-1.38463	2.96193e-35	2.44236e-34	-1.76371	2.54738e-34	3.39326e-33
386	Ssc00c0517	HER2	YMR293C	ASC0-517	-0.161681	0.06056	0.109648	-0.662631	2.59463e-08	1.14919e-07	-0.709333	3.33155e-07	8.85534e-07	-0.443163	2.21157e-07	5.87063e-07	-0.43698	0.000221283	0.000551212
387	Ssc00w0519	HTD2	YHR067W	ASC0+519	0.48294	0.000633513	0.00190022	0.32914	0.0115915	0.0216679	0.797085	9.86263e-10	3.20279e-09	0.683977	3.21049e-10	1.04793e-09	0.80471	4.24075e-10	1.96677e-09
388	Ssc00w0520	IPK1	YDR315C	ASC0+520	0.752445	1.81436e-08	1.03575e-07	0.899114	1.35475e-12	8.73962e-12	1.56523	5.21498e-41	5.29151e-40	1.54508	1.23742e-47	1.3383e-46	1.48775	5.31261e-25	5.11544e-24
389	Ssc00c0521			ASC0-521	0.0601732	0.575547	0.680025	0.286875	0.0104658	0.0197503	0.584797	2.63235e-07	7.04408e-07	0.566776	9.4941e-12	3.4001e-11	0.502703	8.81955e-05	0.000235492
390	Ssc00w0522		VIPI	ASC0+522	-0.20077	0.725576	0.805483	0.684708	5.71532e-05	0.000162922	1.12971	3.76571e-12	1.44271e-11	0.896275	4.46624e-18	2.15201e-17	0.588732	1.13056e-05	3.39053e-05
391	Ssc00w0523	IDI1	YPL117C	ASC0+523	-0.38222	5.94001e-08	3.23139e-07	-1.045	1.36699e-14	1.01668e-13	-1.48503	3.48118e-44	3.83316e-43	-1.17566	1.86546e-44	1.91354e-43	-1.14027	1.79997e-19	1.39969e-18
392	Ssc00w0524	GAL83	YER027C	ASC0+524	0.0928626	0.235798	0.339809	-0.122509	0.255769	0.336508	-0.272491	0.00877459	0.0143256	-0.128361	0.134449	0.176292	-0.0852516	0.432259	0.517543
393	Ssc00c0525			ASC0-525	-0.361176	0.000111296	0.000386294	-0.658483	7.55848e-07	2.78458e-06	-0.526655	4.89066e-05	0.00010699	-0.242694	0.0110621	0.0176815	-0.378074	0.00542854	0.0107039
394	Ssc00c0526		YNL040W	ASC0-526	-0.263392	0.00389886	0.00973395	-0.195618	0.0689877	0.10772	0.0716723	0.48136	0.549571	-0.1549	0.0387171	0.0564723	0.0759829	0.53239	0.613348
395	Ssc00w0527			ASC0+527	-0.164349	0.638054	0.733308	-0.00712014	0.982363	0.986352	-0.013323	0.9718	0.979045	-0.0217534	0.941717	0.954021	0.207461	0.603276	0.677773
396	Ssc00w0528			ASC0+528	-0.175971	0.768659	0.839403	0.0749647	0.888753	0.921413	-0.321071	0.540243	0.605292	0.0628598	0.881491	0.904521	0.757124	0.216982	0.289098
397	Ssc00w0529			ASC0+529	NA	NA	NA	NA	NA	NA	NA	NA	NA	NA	NA	NA	NA	NA	NA
398	Ssc00c0530			ASC0-530	NA	NA	NA	NA	NA	NA	NA	NA	NA	NA	NA	NA	NA	NA	NA
399	Ssc00w0532	SFL1	YOR140W	ASC0+532	0.135518	0.290421	0.400986	0.456971	0.00222107	0.00482682	0.640386	5.7868e-06	1.37688e-05	0.423902	1.17672e-05	2.65495e-05	0.465667	1.96804e-05	5.73705e-05
400	Ssc00w0535		PHACA	ASC0+535	0.129678	0.524673	0.63378	0.321952	0.18718	0.256977	0.644453	0.00770851	0.0127283	0.104487	0.498948	0.560357	0.344481	0.0852004	0.128113
401	Ssc00c0536	RPP2B	YDR382W	ASC0-536	-0.894887	5.10454e-35	1.22364e-33	-2.02781	9.19074e-66	2.99709e-64	-3.02055	1.35098e-249	1.07106e-247	-2.36108	4.59521e-178	2.77105e-176	-2.66616	2.46847e-134	1.61156e-132
402	Ssc00w0537	ZRG17	YNR039C	ASC0+537	-0.101666	0.262445	0.370248	-0.483319	0.000271953	0.00069721	-0.209597	0.0567395	0.0807113	-0.528428	5.75533e-10	1.85425e-09	-0.410707	0.000329637	0.000802283
403	Ssc00w0538	OCA2	YNL056W	ASC0+538	-0.193884	0.144348	0.22772	0.425452	0.00139719	0.00314223	0.782032	3.22965e-11	1.17023e-10	0.497312	2.35002e-06	5.65254e-06	0.468922	0.00127987	0.00284144
404	Ssc00c0540			ASC0-540	6.06708	4.2797e-89	2.35864e-87	0.825512	0.0456232	0.0749236	0.898416	0.0327352	0.0485516	1.68158	5.90141e-11	2.01207e-10	1.4303	8.02885e-06	2.45747e-05
405	Ssc00w0541			ASC0+541	0.168503	0.170733	0.261779	-0.32123	0.0291069	0.0497407	-0.203695	0.094211	0.128925	0.316012	0.0378609	0.0553452	0.126212	0.404687	0.489364
406	Ssc00c0542	MVD1	YNR043W	ASC0-542	-0.220762	0.00503924	0.0122744	-0.494125	0.000122974	0.000332356	-0.786299	3.31661e-14	1.41875e-13	-0.383185	6.76485e-07	1.7055e-06	-0.362575	0.000458585	0.0010946
407	Ssc00c0543	PTA1	YAL043C	ASC0-543	-0.0769338	0.348196	0.462145	-0.291764	0.0179348	0.0323241	-0.35647	0.00352156	0.00611007	-0.223764	0.00914614	0.0148217	-0.255372	0.0589087	0.0929552
408	Ssc00c0544	RIB1	YBL033C	ASC0-544	0.221986	0.138035	0.219051	0.562279	5.23779e-08	2.25263e-07	0.653355	5.5919e-13	2.26187e-12	0.811212	1.17583e-29	8.25848e-29	0.989897	1.97133e-15	1.27439e-14
409	Ssc00c0545	ODC1	YPL134C	ASC0-545	-0.417629	1.96555e-07	1.01319e-06	-0.685481	1.5966e-12	1.02441e-11	-0.985375	1.66371e-19	9.02594e-19	-0.457091	5.66808e-09	1.68602e-08	-0.569508	1.10281e-07	4.12323e-07
410	Ssc00w0546	HDA2	YDR295C	ASC0+546	0.0698758	0.452479	0.566271	-0.129192	0.254476	0.335253	-0.281052	0.0105517	0.0170213	-0.116176	0.227545	0.282421	-0.121403	0.30435	0.385614
411	Ssc00w0547			ASC0+547	1.34601	0.00018069	0.000606448	-0.054199	0.832653	0.878899	-0.46848	0.183537	0.235248	-0.129472	0.621218	0.676765	-0.104575	0.784806	0.832
412	Ssc00w0549			ASC0+549	NA	NA	NA	NA	NA	NA	NA	NA	NA	NA	NA	NA	NA	NA	NA
413	Ssc00w0550	CTS1	YLR286C	ASC0+550	2.52951	1.30907e-12	1.04398e-11	0.0310353	0.928546	0.949831	-0.366671	0.328966	0.392896	-0.325516	0.298123	0.358975	-0.0405429	0.93364	0.948487
414	Ssc00c0552			ASC0-552	NA	NA	NA	NA	NA	NA	NA	NA	NA	NA	NA	NA	NA	NA	NA
415	Ssc00w0553			ASC0+553	2.21701	2.67259e-16	2.67576e-15	1.31587	1.97194e-08	8.92032e-08	1.53658	4.98229e-11	1.77819e-10	1.36639	2.55849e-19	1.29333e-18	1.40083	4.50567e-10	2.08638e-09
416	Ssc00w0554	ZAP1	YJL056C	ASC0+554	0.471913	3.48385e-06	1.52519e-05	0.222694	0.0696091	0.108519	0.717296	2.54018e-10	8.60622e-10	0.619308	9.6307e-15	4.02346e-14	0.522381	1.08459e-05	3.26089e-05
417	Ssc00c0555			ASC0-555	-0.0169845	0.903673	0.934134	-0.239449	0.0608233	0.0965205	-0.335964	0.0084378	0.0138251	-0.0425762	0.670253	0.721803	-0.278558	0.0525805	0.083907
418	Ssc00c0556			ASC0-556	0.37422	0.00147192	0.00407315	0.580197	1.92653e-06	6.71399e-06	0.578232	4.40946e-06	1.06019e-05	0.608813	1.78537e-10	5.93137e-10	0.63751	4.59533e-07	1.61927e-06
419	Ssc00c0557	OPT1	YJL212C	ASC0-557	0.93525	2.81684e-14	2.56737e-13	0.727472	1.31093e-08	6.04537e-08	1.15122	3.91677e-19	2.09246e-18	0.83698	1.47097e-15	6.34513e-15	0.738277	4.62807e-08	1.79006e-07
420	Ssc00c0558			ASC0-558	1.3703	8.24968e-07	3.94233e-06	1.15542	0.000327785	0.00082889	0.996196	0.000982987	0.0018438	0.707215	0.00211401	0.0037251	0.574821	0.0283381	0.0481984
421	Ssc00w0559			ASC0+559	-0.0347436	0.768176	0.839187	-0.464608	0.00074999	0.00177834	-0.327752	0.0126168	0.020134	-0.446387	0.000148454	0.000299923	-0.564253	2.51004e-05	7.2319e-05
422	Ssc00c0560	MSS1	YMR023C	ASC0-560	0.0298719	0.743437	0.819449	-0.34449	0.00260283	0.00559907	-0.332089	0.00160248	0.00291923	-0.297564	0.0017342	0.00310068	-0.280702	0.00923656	0.0173818
423	Ssc00w0561	UTP21	YLR409C	ASC0+561	-0.406811	1.52493e-05	6.1049e-05	-1.18711	1.70373e-07	6.84607e-07	-1.54646	1.57159e-12	6.18442e-12	-1.32837	3.86979e-23	2.24298e-22	-1.4271	1.09721e-14	6.85441e-14
424	Ssc00c0562	TFC4	YGR047C	ASC0-562	0.303834	0.00924944	0.0211249	0.155627	0.165148	0.231714	0.443945	0.000192927	0.000391918	0.24475	0.014072	0.0221265	0.444017	5.70278e-05	0.000155873
425	Ssc00c0563	MIL1	YFL034W	ASC0-563	0.177992	0.0219966	0.0456097	0.242856	0.014638	0.0268385	0.485386	1.78418e-07	4.83755e-07	0.549624	5.00417e-14	2.01994e-13	0.544755	4.18883e-07	1.48306e-06
426	Ssc00c0564	LSB6	YJL100W	ASC0-564	1.00661	0.00101146	0.00290107	1.46343	8.81335e-09	4.14151e-08	1.95722	3.00174e-12	1.15448e-11	1.45606	3.71394e-18	1.79678e-17	1.49657	4.52942e-12	2.42208e-11
427	Ssc00c0565			ASC0-565	-0.57629	1.73864e-08	9.94451e-08	-0.769026	2.87816e-08	1.26814e-07	-0.8063	6.82981e-13	2.75322e-12	-0.697231	2.28874e-13	8.93055e-13	-0.812339	2.9144e-09	1.26199e-08
428	Ssc00c0566			ASC0-566	0.32722	8.27447e-05	0.000295188	0.685499	2.16897e-08	9.71536e-08	0.810949	1.79032e-12	7.00344e-12	0.225205	0.0017079	0.00305733	0.49934	2.30438e-07	8.36817e-07
429	Ssc00w0567		YHR112C	ASC0+567	1.86437	8.68189e-75	4.06326e-73	3.229	1.02053e-182	1.0626e-180	3.79111	0	0	3.26461	0	0	3.3544	2.40689e-252	3.32543e-250
430	Ssc00w0568	GPM1	YKL152C	ASC0+568	-0.398377	3.2028e-05	0.000122087	-0.0666055	0.516118	0.603697	-0.360388	0.00206894	0.00372222	-0.417334	1.10173e-07	3.00335e-07	-0.219729	0.0906408	0.135301
431	Ssc00w0569	LCB4	YOR171C	ASC0+569	0.0767266	0.366912	0.482319	0.0697326	0.474141	0.566773	0.142722	0.141295	0.186077	0.174461	0.0262074	0.0394102	0.0174904	0.877859	0.907177
432	Ssc00c0570	TRR1	YDR353W	ASC0-570	0.0513373	0.435935	0.551063	0.414616	7.58878e-05	0.000213106	0.702275	1.21388e-15	5.56496e-15	0.724975	2.90439e-25	1.80429e-24	0.633751	1.07784e-10	5.2487e-10
433	Ssc00w0571	ISW2	YOR304W	ASC0+571	0.114443	0.18289	0.276681	0.147047	0.268568	0.350704	-0.37718	0.0022108	0.00395233	0.141585	0.0637064	0.0891322	0.0180051	0.868789	0.899996
434	Ssc00c0573	TRP4	YDR354W	ASC0-573	-0.179696	0.0674171	0.11953	-0.306449	0.00402207	0.00828853	-0.49013	3.24657e-05	7.2246e-05	-0.394629	3.16009e-06	7.50128e-06	-0.435782	6.1344e-05	0.000167176
435	Ssc00w0574			ASC0+574	0.346637	0.000751186	0.00221598	0.388947	0.000753372	0.00178494	0.0563076	0.588869	0.650216	-0.0943363	0.271537	0.330462	0.123786	0.294656	0.375332
436	Ssc00c0575			ASC0-575	0.0326701	0.792261	0.856455	0.0934092	0.493694	0.583813	0.333553	0.012828	0.0204547	0.243275	0.0224865	0.0342024	0.156389	0.292941	0.373388
437	Ssc00w0576	GGA2	YHR108W	ASC0+576	0.0249589	0.75721	0.829667	0.12289	0.178724	0.247545	0.209211	0.0217234	0.0332391	0.397301	3.09812e-08	8.74504e-08	0.347856	0.000893639	0.00203025
438	Ssc00w0577	CDC12	YHR107C	ASC0+577	0.205939	0.00657915	0.0156126	-0.161226	0.201396	0.273645	-0.21963	0.0463944	0.0668916	0.133736	0.111582	0.14876	0.0313373	0.751219	0.803345
439	Ssc00c0578	CDC28	YBR160W	ASC0-578	0.0996004	0.14774	0.232022	0.216213	0.0197435	0.0352838	0.256508	0.00559729	0.00942018	0.425187	9.90823e-10	3.14472e-09	0.337516	0.00048976	0.00116433
440	Ssc00c0581	MSB3	YNL293W	ASC0-581	0.0202762	0.820691	0.875156	0.0344388	0.773726	0.832047	0.1482	0.18516	0.237168	0.0465202	0.536004	0.596782	0.153224	0.149591	0.210398
441	Ssc00c0583	INP52	YNL106C	ASC0-583	0.0264787	0.728517	0.807986	-0.20678	0.038102	0.063751	-0.219972	0.0594012	0.084316	-0.0824728	0.279978	0.33939	-0.163934	0.125603	0.180461
442	Ssc00c0584	ENP1	YBR247C	ASC0-584	-0.38329	1.1093e-05	4.51765e-05	-1.15703	5.66103e-09	2.73156e-08	-1.03964	3.36248e-13	1.37506e-12	-0.817402	1.19018e-10	3.98283e-10	-0.754872	2.9209e-07	1.04789e-06
443	Ssc00c0585	VPH2	YKL119C	ASC0-585	-0.201708	0.0605072	0.109586	-0.654655	0.00107426	0.00247793	-0.676111	4.87931e-07	1.27977e-06	-0.573329	7.68511e-08	2.11429e-07	-0.586668	1.65777e-05	4.87084e-05
444	Ssc00w0586	JIP5	YPR169W	ASC0+586	-0.314139	0.00363886	0.00916631	-0.308446	0.132923	0.192133	-0.0718339	0.694407	0.745028	-0.559916	1.1493e-05	2.59702e-05	-0.545089	9.28605e-05	0.00024717
445	Ssc00w0587	BET2	YPR176C	ASC0+587	0.206566	0.0196891	0.0413486	0.0501458	0.647395	0.726082	0.0841011	0.453166	0.520581	0.202028	0.0229554	0.0348358	0.18489	0.0950274	0.141104
446	Ssc00w0588			ASC0+588	1.14392	2.86509e-11	2.07052e-10	1.26465	1.21233e-11	7.27518e-11	1.20277	7.92015e-10	2.59324e-09	1.00357	4.34927e-12	1.58158e-11	1.09661	1.12014e-11	5.8273e-11
447	Ssc00c0589			ASC0-589	1.46508	0.0408825	0.0780461	-0.104795	0.87576	0.911067	-1.02333	0.18316	0.234815	0.0653296	0.898096	0.919032	0.0829612	0.887254	0.914658
448	Ssc00c0590	CYC2	YOR037W	ASC0-590	-0.238025	0.00642347	0.0152985	-0.536466	4.79195e-06	1.59508e-05	-0.434149	0.000461217	0.000897674	-0.147102	0.157189	0.202028	-0.342831	0.0190298	0.0335876
449	Ssc00w0592	CIA1	YDR267C	ASC0+592	-0.142325	0.131655	0.210741	0.007386	0.947182	0.963415	0.350262	0.00204554	0.00368569	0.35539	0.000156042	0.000314614	0.23317	0.116923	0.169755
450	Ssc00c0593			ASC0-593	-0.0353538	0.779702	0.847173	0.188856	0.169214	0.236359	0.207653	0.172206	0.222161	-0.19328	0.0485379	0.0696064	-0.217778	0.148527	0.209
451	Ssc00w0594	NSE4	YDL105W	ASC0+594	0.360812	0.00190689	0.00516296	0.65093	2.43931e-06	8.44159e-06	0.512517	1.58425e-06	3.9447e-06	0.0768334	0.345248	0.408315	0.28647	0.041654	0.0680788
452	Ssc00c0595	ATG2	YNL242W	ASC0-595	0.580934	1.09144e-11	8.1368e-11	0.734036	8.55622e-14	6.00961e-13	0.970808	8.50333e-23	5.21783e-22	0.713801	1.56327e-23	9.18577e-23	0.778989	5.71876e-15	3.62208e-14
453	Ssc00w0597	SKT5	YBL061C	ASC0+597	0.0159857	0.874936	0.914156	0.208419	0.111064	0.164277	-0.176148	0.180679	0.231884	-0.0804226	0.388206	0.452478	-0.0708496	0.60723	0.681056
454	Ssc00c0598	NMT1	YLR195C	ASC0-598	-0.286979	1.84404e-05	7.31292e-05	-0.792733	2.42381e-15	1.87553e-14	-1.02443	6.53556e-24	4.14732e-23	-0.524104	1.16743e-11	4.16341e-11	-0.659678	5.96263e-10	2.73967e-09
455	Ssc00c0599	MTC6	YHR151C	ASC0-599	0.063849	0.64583	0.739795	-0.0220611	0.864902	0.902688	-0.0616888	0.625704	0.683527	0.0750864	0.472404	0.535254	0.0885463	0.544478	0.624589
456	Ssc00w0600	DIE2	YGR227W	ASC0+600	-0.0841645	0.512244	0.622351	-0.0320775	0.815634	0.865354	-0.0794087	0.51623	0.58267	0.0640215	0.551206	0.6112	0.101347	0.448298	0.533094
457	Ssc00c0601	TRM3	YDL112W	ASC0-601	-0.237803	0.00208232	0.00557903	0.047781	0.734678	0.800204	0.253936	0.0434617	0.0630455	-0.0893617	0.306394	0.367673	-0.15109	0.249811	0.326469
458	Ssc00w0602	VAC14	YLR386W	ASC0+602	0.223494	0.013873	0.030356	0.521488	1.19446e-05	3.72915e-05	1.0054	2.27046e-23	1.41511e-22	0.855181	9.18844e-24	5.46364e-23	0.778417	2.51351e-08	1.00085e-07
459	Ssc00w0604	FAS2	YPL231W	ASC0+604	-1.71585	1.39583e-55	5.2764e-54	-0.859638	7.73031e-07	2.84435e-06	-0.86599	6.43379e-10	2.11824e-09	-0.613453	2.64e-14	1.07729e-13	-0.700578	1.12856e-09	5.06786e-09
460	Ssc00w0607	PRM15	YMR278W	ASC0+607	0.0828606	0.402151	0.517227	-0.82039	7.54624e-17	6.29915e-16	-0.727767	2.58956e-15	1.17002e-14	-0.577555	8.53355e-14	3.40543e-13	-0.475549	2.46287e-06	8.03067e-06
461	Ssc00w0608			ASC0+608	0.452078	0.00430326	0.0106489	0.635355	5.67054e-06	1.8604e-05	0.701627	1.14475e-07	3.1615e-07	0.7979	1.2725e-11	4.53272e-11	0.666765	1.75862e-06	5.82383e-06
462	Ssc00c0609	PEX7	YDR142C	ASC0-609	-0.228117	0.0175749	0.0374553	0.0904776	0.412055	0.504548	0.170099	0.137804	0.182004	0.0535165	0.566505	0.625608	0.0738996	0.56998	0.647343
463	Ssc00w0610	MCM10	YIL150C	ASC0+610	0.134586	0.150606	0.235558	0.122289	0.219819	0.295632	0.226929	0.0351588	0.0518873	0.068645	0.40881	0.472984	0.0839944	0.47025	0.554316
464	Ssc00w0611	DSS1	YMR287C	ASC0+611	-0.468751	3.33456e-06	1.46527e-05	-0.783324	6.30183e-07	2.35971e-06	-0.768452	1.13965e-06	2.88601e-06	-0.518156	5.04579e-08	1.40435e-07	-0.638582	1.07862e-05	3.24459e-05
465	Ssc00c0612			ASC0-612	0.450833	7.64739e-05	0.000274645	0.195638	0.0948868	0.142643	0.234541	0.0553089	0.0788271	0.692175	1.53423e-13	6.03384e-13	0.628908	8.43746e-08	3.18671e-07
466	Ssc00c0613			ASC0-613	0.483241	0.00185008	0.00502529	0.914579	5.39625e-13	3.57841e-12	1.2732	5.95152e-37	5.58167e-36	0.988829	1.02717e-29	7.24847e-29	1.15205	7.1544e-23	6.44004e-22
467	Ssc00c0614	TOA2	YKL058W	ASC0-614	-0.0529269	0.51223	0.622351	0.605472	7.59239e-07	2.79534e-06	0.667315	3.15561e-07	8.39894e-07	0.466668	1.96789e-08	5.63737e-08	0.514281	1.28144e-05	3.81607e-05
468	Ssc00c0615	MAS2	YHR024C	ASC0-615	-0.370707	0.000110188	0.000382897	-0.817329	6.97109e-18	6.14761e-17	-0.939376	2.39169e-23	1.48911e-22	-0.562513	5.29088e-15	2.23069e-14	-0.609456	5.66663e-10	2.61175e-09
469	Ssc00c0617	BUD16	YEL029C	ASC0-617	-0.535104	2.92348e-06	1.2972e-05	-0.195122	0.134208	0.193566	-0.0672616	0.490086	0.556647	-0.342883	0.000161783	0.000325638	-0.110731	0.342815	0.426348
470	Ssc00c0618	SPT6	YGR116W	ASC0-618	-0.193009	0.0085644	0.0197205	-0.340221	0.000669438	0.00160206	-0.417453	1.2204e-06	3.07739e-06	-0.293513	8.15914e-06	1.87131e-05	-0.352301	0.000883332	0.00200914
471	Ssc00w0620	SMF1	YOL122C	ASC0+620	-0.792027	6.33272e-05	0.000230376	-1.39976	1.72216e-12	1.09903e-11	-1.15392	3.27991e-11	1.187e-10	-1.14167	2.76159e-17	1.2951e-16	-1.24434	2.29353e-14	1.40908e-13
472	Ssc00c0621	HAC1	YFL031W	ASC0-621	-0.132918	0.325816	0.438962	0.269038	0.04924	0.0799757	1.01135	7.02101e-28	5.048e-27	0.4422	3.37181e-07	8.79795e-07	0.375184	0.00319117	0.00658518
473	Ssc00w0623	CCL1	YPR025C	ASC0+623	-0.0770213	0.433391	0.549276	0.145286	0.166515	0.233212	0.254535	0.0171166	0.0267126	0.0684506	0.396461	0.460571	0.0772037	0.491211	0.575159
474	Ssc00w0624	MRS6	YOR370C	ASC0+624	0.497027	0.000104091	0.00036407	0.75137	1.97385e-15	1.54142e-14	1.32487	1.61794e-46	1.84296e-45	1.46272	2.08911e-71	3.43582e-70	1.42138	5.62976e-35	7.67119e-34
475	Ssc00w0626	MRPL38	YKL170W	ASC0+626	-0.896287	3.38281e-18	3.72172e-17	-2.07048	8.85423e-95	5.15195e-93	-2.52933	6.30105e-127	1.91153e-125	-1.94445	2.7489e-149	1.2821e-147	-1.97942	4.04093e-77	1.37972e-75
476	Ssc00w0627	RTK1	YDL025C	ASC0+627	0.281944	0.000188573	0.000631109	0.173451	0.174338	0.242204	0.346526	0.000493757	0.000958498	0.180833	0.0409733	0.0594725	0.172296	0.142339	0.201342
477	Ssc00w0628	OCH1	YGL038C	ASC0+628	0.144797	0.0585426	0.10665	-0.000482927	0.996113	0.997289	0.0733214	0.486372	0.553805	0.302655	6.50158e-05	0.000136334	0.185079	0.0618713	0.0970373
478	Ssc00c0629	ARP5	YNL059C	ASC0-629	0.0785027	0.356177	0.470409	-0.0307194	0.761799	0.822929	-0.0683624	0.490629	0.557044	0.217071	0.00439158	0.00745457	0.126659	0.278591	0.358559
479	Ssc00c0630	NTH1	YDR001C	ASC0-630	0.226519	0.0502574	0.0929344	0.265355	0.0325825	0.0551876	0.532454	1.2121e-05	2.80653e-05	0.526169	2.85579e-09	8.69851e-09	0.650368	4.92876e-08	1.89895e-07
480	Ssc00c0631	YEH1	YLL012W	ASC0-631	0.732865	1.45577e-13	1.24959e-12	0.640942	5.57959e-09	2.69642e-08	0.895276	1.70527e-14	7.44459e-14	1.13505	8.05136e-40	7.36089e-39	0.988993	5.7765e-17	4.00913e-16
481	Ssc00w0632	TPO3	YPR156C	ASC0+632	-1.12427	4.38353e-23	6.03964e-22	-2.53564	5.48694e-29	7.55569e-28	-2.08169	5.2659e-19	2.78816e-18	-1.76713	4.20803e-22	2.37223e-21	-1.95609	3.97622e-26	3.99707e-25
482	Ssc00w0633	MDM20	YOL076W	ASC0+633	-0.388262	2.16639e-05	8.49979e-05	-0.820716	1.82503e-07	7.29396e-07	-0.956413	3.54407e-09	1.10215e-08	-0.45443	2.85498e-07	7.50846e-07	-0.68249	1.44812e-06	4.82517e-06
483	Ssc00w0634	REA1	YLR106C	ASC0+634	-0.510158	7.0203e-09	4.17326e-08	-0.99683	8.20651e-09	3.88378e-08	-1.31727	8.25896e-43	8.72252e-42	-1.33978	5.1799e-60	6.99638e-59	-1.23913	1.08735e-35	1.50933e-34
484	Ssc00c0639	LEU4	YNL104C	ASC0-639	-0.546481	7.1634e-05	0.000258523	-0.735465	2.95594e-14	2.12648e-13	-1.88763	5.30995e-53	6.68918e-52	-1.32018	2.64412e-37	2.28113e-36	-1.85442	8.59286e-28	9.23149e-27
485	Ssc00c0641	ZWF1	YNL241C	ASC0-641	-0.286503	0.00164538	0.00450664	0.503667	0.000131245	0.000353466	0.236196	0.0121748	0.0194758	-0.467094	3.55196e-08	9.99303e-08	0.0465537	0.709192	0.769976
486	Ssc00c0643	GPM1	YKL152C	ASC0-643	0.493238	8.53286e-05	0.000303488	2.07951	6.32028e-39	1.12985e-37	2.2042	7.58287e-55	9.93122e-54	0.776706	8.58791e-17	3.92271e-16	1.704	8.59459e-46	1.57109e-44
487	Ssc00w0644	PTC1	YDL006W	ASC0+644	-0.0116066	0.878535	0.916779	-0.0519719	0.578725	0.661544	0.0750503	0.407177	0.473791	0.0355989	0.611473	0.667733	0.121363	0.255966	0.333486
488	Ssc00c0647	MCM5	YLR274W	ASC0-647	0.0937283	0.291937	0.402608	0.0920815	0.405341	0.497251	-0.290871	0.010087	0.0163159	-0.572782	8.79178e-13	3.31776e-12	-0.37093	0.00049442	0.0011726
489	Ssc00c0648	BUD13	YGL174W	ASC0-648	0.26006	0.0304395	0.0604587	0.572081	2.24753e-05	6.77455e-05	0.612566	1.83808e-05	4.17465e-05	-0.0398235	0.680093	0.729715	0.223894	0.152498	0.213828
490	Ssc00w0649	SDD4	YPR022C	ASC0+649	-0.111675	0.212527	0.311992	0.124297	0.241574	0.321179	0.552166	6.28872e-08	1.77553e-07	0.205627	0.00992882	0.0159771	0.247917	0.0357109	0.0593284
491	Ssc00c0651	MTG2	YHR168W	ASC0-651	-0.637465	5.77041e-09	3.46872e-08	-1.43811	2.46128e-18	2.22678e-17	-1.3302	2.95507e-21	1.71926e-20	-1.11876	1.18257e-21	6.56127e-21	-1.03956	3.58408e-08	1.4027e-07
492	Ssc00c0653	KSP1	YHR082C	ASC0-653	0.0378213	0.636541	0.731711	0.609051	1.02058e-07	4.24468e-07	0.750316	1.53788e-14	6.73363e-14	0.464707	7.91104e-09	2.31628e-08	0.4323	3.11923e-05	8.84973e-05
493	Ssc00c0655			ASC0-655	0.00967242	0.927704	0.951088	-0.263035	0.0617376	0.0978927	-0.13175	0.287148	0.3493	0.0105924	0.90879	0.92759	-0.180788	0.150993	0.212069
494	Ssc00w0656			ASC0+656	-0.520623	7.45482e-06	3.12784e-05	-0.550405	0.00179838	0.00396927	-0.770169	3.40959e-11	1.23093e-10	-1.06839	1.57963e-24	9.6327e-24	-1.0483	1.99335e-15	1.28723e-14
495	Ssc00w0657	IRE1	YHR079C	ASC0+657	0.0335945	0.731643	0.810387	0.15299	0.145351	0.206972	0.194355	0.0793273	0.110026	0.156745	0.0443852	0.0640202	0.240563	0.0475095	0.0768455
496	Ssc00w0659	SPT14	YPL175W	ASC0+659	-0.122019	0.214222	0.314089	-0.00213088	0.983112	0.986931	0.104024	0.322086	0.386191	0.0230475	0.766753	0.805759	0.0336094	0.751285	0.803345
497	Ssc00w0660	CDC31	YOR257W	ASC0+660	-0.0148841	0.913237	0.940839	0.136275	0.215518	0.290507	0.125211	0.253729	0.314045	-0.0444643	0.642779	0.69653	-0.113792	0.41656	0.501171
498	Ssc00c0661	MRPL40	YPL173W	ASC0-661	-0.618243	1.52329e-17	1.60695e-16	-1.80288	1.2439e-65	4.03418e-64	-2.40409	1.02826e-108	2.54752e-107	-1.54522	4.55058e-71	7.38233e-70	-1.67313	1.50237e-52	3.33043e-51
499	Ssc00c0662	SDH7	YDR511W	ASC0-662	-0.682307	6.90629e-12	5.22133e-11	-1.10153	1.54426e-28	2.0925e-27	-1.07356	4.81813e-19	2.55563e-18	-0.919301	7.71013e-31	5.64087e-30	-0.99126	2.15027e-15	1.38405e-14
500	Ssc00c0663	OTU2	YHL013C	ASC0-663	0.110999	0.30662	0.418551	-0.229312	0.0834761	0.127622	-0.239559	0.0421823	0.0613093	-0.0536429	0.602081	0.659044	-0.197292	0.0925998	0.137913
501	Ssc00w0664	IRC3	YDR332W	ASC0+664	0.303794	0.0171171	0.036612	-0.26078	0.152842	0.216495	0.139625	0.400024	0.466564	0.178271	0.199182	0.250446	0.241141	0.214042	0.286016
502	Ssc00w0665	SEC2	YNL272C	ASC0+665	-0.0871138	0.287505	0.397892	-0.225977	0.0263719	0.045539	-0.328215	0.000816467	0.00154609	-0.0862792	0.258391	0.3163	-0.197981	0.0589904	0.0930101
503	Ssc00w0667	OLE1	YGL055W	ASC0+667	0.0584918	0.617915	0.715321	0.162591	0.217829	0.293355	0.445896	0.00124684	0.00230096	0.37575	0.000175839	0.000352386	0.443831	0.000439107	0.00104979
504	Ssc00c0668	GPI8	YDR331W	ASC0-668	0.248033	0.00274377	0.00717198	0.341535	0.000437258	0.00108492	0.398652	5.56514e-05	0.000120812	0.385744	6.61441e-07	1.6718e-06	0.395716	0.000148018	0.000379532
505	Ssc00c0669			ASC0-669	0.0126149	0.95129	0.966866	0.374847	0.000780523	0.00184484	0.543142	2.7433e-07	7.3278e-07	0.277504	0.00356877	0.00612053	0.381811	0.00115768	0.0025866
506	Ssc00c0671	MDM1	YML104C	ASC0-671	0.123433	0.245653	0.350415	0.224321	0.0345687	0.058236	0.469209	5.18745e-05	0.00011315	0.332056	3.79269e-05	8.15941e-05	0.324805	0.00534866	0.0105605
507	Ssc00w0672	SKO1	YNL167C	ASC0+672	0.202256	0.0687078	0.121454	0.0423196	0.784263	0.840635	0.340755	0.00512536	0.00867998	0.251903	0.00825799	0.013448	0.253556	0.0457368	0.0742005
508	Ssc00w0676	MSS2	YDL107W	ASC0+676	-0.453971	8.04737e-07	3.85816e-06	-1.08478	2.24109e-15	1.74323e-14	-0.994216	1.28599e-15	5.89098e-15	-0.789812	8.02692e-17	3.67209e-16	-0.83899	1.26179e-09	5.64904e-09
509	Ssc00w0677		NDUS2	ASC0+677	0.0935484	0.144644	0.228065	-0.163863	0.061065	0.0968522	-0.447041	5.89701e-07	1.53518e-06	-0.232952	0.000414911	0.00079647	-0.233504	0.0230598	0.0399644
510	Ssc00w0678	RIB7	YBR153W	ASC0+678	0.0853987	0.590211	0.692199	-0.0446904	0.785752	0.841775	0.20225	0.22218	0.279062	0.106973	0.424335	0.488491	0.263105	0.132506	0.189007
511	Ssc00c0680	SPT10	YJL127C	ASC0-680	0.391888	0.00196172	0.00530169	0.434777	0.00178081	0.00393342	0.172363	0.201384	0.255588	-0.252164	0.00847268	0.0137825	-0.00977227	0.936313	0.950878
512	Ssc00w0681	FMP41	YNL168C	ASC0+681	0.0421469	0.596212	0.697774	0.21407	0.0250933	0.0435591	0.0442831	0.630499	0.687501	0.00221632	0.97584	0.980051	0.0299718	0.778028	0.825699
513	Ssc00c0682	DCD1	YHR144C	ASC0-682	0.243829	0.00728829	0.0171163	0.220899	0.0472823	0.0771153	0.0722798	0.550934	0.615068	-0.319871	0.00030442	0.000594889	-0.188882	0.0978075	0.144814
514	Ssc00c0683	PSD1	YNL169C	ASC0-683	-0.468607	1.39394e-08	8.05097e-08	-0.544725	4.68895e-06	1.56342e-05	-0.127579	0.33868	0.403161	-0.0310248	0.765177	0.804245	0.478318	1.92517e-05	5.62266e-05
515	Ssc00c0684	BOI2	YER114C	ASC0-684	0.161372	0.115129	0.187546	0.0491661	0.618937	0.700494	0.439406	3.09996e-06	7.55115e-06	0.627148	2.04901e-18	1.00349e-17	0.6708	4.15701e-12	2.23097e-11
516	Ssc00c0686	RIM9	YMR063W	ASC0-686	1.45371	2.08617e-43	6.12048e-42	-0.327241	0.0164724	0.0299337	-0.257326	0.0630007	0.0891061	0.281174	0.00353938	0.00607187	-0.0108111	0.929117	0.945834
517	Ssc00c0687	YTH1	YPR107C	ASC0-687	0.328688	4.491e-05	0.000167088	0.722375	3.28942e-10	1.77641e-09	0.663031	3.434e-10	1.15424e-09	0.590768	2.62099e-16	1.16684e-15	0.599308	1.54502e-07	5.68355e-07
518	Ssc00c0688	SEC9	YGR009C	ASC0-688	3.72553	1.15644e-45	3.62742e-44	0.721516	1.04269e-07	4.3245e-07	1.27062	1.88251e-26	1.29404e-25	1.99396	1.36858e-81	2.58557e-80	1.6376	3.98242e-37	5.74261e-36
519	Ssc00c0690	GAS5	YOL030W	ASC0-690	4.9834	1.0076e-110	7.15878e-109	0.373103	0.116353	0.171098	0.795266	3.31074e-06	8.03824e-06	1.47505	7.37214e-32	5.58523e-31	1.07593	8.92069e-12	4.67353e-11
520	Ssc00w0691			ASC0+691	0.679424	1.41636e-14	1.30097e-13	1.00689	1.59805e-18	1.46139e-17	1.12303	1.64769e-15	7.50741e-15	0.94461	6.69634e-29	4.62164e-28	1.03676	5.94154e-18	4.32052e-17
521	Ssc00w0693	BNI4	YNL233W	ASC0+693	0.0875308	0.27464	0.383599	0.024746	0.845624	0.887337	0.0892377	0.441516	0.508968	0.23873	0.00970995	0.0156528	0.17066	0.157326	0.219938
522	Ssc00c0695	PMT6	YGR199W	ASC0-695	0.0210825	0.755878	0.828516	-0.113551	0.226242	0.303652	-0.0873111	0.370551	0.43647	0.010308	0.886752	0.90945	-0.0225586	0.847442	0.883583
523	Ssc00w0697	ERC1	YHR032W	ASC0+697	0.0865193	0.481163	0.593851	0.368469	0.00305531	0.00647384	0.723311	3.80241e-08	1.097e-07	0.416379	2.25168e-07	5.96385e-07	0.471174	1.35453e-05	4.02163e-05
524	Ssc00w0699	TWF1	YGR080W	ASC0+699	0.066864	0.385232	0.500124	-0.0724536	0.441467	0.534171	0.0391393	0.694311	0.745028	0.376728	4.02918e-08	1.12877e-07	0.189117	0.0719986	0.111073
525	Ssc00c0700	VPS68	YOL129W	ASC0-700	0.135991	0.0610183	0.110376	0.232554	0.025151	0.0436232	0.319136	0.00266965	0.00469915	0.552529	1.63005e-11	5.76506e-11	0.371971	0.000152322	0.000389893
526	Ssc00c0701	DIP2	YLR129W	ASC0-701	-0.322495	1.98644e-05	7.83546e-05	-1.04511	2.98418e-05	8.86441e-05	-1.17605	3.06753e-09	9.59469e-09	-1.08148	3.33869e-12	1.22132e-11	-0.954869	3.73339e-07	1.32815e-06
527	Ssc00w0703	MRPS18	YNL306W	ASC0+703	-0.677624	3.71598e-11	2.66259e-10	-1.89735	1.11483e-63	3.32488e-62	-2.42059	5.57897e-133	1.80286e-131	-1.5106	4.04063e-46	4.25442e-45	-1.70415	8.65647e-38	1.2857e-36
528	Ssc00c0704			ASC0-704	-0.113177	0.369252	0.484638	0.476277	6.60648e-05	0.00018689	0.274894	0.035371	0.0521746	0.0484939	0.636848	0.691395	0.222726	0.103335	0.152109
529	Ssc00w0705		YBL086C	ASC0+705	-0.0988589	0.287795	0.398132	0.194034	0.0448073	0.073689	0.105579	0.315501	0.379443	0.331147	0.000196062	0.000390685	0.302344	0.00765464	0.0145804
530	Ssc00c0706	MCK1	YNL307C	ASC0-706	0.120162	0.102364	0.169658	0.14969	0.16653	0.233212	0.266875	0.00194681	0.00351313	0.398223	1.05939e-09	3.35519e-09	0.369888	0.00167824	0.00363486
531	Ssc00w0707			ASC0+707	-0.239192	0.220634	0.322049	-0.0879675	0.559212	0.644075	-0.0164217	0.908573	0.927605	-0.169924	0.112771	0.15021	-0.374816	0.00750492	0.0143136
532	Ssc00c0711			ASC0-711	-0.04502	0.840821	0.890984	-0.0621838	0.826358	0.874543	0.132855	0.528032	0.594186	-0.215381	0.272902	0.331885	-0.0222952	0.925948	0.943739
533	Ssc00c0713	SLX5	YDL013W	ASC0-713	0.0970511	0.320204	0.432885	0.135204	0.204795	0.277719	0.255247	0.025174	0.0381265	0.271932	0.00119307	0.00217285	0.293908	0.0100233	0.0187023
534	Ssc00w0714	TIF5	YPR041W	ASC0+714	-0.516513	1.21885e-15	1.18411e-14	-1.19138	1.0841e-17	9.44804e-17	-1.59995	4.63541e-54	5.99177e-53	-1.08938	1.07853e-38	9.66791e-38	-1.26168	6.25377e-28	6.74295e-27
535	Ssc00c0715			ASC0-715	0.385677	0.0535843	0.0983157	-0.275672	0.184826	0.254334	-0.0716981	0.723115	0.771513	0.35948	0.0228605	0.0347182	0.0692746	0.715018	0.774461
536	Ssc00c0716			ASC0-716	0.221731	0.0141345	0.0308713	0.0824943	0.452408	0.545519	0.230012	0.0275367	0.0414409	0.370659	3.30869e-05	7.15424e-05	0.333703	0.00330918	0.00680506
537	Ssc00c0717			ASC0-717	0.0169749	0.858308	0.902701	-0.0158026	0.902301	0.931656	0.0388209	0.732285	0.778921	0.17798	0.0185358	0.0285571	0.0304703	0.793462	0.838783
538	Ssc00c0718	LAP3	YNL239W	ASC0-718	-0.214463	0.0103789	0.0233263	-0.359623	0.000134451	0.000361071	-0.48576	3.22753e-08	9.37514e-08	-0.00163792	0.983042	0.985849	-0.16228	0.144742	0.204497
539	Ssc00w0719	KAP122	YGL016W	ASC0+719	-0.00342564	0.968231	0.979022	0.239766	0.0548601	0.0881415	0.332861	0.0063486	0.0105976	0.267241	0.00365406	0.00625602	0.305683	0.0165273	0.0296106
540	Ssc00c0721	HST4	YDR191W	ASC0-721	-4.09717e-05	0.999707	0.999707	0.160317	0.181607	0.25066	0.470731	0.00016606	0.000340481	0.448361	2.12778e-05	4.68394e-05	0.433465	0.00042181	0.00100971
541	Ssc00c0722			ASC0-722	8.17058	0	0	0.0307218	0.950901	0.965582	0.390371	0.299431	0.362536	1.45315	2.25352e-12	8.33551e-12	0.678033	0.00530126	0.0104738
542	Ssc00w0726	FMC1	YIL098C	ASC0+726	-0.71643	1.76528e-16	1.78251e-15	-1.28359	7.54985e-27	9.63621e-26	-1.31785	2.99716e-30	2.32046e-29	-1.07925	6.98955e-35	5.72395e-34	-1.28853	2.33826e-18	1.73862e-17
543	Ssc00c0727	LRG1	YDL240W	ASC0-727	-0.190945	0.01376	0.030131	-0.294831	0.051318	0.0829897	-0.331448	0.00457874	0.00781211	-0.420444	1.10023e-05	2.49086e-05	-0.193065	0.0737692	0.113363
544	Ssc00c0728			ASC0-728	0.0247865	0.971203	0.980679	0.0983211	0.888806	0.921413	-0.695964	0.299584	0.362648	-0.312239	0.592679	0.650302	0.477787	0.578952	0.656076
545	Ssc00c0729			ASC0-729	-0.37193	0.350059	0.463992	-0.126546	0.706394	0.776092	-0.244438	0.54428	0.608668	0.264342	0.425145	0.489134	-0.197276	0.683133	0.748164
546	Ssc00w0731	SIP4	YJL089W	ASC0+731	1.45026	0.000190281	0.000634663	2.0702	0.000184292	0.000484888	0.513556	0.228276	0.285891	-0.0343779	0.837627	0.867112	-0.511547	0.0237562	0.0410635
547	Ssc00w0734			ASC0+734	0.357643	0.00310998	0.00798295	0.349966	0.0300544	0.0511683	0.74155	1.84412e-08	5.45528e-08	0.531968	2.40431e-06	5.77616e-06	0.49208	7.54109e-05	0.000202906
548	Ssc00w0736	RPN14	YGL004C	ASC0+736	-0.033219	0.75331	0.826469	-0.0744914	0.490829	0.581915	0.141449	0.189125	0.241473	0.12931	0.111239	0.148335	0.138517	0.214173	0.286125
549	Ssc00c0738	MRH4	YGL064C	ASC0-738	-0.574283	4.47978e-07	2.21994e-06	-1.22586	1.74049e-18	1.58676e-17	-1.18208	7.16572e-17	3.46402e-16	-0.990451	2.71316e-30	1.95151e-29	-1.10369	5.48762e-13	3.10495e-12
550	Ssc00w0739	TAF12	YDR145W	ASC0+739	0.122282	0.126042	0.202637	0.242773	0.0118819	0.0221271	0.284119	0.00388947	0.00669566	0.218395	0.00141134	0.00254706	0.252879	0.0203706	0.0357523
551	Ssc00w0741	SND3	YBR106W	ASC0+741	-0.473375	2.38061e-12	1.8594e-11	-0.92473	6.45844e-21	6.71293e-20	-1.36036	5.16604e-49	6.10681e-48	-0.546564	2.07182e-16	9.26499e-16	-0.951974	5.3905e-19	4.11632e-18
552	Ssc00c0743			ASC0-743	2.72243	2.55691e-31	5.40434e-30	0.0536337	0.855436	0.895575	0.767868	0.0301113	0.044942	0.995555	2.13844e-08	6.11129e-08	0.69662	0.00176001	0.00379537
553	Ssc00c0744			ASC0-744	2.41895	4.64226e-88	2.48868e-86	2.54891	1.58181e-73	6.05681e-72	3.4236	7.31526e-189	3.62471e-187	1.99162	4.10837e-104	1.07105e-102	2.67783	6.60961e-104	3.14141e-102
554	Ssc00c0745			ASC0-745	2.80794	9.49939e-26	1.47029e-24	2.03698	4.13925e-13	2.78215e-12	2.73731	1.05274e-34	9.27348e-34	1.37205	7.04482e-17	3.23769e-16	2.72432	8.83807e-38	1.3094e-36
555	Ssc00c0746	MTC1	YJL123C	ASC0-746	-0.00659341	0.928774	0.951195	0.198883	0.0290737	0.0497126	0.0666246	0.463053	0.530605	0.196723	0.00446061	0.00756744	0.254982	0.020831	0.036442
556	Ssc00w0748			ASC0+748	0.43308	0.120013	0.194588	0.966483	0.000389659	0.00097497	1.48212	4.32927e-10	1.43827e-09	0.892104	3.16552e-06	7.50821e-06	1.01329	0.00168188	0.0036401
557	Ssc00w0751			ASC0+751	-0.320647	0.0116059	0.0257874	0.647903	8.20736e-06	2.62309e-05	0.631963	5.73765e-06	1.36574e-05	0.27875	0.000520807	0.000987681	0.377972	0.00909427	0.0171249
558	Ssc00c0755			ASC0-755	-0.371776	0.0148335	0.0322304	-0.495189	0.00646431	0.0127081	-1.08569	3.73575e-09	1.15873e-08	-0.676275	1.34415e-06	3.30638e-06	-0.656078	0.00171074	0.00369854
559	Ssc00w0756	CNS1	YBR155W	ASC0+756	-0.14132	0.0738738	0.129	-0.562147	7.79765e-05	0.0002184	-0.55833	5.00769e-08	1.42673e-07	-0.229657	0.0087934	0.014277	-0.309435	0.0261241	0.0448287
560	Ssc00w0757	VPS20	YMR077C	ASC0+757	0.383292	0.000173804	0.000585336	0.612066	6.10095e-08	2.60123e-07	1.26628	1.20214e-28	8.96853e-28	1.14769	2.09181e-40	1.93915e-39	1.07888	7.79541e-21	6.40561e-20
561	Ssc00c0758		PITH1	ASC0-758	0.166384	0.12166	0.196826	0.219399	0.0522688	0.0844583	0.352137	0.000647745	0.00124282	0.514502	1.26842e-09	3.98551e-09	0.470869	0.000137931	0.000354894
562	Ssc00c0759			ASC0-759	0.680522	0.00397581	0.00990091	0.897306	1.71507e-06	6.01593e-06	0.89796	2.99003e-05	6.6687e-05	0.256477	0.0914223	0.123931	0.489403	0.00458524	0.00916894
563	Ssc00c0760		YCV3	ASC0-760	-2.41223	1.74957e-26	2.79599e-25	-1.81171	2.65693e-25	3.23132e-24	-0.627378	0.00247704	0.00438218	-0.334323	0.00684937	0.0113051	-0.513517	0.00374651	0.00761218
564	Ssc00c0761			ASC0-761	0.945968	1.94467e-25	2.96323e-24	2.61118	2.42497e-103	1.63548e-101	3.48014	3.06078e-105	7.309e-104	2.83873	2.63409e-169	1.44271e-167	2.97203	1.39051e-158	1.16353e-156
565	Ssc00w0762			ASC0+762	0.201956	0.52604	0.635147	0.625425	0.048659	0.0791642	0.202533	0.483569	0.551038	0.613298	0.0163166	0.0254135	0.4594	0.104139	0.153065
566	Ssc00c0763	TRM12	YML005W	ASC0-763	0.0259491	0.801605	0.861189	0.103892	0.454814	0.547752	0.142494	0.252626	0.312876	0.0738202	0.500892	0.562312	0.0891315	0.595195	0.670215
567	Ssc00w0765	RSC1	YGR056W	ASC0+765	-0.14404	0.112716	0.184431	-0.275994	0.0224342	0.0394509	-0.398789	0.00175781	0.00319045	-0.221503	0.00763065	0.0124979	-0.232621	0.052864	0.0842901
568	Ssc00w0766			ASC0+766	0.597832	0.0278548	0.0560231	0.903352	2.17459e-06	7.56075e-06	0.993102	2.83799e-06	6.93005e-06	0.307614	0.0333211	0.0492637	0.48815	0.00465747	0.00929889
569	Ssc00c0767	GAL2	YLR081W	ASC0-767	7.98351	8.14587e-90	4.53171e-88	10.5762	0	0	10.874	0	0	9.16615	0	0	9.42747	0	0
570	Ssc00w0768			ASC0+768	0.0636766	0.922714	0.947952	2.32624	0.000751	0.00178003	1.96403	0.000883824	0.00166621	0.37571	0.358112	0.421516	0.523765	0.304731	0.38585
571	Ssc00w0770	IRA1	YBR140C	ASC0+770	0.241476	0.00613071	0.0146665	0.920016	4.13088e-17	3.50741e-16	1.19226	2.3249e-27	1.64179e-26	0.852415	6.10238e-26	3.88392e-25	0.951349	4.20404e-13	2.39465e-12
572	Ssc00w0771	SER33	YIL074C	ASC0+771	-0.525779	5.00795e-11	3.54524e-10	-0.0503624	0.571134	0.654631	0.125957	0.179152	0.230194	0.0483921	0.5009	0.562312	-0.0416889	0.718256	0.777544
573	Ssc00c0772		YJL132W	ASC0-772	0.249359	0.00643872	0.0153225	0.424527	0.000234074	0.000607711	0.637564	2.33078e-07	6.25115e-07	0.461946	1.08987e-06	2.70091e-06	0.501043	9.01477e-05	0.000240273
574	Ssc00w0773			ASC0+773	-0.251714	0.00222741	0.00592203	-0.474665	4.43804e-06	1.48477e-05	-0.440639	1.28912e-05	2.97443e-05	-0.247745	0.00259733	0.00452336	-0.246806	0.0677024	0.105061
575	Ssc00c0774	MET17	YLR303W	ASC0-774	7.72518	0	0	9.76786	0	0	9.47802	0	0	8.00036	0	0	8.13668	0	0
576	Ssc00w0776	SSH4	YKL124W	ASC0+776	0.155081	0.0404781	0.0773491	0.743576	3.39164e-10	1.82662e-09	0.910343	1.29576e-16	6.19342e-16	0.609613	7.49431e-14	2.99672e-13	0.753006	4.45787e-12	2.38812e-11
577	Ssc00c0777		YML018C	ASC0-777	1.21018	1.5402e-08	8.86372e-08	2.57745	1.58126e-102	1.05447e-100	3.68303	9.08702e-304	1.01946e-301	3.68208	0	0	3.73176	1.2989e-205	1.35382e-203
578	Ssc00c0779		POLX	ASC0-779	1.87251	2.84018e-05	0.000109253	4.08774	9.18574e-44	1.86066e-42	3.51011	5.08861e-12	1.93458e-11	0.523656	0.0674099	0.09383	1.34577	0.00928745	0.017461
579	Ssc00c0780			ASC0-780	2.52297	2.61578e-11	1.89966e-10	4.40562	1.72649e-54	4.34183e-53	2.96317	6.21609e-18	3.15905e-17	0.824681	0.000876933	0.00162234	1.64721	0.000230336	0.000572562
580	Ssc00w0781		COPIA	ASC0+781	0.678586	0.158109	0.245555	0.592218	0.186938	0.256764	1.20503	0.000671817	0.00128693	0.337731	0.000395856	0.000762588	-0.0221182	0.896736	0.921549
581	Ssc00c0782			ASC0-782	NA	NA	NA	NA	NA	NA	NA	NA	NA	-0.085697	0.910863	0.929388	NA	NA	NA
582	Ssc00w0783	FLO1	YAR050W	ASC0+783	-0.876333	0.107226	0.176672	0.539504	0.0319786	0.0542576	-1.92168	4.80734e-35	4.28552e-34	-0.411892	0.0147352	0.0231072	0.227143	0.320499	0.402981
583	Ssc00c0787	OPT1	YJL212C	ASC0-787	0.792339	6.81546e-10	4.44588e-09	1.01306	1.08179e-18	1.00319e-17	0.933834	2.70159e-17	1.33641e-16	0.688208	2.57929e-12	9.52281e-12	0.78852	3.86395e-11	1.93067e-10
584	Ssc00w0788			ASC0+788	-0.222655	0.253403	0.359557	-0.014713	0.94302	0.960004	0.0165968	0.943662	0.956205	-0.925002	3.02509e-05	6.56481e-05	-0.180796	0.476903	0.561045
585	Ssc00w0789			ASC0+789	-0.421069	0.00259225	0.00679701	-0.602091	0.000413347	0.00103076	-0.742209	3.1876e-06	7.7551e-06	-1.36911	2.90545e-21	1.59426e-20	-0.799505	1.31874e-07	4.89055e-07
586	Ssc00c0791	TNA1	YGR260W	ASC0-791	0.0734511	0.56945	0.674617	0.433544	0.0125243	0.0231852	0.428112	0.0329896	0.0488924	0.982881	0.00289226	0.00500922	0.955966	1.11935e-08	4.59258e-08
587	Ssc00w0792	OYE2	YHR179W	ASC0+792	0.0748597	0.357569	0.472141	0.478066	2.27839e-06	7.90313e-06	1.30981	1.7987e-43	1.94103e-42	0.853012	1.85383e-26	1.19907e-25	0.87388	4.36186e-14	2.6362e-13
588	Ssc00w0793	FLO1	YAR050W	ASC0+793	-1.02324	2.59266e-05	0.000100321	1.56252	0.00148771	0.00333568	-1.90154	0.00225715	0.00402913	-1.01876	3.10492e-08	8.76009e-08	-0.650162	0.0177389	0.0315434
589	Ssc00w0797			ASC0+797	2.76943	2.16736e-13	1.8337e-12	4.87552	1.47478e-27	1.91948e-26	3.79756	3.57034e-22	2.14653e-21	1.0473	0.000338204	0.000658109	1.80797	1.13735e-07	4.23636e-07
590	Ssc00c0798			ASC0-798	-1.06206	0.0946938	0.15882	NA	NA	NA	-3.19468	1.46993e-07	4.0185e-07	-0.574175	0.378814	0.44274	-0.256175	0.791031	0.836896
591	Ssc00c0799	FLO5	YHR211W	ASC0-799	-1.31496	0.13327	0.212978	NA	NA	NA	-4.02016	2.50694e-08	7.32495e-08	-0.763157	0.0171904	0.0266632	-0.541162	0.262536	0.340403
592	Ssc00w0800	GIP3	YPL137C	ASC0+800	-0.0668787	0.377976	0.493235	0.246469	0.132818	0.192075	-0.138712	0.190655	0.243217	-0.177702	0.0183013	0.0282104	-0.0149068	0.913905	0.934726
593	Ssc00w0801	BNI1	YNL271C	ASC0+801	0.0766132	0.303305	0.414698	0.00257482	0.981846	0.986166	0.069813	0.475961	0.544034	0.0133028	0.862288	0.887409	0.0293495	0.786862	0.833735
594	Ssc00w0803			ASC0+803	-0.289213	0.0660948	0.117714	0.147962	0.321466	0.409421	0.443187	0.00525482	0.00888404	0.0972779	0.467048	0.530192	0.153333	0.371276	0.455685
595	Ssc00w0804	GIT1	YCR098C	ASC0+804	0.345189	0.0097613	0.0221564	1.36927	1.47453e-22	1.63882e-21	1.60105	3.06928e-49	3.64999e-48	1.17443	4.06804e-26	2.60861e-25	1.70976	4.20943e-66	1.26945e-64
596	Ssc00c0805	RAX2	YLR084C	ASC0-805	0.019742	0.862856	0.905707	-0.163863	0.107354	0.159367	-0.115116	0.310618	0.374177	-0.278922	0.000303597	0.000593476	-0.00558105	0.967208	0.974259
597	Ssc00c0806	PIR1	YKL164C	ASC0-806	-0.686385	2.49269e-05	9.66429e-05	-0.533481	0.0156648	0.0285624	-0.512037	0.0206418	0.0317312	-0.804293	0.00994196	0.0159939	-0.829863	0.0314413	0.0528409
598	Ssc00c0807		EIF3L	ASC0-807	-0.524271	3.59827e-14	3.2445e-13	-1.31894	3.3454e-30	4.79588e-29	-1.94397	1.1848e-75	2.03607e-74	-1.33476	3.59547e-68	5.60442e-67	-1.48843	1.01747e-44	1.7937e-43
599	Ssc00w0809			ASC0+809	0.0213782	0.799608	0.860454	0.452365	2.05594e-06	7.1608e-06	0.0253897	0.789578	0.829475	-0.842581	3.21646e-24	1.93767e-23	-0.524607	2.53271e-07	9.13036e-07
600	Ssc00c0810	PHO8	YDR481C	ASC0-810	0.144935	0.0614312	0.110986	-0.0150381	0.874177	0.909738	0.0360649	0.70333	0.753378	0.270416	0.00140606	0.00253984	0.0587643	0.619286	0.692095
601	Ssc00w0811	CDC11	YJR076C	ASC0+811	0.163553	0.0240595	0.0492807	-0.192303	0.0599806	0.0953154	-0.14601	0.164807	0.213681	0.201922	0.0143734	0.0225576	0.0212683	0.838567	0.876637
602	Ssc00w0812			ASC0+812	-0.318566	0.00873594	0.0200842	-1.22944	3.21447e-16	2.61699e-15	-1.32672	5.95929e-24	3.79379e-23	-0.693044	2.76235e-09	8.43111e-09	-0.905215	7.59151e-08	2.88002e-07
603	Ssc00c0813	LYS4	YDR234W	ASC0-813	0.167081	0.0298246	0.0593773	0.790793	3.68687e-10	1.97487e-09	0.662798	2.01475e-09	6.40284e-09	0.536351	4.02404e-11	1.38464e-10	0.356462	0.000660024	0.00152933
604	Ssc00c0815	ARD1	YHR013C	ASC0-815	-0.281278	0.000323321	0.00103396	-0.94247	2.20751e-08	9.87173e-08	-1.31693	1.55946e-28	1.1533e-27	-0.806677	2.3014e-17	1.08184e-16	-0.951122	4.94692e-18	3.62388e-17
605	Ssc00w0816	TRS31	YDR472W	ASC0+816	0.156731	0.101406	0.168543	0.0427131	0.689214	0.761587	0.11618	0.330108	0.394062	0.294793	0.00128717	0.00233568	0.146961	0.170893	0.23633
606	Ssc00c0817			ASC0-817	-0.0560137	0.572681	0.677527	0.221588	0.0530839	0.0855889	0.484666	3.16743e-05	7.05906e-05	0.217662	0.0116964	0.0186357	0.173749	0.174149	0.239995
607	Ssc00c0819			ASC0-819	-0.0297806	0.741407	0.817516	-0.308617	0.00216306	0.00470938	-0.641336	2.96751e-09	9.30142e-09	-0.589247	6.52415e-11	2.21806e-10	-0.493481	3.32827e-05	9.40239e-05
608	Ssc00c0820			ASC0-820	0.883114	0.0103892	0.023339	1.10395	0.00055614	0.00135219	1.56416	1.32356e-07	3.63505e-07	0.582909	0.000156562	0.000315555	0.848766	5.7253e-05	0.000156386
609	Ssc00c0821			ASC0-821	0.813506	0.0333371	0.0654642	1.62117	5.79474e-06	1.9001e-05	2.28594	7.59965e-17	3.66485e-16	1.05932	2.19805e-11	7.72813e-11	1.2698	6.83898e-09	2.86533e-08
610	Ssc00w0822			ASC0+822	0.0653953	0.651539	0.743877	0.00877412	0.946554	0.962941	0.273774	0.0412844	0.0601218	0.233282	0.0240011	0.0363211	0.144523	0.314289	0.396095
611	Ssc00c0823	ZRT3	YKL175W	ASC0-823	0.131828	0.194999	0.291338	0.0102897	0.925383	0.94757	0.244319	0.0317376	0.0471983	0.337924	0.000107431	0.000220475	0.102287	0.398541	0.483014
612	Ssc00w0824	BRL1	YHR036W	ASC0+824	-0.156236	0.284555	0.394922	-0.0491442	0.766628	0.826528	0.158163	0.391437	0.458166	0.0344851	0.750169	0.791104	-0.101193	0.496783	0.580411
613	Ssc00c0825	TPK2	YPL203W	ASC0-825	0.0997029	0.446865	0.56115	0.575923	1.74384e-07	6.98832e-07	1.05332	3.09129e-16	1.44845e-15	0.695353	9.32424e-16	4.06616e-15	0.771115	1.00937e-11	5.26485e-11
614	Ssc00w0826			ASC0+826	-0.303059	3.72555e-05	0.000141102	-0.899224	1.77118e-12	1.12789e-11	-1.15406	8.61851e-32	7.09774e-31	-0.71488	7.76134e-19	3.84525e-18	-0.753297	6.0701e-14	3.63663e-13
615	Ssc00c0828	SAT4	YCR008W	ASC0-828	0.0190407	0.835816	0.887593	-0.0121155	0.908562	0.935988	-0.0222184	0.863472	0.890428	0.0620082	0.431581	0.495393	-0.0449664	0.72078	0.779282
616	Ssc00w0829	DAM1	YGR113W	ASC0+829	0.336684	0.021879	0.0453817	0.405145	0.00222411	0.00483166	0.350803	0.00935718	0.0152307	0.437386	0.000415591	0.000797261	0.406527	0.0127658	0.0233072
617	Ssc00c0830	AGP1	YCL025C	ASC0-830	-1.55855	3.62883e-13	3.02249e-12	-1.63532	4.06677e-40	7.56623e-39	-3.07369	5.73786e-201	3.07363e-199	-3.49236	0	0	-3.73323	1.51889e-242	1.91994e-240
618	Ssc00c0831	AGP1	YCL025C	ASC0-831	-0.847737	0.0683833	0.121062	-1.11171	0.0167152	0.0303192	-2.53771	7.18238e-31	5.75558e-30	-2.40965	1.06984e-46	1.13849e-45	-3.75143	5.93142e-45	1.05821e-43
619	Ssc00w0833	VMS1	YDR049W	ASC0+833	-0.570277	1.47187e-06	6.78628e-06	-0.792368	1.07436e-11	6.49321e-11	-0.751019	4.69805e-15	2.10986e-14	-1.03224	1.17228e-46	1.24308e-45	-1.30054	3.39332e-25	3.29407e-24
620	Ssc00c0835	PRI1	YIR008C	ASC0-835	0.231686	0.0436383	0.082532	0.286899	0.0110385	0.0207388	-0.245916	0.0271359	0.0408688	-0.530572	1.20314e-11	4.28821e-11	-0.33708	0.00196092	0.00418607
621	Ssc00c0836			ASC0-836	0.29302	0.00297679	0.00769243	0.325877	0.00926876	0.0177052	0.259779	0.0340112	0.0503311	0.173195	0.0193015	0.0296832	0.0669627	0.532494	0.613348
622	Ssc00c0838	MRPL35	YDR322W	ASC0-838	-0.786525	6.68845e-27	1.10173e-25	-2.28882	3.03594e-70	1.08544e-68	-2.8285	1.01652e-168	4.54455e-167	-1.80599	9.60361e-77	1.70129e-75	-2.0202	4.00719e-44	6.92055e-43
623	Ssc00c0839			ASC0-839	0.472428	0.00744819	0.0174501	0.058362	0.705678	0.775593	0.50369	0.000241027	0.000485647	0.641422	1.32811e-05	2.983e-05	0.527318	0.000122917	0.000319026
624	Ssc00w0840			ASC0+840	1.05313	0.00082078	0.00239374	0.727415	0.0282197	0.0483499	0.417234	0.153396	0.200328	0.54801	0.0180122	0.0278223	0.264235	0.34937	0.43305
625	Ssc00c0841	HMS1	YOR032C	ASC0-841	1.2579	1.5734e-17	1.65685e-16	1.10611	7.67829e-13	5.02987e-12	1.06466	3.51006e-10	1.17914e-09	1.19268	9.58243e-30	6.77809e-29	0.779608	2.16091e-06	7.07716e-06
626	Ssc00c0842			ASC0-842	0.458692	0.146829	0.230956	0.386388	0.228617	0.306354	0.618348	0.0184038	0.0285343	0.324323	0.17326	0.220829	0.292053	0.359565	0.44319
627	Ssc00w0844		YQK1	ASC0+844	0.0421967	0.737769	0.815793	0.188441	0.226403	0.303798	0.161968	0.227922	0.285611	0.106366	0.40645	0.470892	0.1455	0.350158	0.433845
628	Ssc00c0845	TVP38	YKR088C	ASC0-845	-0.0363882	0.848176	0.896683	-0.0452571	0.745406	0.809364	-0.476739	0.000578783	0.00111699	-0.363612	0.00975583	0.0157124	-0.0680015	0.726761	0.783609
629	Ssc00w0846			ASC0+846	0.253695	0.599904	0.700383	0.768553	0.0694494	0.108355	0.902843	0.0170012	0.0265466	0.0983832	0.717718	0.762552	0.428013	0.225866	0.299191
630	Ssc00w0847	BPT1	YLL015W	ASC0+847	0.343456	0.0515518	0.0949706	0.0610888	0.653389	0.731259	-0.00894935	0.952178	0.962968	-0.0699268	0.444379	0.508032	-0.258711	0.0516784	0.082577
631	Ssc00w0848	RPN1	YHR027C	ASC0+848	-0.0573993	0.389118	0.503761	-0.0342639	0.77909	0.83645	0.261956	0.00610209	0.0101976	0.31423	4.14869e-06	9.74721e-06	0.126716	0.246949	0.323582
632	Ssc00c0849	YAP3	YHL009C	ASC0-849	-0.215721	0.0724372	0.126905	-0.375882	0.00256149	0.00552014	-0.243272	0.0335073	0.0496225	-0.0372326	0.714332	0.759224	-0.163179	0.23719	0.312727
633	Ssc00w0850	VMA16	YHR026W	ASC0+850	-0.126005	0.0700177	0.123252	-0.0634935	0.568936	0.652364	-0.172957	0.107589	0.145161	0.00861143	0.908234	0.927182	-0.0285515	0.774265	0.823176
634	Ssc00w0852	CIC1	YHR052W	ASC0+852	-0.858701	1.08842e-18	1.24388e-17	-2.43367	4.68793e-17	3.97469e-16	-3.2107	2.95208e-52	3.64929e-51	-2.93788	5.34513e-152	2.55283e-150	-3.30954	7.97952e-88	3.16042e-86
635	Ssc00w0853	NAB3	YPL190C	ASC0+853	-0.0263945	0.695346	0.780148	-0.101853	0.333419	0.422378	-0.075813	0.475019	0.543062	0.157843	0.0293562	0.0438141	0.151567	0.198972	0.269331
636	Ssc00w0855	ERG27	YLR100W	ASC0+855	-0.22343	0.0418524	0.0795884	-0.275271	0.0164542	0.0299098	-0.331992	0.00147194	0.00269214	-0.192277	0.0661499	0.0922699	-0.218591	0.0834969	0.12603
637	Ssc00c0856	PAN5	YHR063C	ASC0-856	-0.228486	0.0111223	0.0248065	-0.451972	0.000152359	0.00040604	-0.530114	1.42468e-06	3.5668e-06	-0.40531	3.84454e-06	9.06115e-06	-0.542775	1.45082e-05	4.28396e-05
638	Ssc00c0857			ASC0-857	-0.193241	0.0189772	0.0400602	-0.0320189	0.740097	0.80463	0.06904	0.473295	0.541299	0.190964	0.00627679	0.0104119	0.112781	0.285481	0.366135
639	Ssc00c0860			ASC0-860	-0.3075	0.00120648	0.00340575	-0.505942	2.18437e-07	8.66592e-07	-0.83306	2.43029e-20	1.36197e-19	-0.578621	2.16598e-15	9.26947e-15	-0.553879	7.69335e-09	3.20745e-08
640	Ssc00c0864			ASC0-864	-0.143094	0.662159	0.753232	0.0188234	0.95094	0.965582	-0.253961	0.439248	0.506451	-0.550866	0.0455933	0.0656042	0.254047	0.545484	0.625621
641	Ssc00w0865			ASC0+865	0.30513	0.000464437	0.00143768	0.12724	0.371708	0.462396	0.587612	2.63312e-09	8.29703e-09	0.781427	6.77392e-23	3.90351e-22	0.796488	2.02862e-10	9.65707e-10
642	Ssc00w0866	CDC1	YDR182W	ASC0+866	-0.212385	0.0281644	0.0565302	-0.285387	0.0145031	0.0266159	-0.308338	0.00908946	0.0148234	-0.328536	0.00160014	0.00287909	-0.345212	0.0118301	0.0217594
643	Ssc00c0867	MCM6	YGL201C	ASC0-867	-0.0704043	0.38226	0.497284	-0.287151	0.0152593	0.0278659	-0.567689	8.76635e-06	2.05377e-05	-0.683337	2.25925e-18	1.10465e-17	-0.529035	6.11946e-06	1.90145e-05
644	Ssc00c0869	RET1	YOR207C	ASC0-869	-0.169568	0.0492314	0.0912948	-0.0949548	0.549531	0.635391	0.0568641	0.65084	0.705799	-0.493989	2.40218e-08	6.83231e-08	-0.455625	2.51839e-05	7.25241e-05
645	Ssc00w0870	GVP36	YIL041W	ASC0+870	-0.480101	4.47261e-07	2.21825e-06	-0.459898	7.38006e-07	2.72901e-06	-0.627504	8.86959e-09	2.69487e-08	-0.283077	0.00119856	0.0021822	-0.413258	3.29931e-05	9.32501e-05
646	Ssc00c0871	RPL17A	YKL180W	ASC0-871	-0.430246	2.0322e-06	9.21129e-06	-1.91014	2.38158e-33	3.71965e-32	-3.02956	1.65791e-154	6.52843e-153	-2.08984	1.83265e-113	5.63966e-112	-2.26874	1.54795e-121	8.75845e-120
647	Ssc00w0872	DPP1	YDR284C	ASC0+872	-0.161025	0.821699	0.875756	0.023294	0.970878	0.979626	-0.358332	0.556947	0.621198	-0.486513	0.201024	0.252389	-0.161529	0.732737	0.788765
648	Ssc00w0873			ASC0+873	0.859217	0.0175872	0.0374681	0.70164	0.0789956	0.121398	1.19411	0.00173964	0.00315845	-0.614375	6.44028e-06	1.49025e-05	0.197973	0.398143	0.482728
649	Ssc00c0874			ASC0-874	1.50838	7.97415e-32	1.72247e-30	1.79702	1.65667e-29	2.31348e-28	2.33375	1.10217e-48	1.29773e-47	1.48165	1.95274e-55	2.44399e-54	1.58048	1.61176e-33	2.08162e-32
650	Ssc00c0875	YVC1	YOR087W	ASC0-875	-0.0572412	0.77657	0.845382	0.411154	0.000992123	0.00230731	0.504614	1.69429e-05	3.85987e-05	0.433832	2.30489e-06	5.55518e-06	0.393697	0.00544255	0.0107244
651	Ssc00c0876			ASC0-876	0.688617	2.47428e-07	1.26109e-06	1.65145	1.04679e-33	1.65672e-32	1.59915	4.86786e-26	3.29287e-25	1.17016	1.01058e-32	7.85571e-32	0.926956	1.99248e-08	7.98739e-08
652	Ssc00c0877			ASC0-877	0.422249	0.000613493	0.00184674	0.504803	0.000405426	0.00101186	0.451909	0.00164642	0.00299355	0.419071	0.00134074	0.0024292	0.442822	0.000754741	0.00173325
653	Ssc00w0878		YOR111W	ASC0+878	-0.144285	0.303181	0.414624	0.272688	0.04314	0.0712949	0.0884213	0.566968	0.630255	0.144173	0.204296	0.256068	-0.0132484	0.938538	0.952648
654	Ssc00w0879			ASC0+879	0.867344	8.02141e-08	4.28462e-07	0.598756	6.39271e-06	2.0858e-05	0.51275	2.48863e-06	6.10201e-06	0.0668619	0.505483	0.566711	0.220618	0.0759385	0.115972
655	Ssc00c0881	RSM7	YJR113C	ASC0-881	-0.859028	1.23541e-18	1.40913e-17	-1.93036	1.83956e-74	7.23033e-73	-2.27726	7.77237e-106	1.88631e-104	-1.6567	7.99959e-88	1.62995e-86	-1.78133	3.18169e-51	6.75086e-50
656	Ssc00w0882			ASC0+882	-0.641859	2.18671e-05	8.57383e-05	-1.82056	8.43873e-47	1.8688e-45	-2.37563	1.00515e-77	1.78941e-76	-1.71647	3.06898e-59	4.08058e-58	-1.631	8.7779e-32	1.07304e-30
657	Ssc00w0883			ASC0+883	-0.423651	0.396551	0.510933	-0.25318	0.567932	0.651671	-0.353897	0.399414	0.466127	-0.460744	0.314967	0.376674	0.805321	0.131899	0.188233
658	Ssc00w0884	MLS1	YNL117W	ASC0+884	0.276444	0.0846234	0.144477	1.38112	2.1904e-06	7.61126e-06	1.39535	2.29647e-29	1.73505e-28	0.451976	8.4535e-08	2.32248e-07	0.700484	1.96708e-07	7.18279e-07
659	Ssc00w0885	ANP1	YEL036C	ASC0+885	-0.384203	2.48793e-07	1.26696e-06	-0.546171	6.39126e-10	3.33616e-09	-0.567438	1.94571e-10	6.62612e-10	-0.315848	1.07151e-05	2.43045e-05	-0.359038	0.00036511	0.00088355
660	Ssc00c0886	YPT7	YML001W	ASC0-886	-0.278556	0.000143286	0.000490399	-0.276861	0.00342747	0.00716773	-0.407685	7.74161e-06	1.82231e-05	-0.106933	0.143979	0.187019	-0.254452	0.0129343	0.0235858
661	Ssc00c0887			ASC0-887	-0.219481	0.00197275	0.00532905	-0.395096	0.00139292	0.0031338	-0.443612	0.000206719	0.000418791	-0.302647	8.62798e-05	0.000178727	-0.260792	0.0120519	0.0221398
662	Ssc00c0890	RCY1	YJL204C	ASC0-890	0.0913785	0.410013	0.525847	-0.237715	0.0450022	0.0739857	-0.0342743	0.769454	0.811777	-0.147155	0.089648	0.121747	-0.0478395	0.718049	0.777461
663	Ssc00w0891	MRPL37	YBR268W	ASC0+891	-0.993972	1.01548e-26	1.64514e-25	-2.08936	1.69917e-45	3.62754e-44	-2.77671	9.40745e-159	3.88449e-157	-1.89411	1.33267e-89	2.78184e-88	-2.10886	1.1025e-43	1.88217e-42
664	Ssc00w0892			ASC0+892	-0.156248	0.0426402	0.0808259	-0.35645	0.00110727	0.00254714	-0.513035	1.25189e-06	3.15145e-06	-0.278467	0.000449732	0.000859994	-0.200979	0.0540196	0.0860404
665	Ssc00w0893	FAL1	YDR021W	ASC0+893	-0.228849	0.0950001	0.159288	-0.587603	0.00550744	0.0110428	-0.544977	0.000172805	0.000353214	-0.707517	1.31311e-08	3.78892e-08	-0.63379	4.80371e-05	0.000132862
666	Ssc00w0894	POL4	YCR014C	ASC0+894	-0.447478	0.00183701	0.0049921	-0.601099	3.96345e-05	0.000115706	-0.5091	2.65163e-05	5.9407e-05	-0.335288	0.0018437	0.00328368	-0.409248	0.00727732	0.0139197
667	Ssc00c0895	PUS6	YGR169C	ASC0-895	-0.639056	1.01475e-09	6.4902e-09	-0.706868	2.60885e-08	1.15462e-07	-0.674668	1.87355e-07	5.0637e-07	-0.715469	1.40539e-14	5.81036e-14	-0.570994	9.69768e-06	2.93499e-05
668	Ssc00w0896	VAC7	YNL054W	ASC0+896	0.138849	0.138375	0.219531	0.21445	0.0570311	0.0911853	0.388911	0.000271979	0.000544141	0.348253	7.64152e-05	0.000159399	0.422838	0.000780717	0.00178806
669	Ssc00w0898	MXR2	YCL033C	ASC0+898	0.217119	0.0531095	0.0975659	-0.0182521	0.911394	0.938106	-0.259947	0.0364769	0.0536993	0.200417	0.0378314	0.0553156	0.247519	0.0608055	0.0956183
670	Ssc00c0899	EMI1	YDR512C	ASC0-899	-0.110158	0.383609	0.498709	-1.0982	4.39936e-13	2.93889e-12	-1.12691	1.60741e-18	8.37658e-18	-0.706153	1.97036e-09	6.08538e-09	-0.816889	1.26945e-06	4.2513e-06
671	Ssc00w0900	HPM1	YIL110W	ASC0+900	0.0178529	0.851097	0.898482	-1.14025	9.72993e-09	4.55419e-08	-1.66791	5.26503e-30	4.0657e-29	-0.859839	1.5776e-12	5.87539e-12	-0.994579	1.29927e-11	6.72383e-11
672	Ssc00w0901	MTF1	YMR228W	ASC0+901	-0.306227	0.0146889	0.0319632	-1.33445	2.07198e-14	1.50886e-13	-1.76208	6.54962e-27	4.58705e-26	-0.850103	8.00494e-13	3.02849e-12	-0.99221	1.6731e-09	7.41228e-09
673	Ssc00w0902			ASC0+902	-0.014204	0.900485	0.932098	0.0801894	0.585596	0.667597	0.181084	0.153792	0.200801	0.173482	0.0754354	0.103959	0.278935	0.0633493	0.0990155
674	Ssc00w0904	NRE1	YIR035C	ASC0+904	-0.276581	0.000558828	0.00170217	-0.413218	0.000198441	0.000518604	-0.244405	0.0165132	0.0258593	-0.295847	0.000145102	0.000293449	-0.488282	3.97704e-06	1.25812e-05
675	Ssc00w0906			ASC0+906	0.165197	0.083437	0.1427	-0.0889269	0.473216	0.565781	0.25611	0.0325199	0.0482685	0.115677	0.233127	0.288689	0.0744394	0.586079	0.661957
676	Ssc00c0907			ASC0-907	-0.144857	0.190834	0.285839	-0.712357	2.76628e-07	1.08656e-06	-0.69381	1.65927e-08	4.92563e-08	-0.499814	1.44291e-07	3.89076e-07	-0.619478	2.11218e-06	6.92137e-06
677	Ssc00c0908			ASC0-908	5.49669	9.24056e-88	4.90915e-86	1.0341	0.0342768	0.0577933	0.952776	0.0286473	0.0429168	1.93339	1.74763e-12	6.49649e-12	1.23028	4.84759e-05	0.000133951
678	Ssc00w0909	SEC18	YBR080C	ASC0+909	0.277984	0.000124908	0.000431254	0.220023	0.0144499	0.0265266	0.491745	3.76427e-08	1.08758e-07	0.535581	3.6681e-13	1.41281e-12	0.401679	0.000250304	0.00061935
679	Ssc00w0910	ECM5	YMR176W	ASC0+910	-0.106807	0.295342	0.40595	-0.307707	0.0025187	0.00543582	-0.188944	0.128882	0.171515	0.188838	0.0106684	0.0171073	0.0588653	0.631395	0.702822
680	Ssc00c0912	RPS23B	YPR132W	ASC0-912	-0.7393	1.81168e-22	2.47876e-21	-1.82864	5.18147e-45	1.08664e-43	-2.5652	5.78351e-202	3.12625e-200	-2.02322	2.3639e-121	8.11063e-120	-2.26705	8.34506e-115	4.46649e-113
681	Ssc00w0913	ASG1	YIL130W	ASC0+913	0.211228	0.106253	0.175217	0.00195313	0.988887	0.991058	0.0727195	0.596507	0.656943	0.313781	0.000339308	0.000660042	0.220902	0.0360599	0.059858
682	Ssc00c0914			ASC0-914	-0.0701736	0.349218	0.463189	0.00385535	0.970612	0.979626	0.0265129	0.782611	0.824049	-0.0508762	0.513166	0.574138	-0.052425	0.637603	0.707748
683	Ssc00w0915			ASC0+915	-0.250577	4.8926e-05	0.000181115	-0.262423	0.00285518	0.0060933	-0.490047	2.86571e-09	8.99182e-09	-0.634301	4.00334e-17	1.86136e-16	-0.453213	9.9209e-05	0.000262891
684	Ssc00w0916	GPR1	YDL035C	ASC0+916	0.128973	0.190654	0.285641	0.146205	0.241181	0.320801	0.318147	0.0142922	0.0226015	0.0573118	0.511775	0.572797	0.126782	0.323769	0.40619
685	Ssc00c0917	VPS53	YJL029C	ASC0-917	-0.0831686	0.381212	0.496577	-0.388877	0.000435418	0.00108081	-0.475567	5.08943e-05	0.000111175	-0.297816	0.000985416	0.00181348	-0.397003	0.0104015	0.019305
686	Ssc00c0918	ACP1	YKL192C	ASC0-918	-0.943364	8.13157e-52	2.85428e-50	-1.2189	3.31859e-36	5.5638e-35	-1.49012	8.97078e-36	8.14355e-35	-0.970512	2.67941e-41	2.53504e-40	-1.4243	1.18311e-29	1.34911e-28
687	Ssc00c0919		FCR1	ASC0-919	0.862517	0.000217296	0.000718053	1.08487	3.87757e-05	0.000113367	1.65793	1.40149e-11	5.18561e-11	0.863401	1.9867e-10	6.57098e-10	1.12618	3.04597e-08	1.2016e-07
688	Ssc00w0921			ASC0+921	0.759428	0.00159001	0.00436918	1.33685	1.302e-06	4.62439e-06	1.21957	1.35001e-05	3.10409e-05	0.705378	5.25828e-05	0.000111438	1.12432	3.23473e-08	1.27268e-07
689	Ssc00c0922		YLR419W	ASC0-922	-0.294318	0.00299982	0.00774178	-1.05299	1.61141e-07	6.50291e-07	-1.4365	1.07423e-26	7.44448e-26	-0.97448	3.69703e-18	1.79005e-17	-0.983846	1.92211e-16	1.30208e-15
690	Ssc00w0924	SGM1	YJR134C	ASC0+924	-0.0940119	0.256264	0.363004	-0.415928	0.00016948	0.000448645	-0.453975	4.09545e-06	9.88294e-06	-0.0661527	0.411068	0.475136	-0.176237	0.113297	0.165178
691	Ssc00w0926	GET3	YDL100C	ASC0+926	0.0241242	0.754964	0.827668	0.0710367	0.698529	0.77016	-0.229168	0.133577	0.176814	-0.137838	0.166346	0.212971	-0.328443	0.00351592	0.00717558
692	Ssc00w0927	SNF5	YBR289W	ASC0+927	0.312628	0.000655357	0.00195777	0.323829	0.00112882	0.00259258	0.37788	0.0001443	0.000298333	0.281832	0.000826664	0.00153219	0.356579	0.00347868	0.00711178
693	Ssc00w0930	RPN9	YDR427W	ASC0+930	-0.0609079	0.45325	0.567115	-0.139946	0.131539	0.190271	-0.00559713	0.952369	0.962968	0.0517598	0.503952	0.5651	-0.0997341	0.305997	0.387146
694	Ssc00w0932	HSP60	YLR259C	ASC0+932	-0.865013	6.84691e-27	1.12469e-25	-1.058	0.146911	0.208942	-1.63236	0.00918511	0.0149629	-0.887392	1.13113e-11	4.03877e-11	-1.30581	2.53922e-21	2.13373e-20
695	Ssc00c0934	NMD5	YJR132W	ASC0-934	-0.370977	1.70337e-05	6.79618e-05	-0.810893	1.33446e-06	4.73685e-06	-0.893748	5.25244e-08	1.49145e-07	-0.700292	4.84399e-12	1.75584e-11	-0.843954	2.45831e-07	8.89454e-07
696	Ssc00w0935	TNA1	YGR260W	ASC0+935	0.470789	9.49203e-05	0.000334176	0.560595	3.39143e-06	1.15018e-05	0.874887	3.22383e-19	1.72693e-18	1.00966	2.80691e-42	2.74259e-41	0.962375	1.54698e-22	1.36764e-21
697	Ssc00w0936			ASC0+936	0.0916583	0.524693	0.63378	0.191172	0.0640322	0.10101	0.0429699	0.659988	0.713897	0.00628037	0.943175	0.955175	0.00486752	0.964985	0.972555
698	Ssc00w0937			ASC0+937	0.677625	0.00104439	0.00298245	1.13831	5.34924e-05	0.000153001	0.504888	0.0613088	0.0868587	0.493371	0.00414171	0.00704445	0.163061	0.545736	0.62567
699	Ssc00w0938	LEU1	YGL009C	ASC0+938	0.159709	0.350906	0.464696	0.981361	1.50724e-12	9.71275e-12	-0.721286	1.26675e-07	3.48546e-07	-0.15014	0.155995	0.200752	-0.376676	0.0121623	0.0222944
700	Ssc00w0940		CAN1C	ASC0+940	-0.52974	1.64256e-08	9.40404e-08	-0.791071	2.38537e-08	1.06205e-07	-0.760753	2.17512e-08	6.39943e-08	-0.584617	2.02086e-11	7.11771e-11	-0.615909	1.15503e-08	4.72265e-08
701	Ssc00w0941			ASC0+941	2.29119	4.04134e-15	3.8192e-14	0.0808307	0.63186	0.712403	0.0997103	0.445223	0.512702	0.642613	8.73272e-10	2.7805e-09	0.512613	0.000283762	0.000696624
702	Ssc00w0943	TFA2	YKR062W	ASC0+943	-0.125186	0.161843	0.250396	-0.112519	0.242386	0.322146	-0.209197	0.069807	0.097756	-0.322233	0.000163687	0.000329138	-0.260633	0.0159398	0.0286011
703	Ssc00c0944	FSF1	YOR271C	ASC0-944	-1.02476	1.4875e-29	2.84798e-28	-0.247773	0.010121	0.0191666	-0.602792	9.21738e-10	3.0031e-09	-1.10179	3.8246e-33	2.99643e-32	-1.00443	1.10601e-19	8.72615e-19
704	Ssc00c0945			ASC0-945	0.0747987	0.52068	0.630354	1.34001	1.11559e-30	1.61883e-29	1.35475	1.50672e-24	9.7486e-24	0.317144	0.000875788	0.00162111	0.795978	2.02418e-09	8.90129e-09
705	Ssc00c0946			ASC0-946	-0.53745	0.272354	0.380766	0.180619	0.478597	0.570675	0.191774	0.630317	0.687501	0.153091	0.225464	0.280246	0.0761606	0.712191	0.772103
706	Ssc00c0949			ASC0-949	0.083596	0.886046	0.921681	-0.0366927	0.9477	0.963776	0.107599	0.829043	0.863913	0.78873	0.050807	0.0724774	0.432419	0.38777	0.472079
707	Ssc00c0950	CYB2	YML054C	ASC0-950	-0.855817	2.21753e-08	1.25497e-07	0.339914	0.0553196	0.0887356	-1.07762	2.59495e-20	1.45288e-19	-1.02018	2.05224e-26	1.3231e-25	-0.574094	0.000503604	0.0011901
708	Ssc00c0952	RIB3	YDR487C	ASC0-952	-0.0981248	0.20883	0.308022	-0.0936642	0.482031	0.573662	-0.459031	0.000185173	0.000377067	-0.0372884	0.650984	0.704053	-0.197432	0.0497428	0.0798923
709	Ssc00w0954			ASC0+954	0.132178	0.448241	0.562639	0.386906	0.680912	0.753676	-0.357469	0.611136	0.670569	0.151323	0.344277	0.4074	-0.0926687	0.687547	0.751973
710	Ssc00c0955	HCH1	YNL281W	ASC0-955	-0.0273933	0.806887	0.864815	0.115528	0.850496	0.891819	-0.384893	0.472327	0.540607	0.0657914	0.643376	0.696835	-0.309754	0.0807396	0.122397
711	Ssc00w0956			ASC0+956	0.00107921	0.9934	0.995595	0.21762	0.476286	0.568765	-0.294149	0.576877	0.639588	-0.0437696	0.787595	0.824324	-0.286	0.171501	0.236951
712	Ssc00c0957			ASC0-957	-1.05735	2.86636e-20	3.49234e-19	0.288423	0.0287014	0.0490902	0.224096	0.150777	0.197254	-0.175488	0.131941	0.173462	-0.00830093	0.961093	0.970238
713	Ssc00w0958			ASC0+958	0.0824261	0.811188	0.867596	-0.0833964	0.766088	0.826308	0.763782	0.0133517	0.0212255	0.117433	0.556153	0.616045	-0.0926889	0.787006	0.833738
714	Ssc00w0959			ASC0+959	0.762657	0.000886152	0.00256536	0.860602	2.75229e-10	1.49449e-09	1.39886	7.07974e-21	4.05942e-20	1.27824	5.70574e-30	4.06969e-29	1.42343	1.1815e-27	1.26246e-26
715	Ssc00w0960	GPI1	YGR216C	ASC0+960	-0.240718	0.0436788	0.0825511	-0.489524	0.00067109	0.00160472	-0.438387	0.000635402	0.00122071	-0.438751	8.68812e-06	1.98728e-05	-0.424071	0.00392775	0.00795052
716	Ssc00c0962	RSM27	YGR215W	ASC0-962	-0.857265	5.18198e-25	7.73623e-24	-2.1098	5.14519e-93	2.8539e-91	-2.56817	1.29265e-135	4.24646e-134	-1.74396	7.16898e-90	1.507e-88	-2.01166	1.17354e-51	2.55384e-50
717	Ssc00w0963			ASC0+963	-0.410849	0.000792092	0.0023213	-2.0575	3.78748e-55	9.73103e-54	-2.29951	1.10368e-61	1.59671e-60	-1.10519	5.93095e-32	4.52206e-31	-1.23997	1.2493e-18	9.39507e-18
718	Ssc00c0964			ASC0-964	-0.688279	0.00882842	0.0202652	-1.57957	9.68533e-08	4.03669e-07	-1.54574	8.81292e-06	2.06387e-05	-0.908968	1.18673e-05	2.67551e-05	-1.05531	3.63124e-05	0.000102049
719	Ssc00c0965			ASC0-965	0.184773	0.0509518	0.0940711	-0.230462	0.0423879	0.0701932	-0.0286031	0.787806	0.828199	-0.268284	0.00268393	0.00466872	-0.415612	0.000414006	0.000993815
720	Ssc00c0966	VID27	YNL212W	ASC0-966	0.282623	0.0290336	0.058077	0.343292	0.00162885	0.00362069	0.51912	7.6221e-08	2.13778e-07	0.216177	0.0127139	0.0201385	0.190752	0.0836037	0.126095
721	Ssc00c0967			ASC0-967	1.37679	1.98623e-12	1.56171e-11	1.13026	6.67423e-16	5.36015e-15	1.42518	3.13025e-32	2.60314e-31	0.696952	9.33399e-16	4.06744e-15	0.749715	1.70063e-09	7.52865e-09
722	Ssc00w0968			ASC0+968	0.568422	0.000308888	0.00099157	-0.467416	0.159369	0.224403	-0.461158	0.248703	0.30853	-0.870847	0.000649146	0.00122021	-0.893658	0.0065446	0.0126362
723	Ssc00c0969	PDA1	YER178W	ASC0-969	-0.241617	0.0190559	0.0401644	0.466164	1.04019e-07	4.32018e-07	0.050666	0.608161	0.667552	-0.566816	1.39475e-15	6.02449e-15	-0.133498	0.258964	0.3368
724	Ssc00c0970			ASC0-970	0.46212	0.0426052	0.0807855	0.904317	9.29573e-06	2.93927e-05	0.629245	0.00357598	0.00619905	-0.0980632	0.568364	0.627313	0.521271	0.0474653	0.076795
725	Ssc00c0971	GYP7	YDL234C	ASC0-971	-0.00725496	0.927973	0.951088	0.62833	2.07987e-05	6.30442e-05	0.615128	3.41624e-10	1.14892e-09	0.190337	0.0564259	0.0797985	0.192784	0.136762	0.194333
726	Ssc00w0973	XPT1	YJR133W	ASC0+973	-0.347333	4.65807e-05	0.000172867	-0.997059	0.000166822	0.000442201	-1.63931	1.04864e-16	5.02437e-16	-0.996355	1.44187e-13	5.68558e-13	-1.28064	3.22668e-10	1.50824e-09
727	Ssc00c0974			ASC0-974	-0.311062	0.00786108	0.0182651	-1.51659	5.08594e-11	2.91925e-10	-1.99945	4.62996e-24	2.95701e-23	-1.33511	9.21855e-25	5.66201e-24	-1.30887	2.28111e-10	1.0833e-09
728	Ssc00c0976	CTA1	YDR256C	ASC0-976	0.705734	5.94667e-13	4.87049e-12	0.441859	0.0116011	0.0216791	-0.0522073	0.57267	0.635517	0.325264	0.000348435	0.000676915	0.26602	0.029314	0.0497017
729	Ssc00w0977	SPP1	YPL138C	ASC0+977	0.063191	0.487019	0.598697	0.390163	0.00075806	0.00179533	0.617877	5.67852e-08	1.6086e-07	0.387004	1.1798e-05	2.66091e-05	0.40261	0.000418105	0.00100281
730	Ssc00w0979	DOG1	YHR044C	ASC0+979	-0.0686956	0.362031	0.477392	0.012314	0.922207	0.946119	-0.166263	0.0751633	0.104714	0.165246	0.029626	0.0441506	0.0399747	0.720318	0.778924
731	Ssc00c0981	HAT2	YEL056W	ASC0-981	0.217553	0.0163469	0.0351688	0.183381	0.120728	0.17644	0.364572	0.00560386	0.00942856	0.381561	5.0323e-05	0.000106876	0.457047	4.34214e-05	0.000120771
732	Ssc00w0982	CHL4	YDR254W	ASC0+982	0.372342	0.00042837	0.00133585	0.204413	0.0849727	0.12961	0.350852	0.00821285	0.0134788	0.0880286	0.332408	0.395077	0.0978695	0.498635	0.582117
733	Ssc00c0983	ACS2	YLR153C	ASC0-983	-1.07729	2.49708e-46	7.95962e-45	-0.881558	8.48805e-21	8.77641e-20	-1.30624	1.73895e-48	2.03941e-47	-0.79336	2.02145e-35	1.68079e-34	-0.747931	4.98955e-15	3.17716e-14
734	Ssc00c0987	ICL1	YER065C	ASC0-987	3.53736	0.00179579	0.00489814	2.19994	4.95251e-26	6.18803e-25	1.91642	3.02973e-23	1.88242e-22	0.274974	0.0771851	0.106272	0.209186	0.0872247	0.130793
735	Ssc00w0988			ASC0+988	1.74277	0.000997915	0.00286639	2.56163	1.22951e-07	5.04296e-07	3.15697	1.6188e-12	6.36181e-12	1.59943	8.58826e-09	2.50841e-08	2.28819	1.44913e-07	5.34074e-07
736	Ssc00c0989	TNA1	YGR260W	ASC0-989	-1.17097	2.07159e-08	1.17576e-07	-0.201127	0.265817	0.347725	-1.96645	7.45148e-69	1.22394e-67	-1.309	6.57029e-44	6.64825e-43	-1.59163	2.46533e-21	2.07458e-20
737	Ssc00w0990	CTM1	YHR109W	ASC0+990	-0.0364941	0.785889	0.85191	-0.40356	0.00194608	0.00426386	-1.29936	8.39568e-17	4.03889e-16	-0.969559	8.37359e-20	4.3058e-19	-0.897687	8.63547e-06	2.63364e-05
738	Ssc00w0991	PWP1	YLR196W	ASC0+991	-0.557715	8.4753e-09	4.98791e-08	-1.92218	2.37529e-15	1.84038e-14	-2.70712	3.48957e-43	3.7453e-42	-1.95529	2.12758e-43	2.13832e-42	-2.17298	6.30443e-25	6.05082e-24
739	Ssc00c0992	FAP7	YDL166C	ASC0-992	-0.40198	0.00124554	0.0035026	-1.12631	5.9124e-08	2.53175e-07	-1.56546	3.01168e-24	1.92968e-23	-0.904635	4.70792e-14	1.90422e-13	-1.16747	7.65246e-13	4.27286e-12
740	Ssc00w0993			ASC0+993	-0.177558	0.170657	0.261734	-0.900469	4.80738e-06	1.59752e-05	-0.832354	1.00713e-07	2.797e-07	-0.339	0.00811673	0.0132432	-0.393224	0.0235575	0.040732
741	Ssc00w0995	CUE5	YOR042W	ASC0+995	0.129737	0.0619675	0.111682	0.0889738	0.492334	0.58309	0.358248	0.00213505	0.0038261	0.618344	4.19096e-16	1.84786e-15	0.417525	0.000122213	0.000317476
742	Ssc00w0996	GLO2	YDR272W	ASC0+996	0.512827	3.33557e-08	1.86091e-07	0.791081	9.83803e-09	4.60116e-08	1.09456	1.12182e-17	5.63852e-17	0.885807	8.23489e-23	4.73169e-22	0.880462	1.45794e-15	9.50779e-15
743	Ssc00w0997	IZH2	YOL002C	ASC0+997	0.332846	0.00738295	0.0173179	0.433192	0.000351518	0.000885884	0.660137	1.57514e-08	4.69462e-08	0.328612	0.000381999	0.000737799	0.54842	1.60255e-05	4.72258e-05
744	Ssc00w0998	PTH1	YHR189W	ASC0+998	-0.462105	0.0010491	0.00299444	-0.885812	2.90756e-08	1.28015e-07	-1.10465	5.14426e-11	1.8327e-10	-0.985065	2.81315e-16	1.25052e-15	-0.843337	5.75186e-07	2.00069e-06
745	Ssc00c0999		NUJM	ASC0-999	-0.0213007	0.772805	0.842683	-0.414087	5.11453e-06	1.69201e-05	-0.708035	2.50359e-14	1.0795e-13	-0.389515	3.80984e-09	1.14815e-08	-0.36777	0.000339715	0.000825123
746	Ssc00c1000			ASC0-1000	1.04627	0.00420038	0.0104162	0.610481	0.0292358	0.0499179	1.83838	1.97727e-08	5.83467e-08	1.41676	7.7589e-13	2.93726e-12	1.30086	6.14592e-08	2.35264e-07
747	Ssc00w1001	PRX1	YBL064C	ASC0+1001	2.27616	2.34103e-61	9.72187e-60	3.56773	1.1139e-303	1.94442e-301	4.11088	0	0	3.99715	0	0	3.66781	3.997e-223	4.65612e-221
748	Ssc00w1002	ADI1	YMR009W	ASC0+1002	1.34497	3.14897e-37	8.00407e-36	2.74353	1.74232e-60	4.87767e-59	2.8123	1.44064e-199	7.58054e-198	3.21476	0	0	2.88743	5.91846e-196	6.06234e-194
749	Ssc00w1003		YGL185C	ASC0+1003	0.811259	3.78513e-10	2.51361e-09	-0.524512	3.78994e-07	1.45776e-06	2.14724	1.11532e-62	1.64967e-61	1.02198	4.92917e-14	1.99101e-13	0.105127	0.418177	0.502811
750	Ssc00w1004			ASC0+1004	-0.234624	0.0071798	0.0169019	-0.680857	4.25476e-12	2.62896e-11	-1.05391	4.28948e-30	3.31667e-29	-0.681387	1.02629e-19	5.25917e-19	-0.825897	3.26603e-13	1.86932e-12
751	Ssc00c1005	COX4	YGL187C	ASC0-1005	-0.162863	0.0173814	0.0371102	-0.559996	2.09815e-10	1.15088e-09	-0.982757	9.00133e-30	6.86178e-29	-0.747524	7.30529e-29	5.01871e-28	-0.710878	2.45109e-11	1.24888e-10
752	Ssc00w1006	RPS26A	YGL189C	ASC0+1006	-0.71616	8.07025e-24	1.14845e-22	-1.76578	1.20864e-45	2.599e-44	-2.74154	5.77537e-210	3.3667e-208	-2.04257	2.79182e-109	8.01306e-108	-2.27122	8.43379e-111	4.31941e-109
753	Ssc00w1007			ASC0+1007	-0.0181986	0.910126	0.93911	0.100957	0.55832	0.643174	0.317592	0.0560535	0.0798691	0.252079	0.0464864	0.0668409	0.324443	0.0727242	0.112076
754	Ssc00w1008	CDC55	YGL190C	ASC0+1008	0.164171	0.0296927	0.0591746	0.30533	0.00372908	0.00774663	0.639932	1.72225e-09	5.50859e-09	0.499143	2.00992e-11	7.08337e-11	0.563985	5.51498e-06	1.72263e-05
755	Ssc00c1010	COX13	YGL191W	ASC0-1010	-0.2496	5.42399e-05	0.000199409	-0.484575	2.18914e-07	8.67906e-07	-0.728129	1.47243e-16	7.01528e-16	-0.388938	2.52802e-08	7.17655e-08	-0.477418	3.66771e-07	1.30635e-06
756	Ssc00c1011	ILV6	YCL009C	ASC0-1011	-0.646138	2.71109e-09	1.66882e-08	0.521582	1.77182e-07	7.09088e-07	-0.397418	7.10694e-06	1.67823e-05	-0.198684	0.0183819	0.0283272	-0.0589178	0.558219	0.637398
757	Ssc00w1014	RAD50	YNL250W	ASC0+1014	0.0932593	0.459184	0.572937	0.308296	0.035642	0.0599251	0.363193	0.00184097	0.00333022	0.0981657	0.337099	0.399778	0.276808	0.0266583	0.0456417
758	Ssc00w1015	HIS5	YIL116W	ASC0+1015	-0.817043	2.43147e-19	2.86196e-18	0.00617474	0.961664	0.973474	0.2856	0.0025677	0.00452908	-0.0261202	0.746621	0.787653	0.115476	0.321292	0.403636
759	Ssc00w1016		DJC16	ASC0+1016	0.409542	0.00124309	0.00349776	0.17678	0.300897	0.38686	0.424505	0.00230793	0.00411114	0.0633685	0.558902	0.61847	0.197655	0.158429	0.220997
760	Ssc00c1017			ASC0-1017	0.246815	0.205064	0.303453	0.308607	0.213223	0.287905	0.0824864	0.677888	0.730335	-0.131904	0.491463	0.552652	0.185664	0.34643	0.430033
761	Ssc00w1018			ASC0+1018	NA	NA	NA	NA	NA	NA	NA	NA	NA	NA	NA	NA	NA	NA	NA
762	Ssc00w1019			ASC0+1019	-0.351673	0.447642	0.562006	0.318254	0.56162	0.645722	-0.200293	0.720668	0.769454	0.0677454	0.883131	0.906047	-0.812855	0.178974	0.245449
763	Ssc00w1020			ASC0+1020	-0.813756	0.352114	0.465924	0.497296	0.499181	0.589111	-1.02442	0.184865	0.236847	-0.584427	0.478954	0.54161	NA	NA	NA
764	Ssc00w1021			ASC0+1021	-0.2361	0.443506	0.558244	-0.30733	0.432912	0.52564	-0.168333	0.65515	0.709955	-0.163704	0.617656	0.673253	0.0284717	0.947021	0.958639
765	Ssc00w1023	SCW4	YGR279C	ASC0+1023	0.336965	0.00782078	0.018193	0.394048	0.00985747	0.0187333	0.395995	0.00829466	0.0136055	0.344889	0.014058	0.0221149	0.261232	0.0389534	0.0640526
766	Ssc00w1024	VTH2	YJL222W	ASC0+1024	-0.0943893	0.351128	0.464886	-0.206899	0.0650715	0.102467	-0.27907	0.0167603	0.0262048	-0.182096	0.0351545	0.0516545	-0.108707	0.409629	0.494534
767	Ssc00w1025	TPP1	YMR156C	ASC0+1025	-0.0916626	0.47288	0.584975	-0.299082	0.0127448	0.0235713	-0.290971	0.0110698	0.0177702	0.0868545	0.340892	0.403795	-0.0490976	0.694645	0.758201
768	Ssc00c1026	VPS75	YNL246W	ASC0-1026	0.00493583	0.960271	0.973143	-0.407707	0.00289986	0.00618421	-0.681431	4.61628e-08	1.31964e-07	-0.0675577	0.46512	0.528404	-0.087443	0.470048	0.554189
769	Ssc00c1027	RPA49	YNL248C	ASC0-1027	-0.611011	2.33082e-09	1.44835e-08	-1.92837	7.4223e-27	9.49383e-26	-2.62133	2.35284e-31	1.91907e-30	-1.8173	4.11818e-69	6.46988e-68	-2.16442	5.01456e-32	6.15527e-31
770	Ssc00w1028	SUI1	YNL244C	ASC0+1028	-0.864356	1.8152e-32	4.03934e-31	-1.35712	7.92488e-30	1.1172e-28	-1.5339	4.84034e-65	7.4755e-64	-1.34253	5.20643e-75	8.93172e-74	-1.43407	1.41864e-43	2.41495e-42
771	Ssc00c1029	CWC25	YNL245C	ASC0-1029	-0.00537195	0.965967	0.977739	0.158804	0.343363	0.43331	0.0852384	0.56513	0.628792	0.114857	0.323122	0.385499	0.031269	0.819152	0.85982
772	Ssc00c1030	COQ6	YGR255C	ASC0-1030	-0.0225439	0.836768	0.888445	-0.130316	0.192954	0.263989	-0.0435541	0.711516	0.760776	-0.0497524	0.565811	0.625189	-0.0990305	0.380212	0.464591
773	Ssc00c1031			ASC0-1031	0.311013	0.343782	0.45773	0.641518	0.13297	0.192154	0.349152	0.317444	0.381549	-0.630504	0.0259171	0.0389834	-0.246737	0.499395	0.582661
774	Ssc00w1032			ASC0+1032	0.14175	0.646892	0.740435	0.269819	0.581263	0.66355	-0.194334	0.583214	0.64493	0.0551017	0.853051	0.879722	-0.255216	0.480069	0.563988
775	Ssc00w1033			ASC0+1033	0.271566	0.0156446	0.0338183	0.301916	0.0852135	0.129944	0.0312598	0.833845	0.866942	0.186687	0.0851519	0.116249	0.163035	0.288126	0.369151
776	Ssc00c1034	MATALPHA1	YCR040W	ASC0-1034	0.284664	0.102739	0.170232	0.191213	0.629401	0.710306	-0.330194	0.286982	0.34917	-0.347161	0.0813119	0.111338	-0.144358	0.636984	0.707483
777	Ssc00w1035			ASC0+1035	0.0782361	0.697277	0.782165	0.119768	0.590107	0.671855	0.285907	0.0852283	0.117634	0.18695	0.202837	0.254345	-0.0394188	0.834433	0.873236
778	Ssc00c1036	SLA2	YNL243W	ASC0-1036	-0.215219	0.0307206	0.0608326	0.119093	0.285247	0.370123	0.16835	0.163021	0.211688	0.284835	0.00070646	0.00131938	0.143346	0.310385	0.391756
779	Ssc01w0001	SAS3	YBL052C	ASC1+1	0.853214	2.04993e-06	9.28453e-06	1.11896	1.42985e-10	7.96822e-10	0.937678	8.04607e-09	2.45343e-08	0.445668	9.82699e-05	0.00020244	0.638901	2.30756e-05	6.68089e-05
780	Ssc01c0002	SAS2	YMR127C	ASC1-2	0.130478	0.396564	0.510933	0.022698	0.890896	0.923098	0.336166	0.0489612	0.0702518	0.286016	0.0271055	0.0406788	0.20159	0.20332	0.273844
781	Ssc01w0003	GTR2	YGR163W	ASC1+3	0.0604404	0.572707	0.677527	0.0969428	0.424257	0.517249	0.152075	0.249156	0.308835	0.190497	0.0597472	0.0842047	0.118059	0.352758	0.436611
782	Ssc01c0005	RNH70	YGR276C	ASC1-5	-0.571473	6.52754e-07	3.17861e-06	-0.943567	7.00742e-18	6.17048e-17	-1.1461	8.85718e-17	4.25402e-16	-0.9373	1.47302e-28	1.00502e-27	-0.896064	2.94024e-14	1.79527e-13
783	Ssc01w0006		YQK1	ASC1+6	-0.442246	0.00104341	0.00298111	0.196703	0.265009	0.346973	0.0907789	0.488088	0.555227	-0.0624864	0.532134	0.592915	-0.122769	0.351648	0.435419
784	Ssc01c0008	GPI14	YJR013W	ASC1-8	0.0214987	0.84865	0.896991	0.0100128	0.935816	0.954906	-0.0100163	0.944681	0.957075	0.00750295	0.94486	0.956232	0.105504	0.451311	0.535392
785	Ssc01w0009	NPP1	YCR026C	ASC1+9	0.466945	4.049e-09	2.46663e-08	0.298498	0.00320482	0.00675209	0.636938	6.64579e-09	2.03375e-08	0.491589	1.78829e-09	5.55757e-09	0.278349	0.0189452	0.0334681
786	Ssc01w0010			ASC1+10	0.629061	0.0131445	0.0289011	0.688496	0.00602624	0.0119458	0.868926	0.00344375	0.0059803	0.252453	0.0803939	0.110182	0.373654	0.034509	0.0575893
787	Ssc01w0011		YOR338W	ASC1+11	0.354061	0.252381	0.358366	0.32324	0.056642	0.0906609	0.269046	0.315434	0.37944	0.529568	3.35542e-05	7.24741e-05	0.386217	0.0534948	0.0852272
788	Ssc01w0012	UBC11	YOR339C	ASC1+12	-0.217025	0.0253412	0.0515122	-0.339708	0.00917062	0.017529	-0.590766	1.27689e-06	3.2076e-06	-0.547342	4.53664e-08	1.26619e-07	-0.339429	0.00966233	0.0181085
789	Ssc01w0013			ASC1+13	0.261116	0.0214066	0.0445115	-0.103771	0.398761	0.491005	-0.0835841	0.496992	0.563415	-0.0681588	0.490856	0.552075	-0.102234	0.486016	0.570411
790	Ssc01w0014		PSUG	ASC1+14	0.13745	0.173211	0.264993	-0.188753	0.195292	0.266796	-0.217457	0.0799922	0.11087	-0.148517	0.171141	0.218408	-0.196481	0.263774	0.341934
791	Ssc01w0015		YOW5	ASC1+15	-0.00324203	0.976872	0.983879	-0.306679	0.00980934	0.0186538	-0.408484	0.000146507	0.000302687	-0.206552	0.0229008	0.0347705	-0.321233	0.00463291	0.00925491
792	Ssc01w0016	AIM22	YJL046W	ASC1+16	-0.0814404	0.415911	0.531907	-0.275626	0.0203656	0.0362646	-0.1192	0.341973	0.406593	0.0585601	0.498971	0.560357	0.0150769	0.901166	0.924508
793	Ssc01c0018	AIM46	YHR199C	ASC1-18	0.0185192	0.83796	0.88939	-0.48304	1.1609e-05	3.63012e-05	-0.332962	0.000932892	0.00175537	0.0166331	0.856646	0.882905	-0.215335	0.089725	0.134154
794	Ssc01w0019			ASC1+19	0.298705	0.000469655	0.00145155	0.256922	0.020254	0.0360875	0.891932	5.36009e-18	2.73337e-17	0.621492	8.74864e-16	3.82073e-15	0.593872	7.39028e-08	2.80906e-07
795	Ssc01w0020	TPM2	YIL138C	ASC1+20	-0.310507	2.04468e-05	8.04368e-05	-0.659892	3.44184e-13	2.33188e-12	-0.534044	7.21185e-09	2.20358e-08	-0.0105209	0.893231	0.914838	-0.0423482	0.669916	0.73635
796	Ssc01c0021	RPA43	YOR340C	ASC1-21	-0.270597	0.00342149	0.00870429	-0.646721	0.000256335	0.000660593	-0.937075	2.7388e-10	9.25279e-10	-0.816549	9.71658e-14	3.86462e-13	-0.801635	1.32046e-08	5.37686e-08
797	Ssc01w0022	HIS2	YFR025C	ASC1+22	-0.664373	1.09556e-08	6.39024e-08	-0.199798	0.163539	0.229784	-0.0390121	0.760879	0.8043	-0.223725	0.0147894	0.023174	-0.276232	0.0556733	0.0883663
798	Ssc01w0024	RRP5	YMR229C	ASC1+24	-0.721844	4.03097e-22	5.4395e-21	-2.00851	1.68337e-22	1.86744e-21	-2.79193	3.67554e-54	4.77179e-53	-2.31178	1.69345e-106	4.57461e-105	-2.59037	1.6291e-67	5.04087e-66
799	Ssc01c0025	ATE1	YGL017W	ASC1-25	-0.151752	0.277698	0.387228	-0.00285357	0.9813	0.985784	0.115056	0.352143	0.417566	0.194091	0.0348028	0.0511881	0.144772	0.300683	0.381619
800	Ssc01c0026	PXA2	YKL188C	ASC1-26	0.501633	0.000169706	0.00057383	1.02839	0.0683879	0.10698	0.321344	0.0936775	0.128254	-0.0696658	0.706495	0.752636	0.445636	0.0159203	0.0285747
801	Ssc01c0027	NDC80	YIL144W	ASC1-27	-0.0185164	0.853745	0.90031	0.367011	0.00801295	0.0154506	0.401911	0.000371464	0.000730399	0.286507	0.000860476	0.00159387	0.230873	0.0463655	0.0751384
802	Ssc01w0029	IML1	YJR138W	ASC1+29	-0.00886697	0.929685	0.951334	0.144968	0.187074	0.256892	0.33841	0.00111636	0.00207677	0.175258	0.0250737	0.0378388	0.271307	0.0545201	0.0867444
803	Ssc01c0030	HOM6	YJR139C	ASC1-30	-0.734557	2.94996e-17	3.07348e-16	-0.0259674	0.790087	0.845047	0.00469568	0.963786	0.972454	0.0188608	0.822142	0.854936	-0.077849	0.569614	0.647185
804	Ssc01w0031		YJR096W	ASC1+31	0.104942	0.422259	0.53781	0.567898	4.18654e-06	1.40635e-05	0.532617	2.24644e-06	5.53329e-06	0.37458	3.79534e-05	8.16218e-05	0.537965	5.25443e-06	1.64384e-05
805	Ssc01c0032	HAM1	YJR069C	ASC1-32	-0.144006	0.0712715	0.125171	0.0980661	0.397896	0.490245	-0.116302	0.279958	0.342024	0.079164	0.293549	0.354038	0.106434	0.306016	0.387146
806	Ssc01c0033	SEC8	YPR055W	ASC1-33	0.272438	0.0037191	0.00933655	0.214456	0.0583407	0.0931286	0.550728	1.17132e-07	3.23186e-07	0.71174	1.08102e-17	5.12605e-17	0.550764	0.000113165	0.000296044
807	Ssc01c0035	CSC1	YLR241W	ASC1-35	0.149177	0.298705	0.410025	0.287739	0.0839717	0.128314	0.556465	8.80015e-05	0.000186744	0.647572	1.54707e-09	4.82803e-09	0.614786	1.20654e-05	3.60386e-05
808	Ssc01w0036	NRP1	YDL167C	ASC1+36	-0.23474	0.115341	0.187839	-1.67538	1.23235e-12	7.95865e-12	-1.84853	1.55133e-25	1.03064e-24	-0.110497	0.455883	0.519294	-0.317645	0.123831	0.178217
809	Ssc01w0037			ASC1+37	0.00763966	0.950677	0.966546	-0.19087	0.0941594	0.141657	-0.197871	0.0884833	0.121844	0.30391	0.000612271	0.00115271	0.165754	0.19801	0.26823
810	Ssc01c0039	YAK1	YJL141C	ASC1-39	0.169783	0.150482	0.235446	-0.0847276	0.483361	0.574785	0.123101	0.298725	0.361903	0.29677	0.00168476	0.00301953	0.419567	0.00475067	0.00946469
811	Ssc01c0040	RSM18	YER050C	ASC1-40	-0.847671	8.47526e-32	1.82404e-30	-1.84834	1.58866e-54	4.01221e-53	-2.10769	4.78594e-118	1.31139e-116	-1.53591	1.80216e-94	4.15401e-93	-1.68222	1.59229e-44	2.77414e-43
812	Ssc01w0041	EFM3	YJR129C	ASC1+41	-0.404208	8.63194e-07	4.11168e-06	-0.691114	5.84072e-10	3.05416e-09	-0.738362	9.82313e-13	3.91215e-12	-0.583297	1.4984e-12	5.59439e-12	-0.638085	2.32922e-09	1.01526e-08
813	Ssc01w0042		YER152C	ASC1+42	0.227955	0.0100466	0.0226731	-0.103045	0.370701	0.461529	-0.000828711	0.99463	0.996372	-0.00856634	0.923303	0.938872	0.0709708	0.575881	0.65342
814	Ssc01c0044			ASC1-44	0.0511188	0.705629	0.788683	-0.105277	0.461955	0.554103	-0.275731	0.0509689	0.0730091	0.0743207	0.502041	0.563169	-0.197125	0.196852	0.266948
815	Ssc01w0045			ASC1+45	0.250478	0.0897132	0.151935	0.188304	0.255008	0.335804	0.410365	0.00232891	0.00414477	0.111006	0.304442	0.365551	0.152117	0.335584	0.418861
816	Ssc01c0046	ICP55	YER078C	ASC1-46	-0.47447	1.40855e-07	7.34414e-07	-0.74917	2.77524e-14	2.00134e-13	-0.905545	3.82132e-21	2.21242e-20	-0.743353	1.03201e-23	6.10612e-23	-0.804094	5.7389e-14	3.44392e-13
817	Ssc01c0047			ASC1-47	0.954909	0.00205212	0.00550812	1.1041	3.66324e-06	1.23741e-05	1.16266	4.87648e-07	1.27959e-06	0.899376	2.18989e-07	5.82085e-07	0.665017	0.00207837	0.00441933
818	Ssc01c0048			ASC1-48	0.467577	0.0492175	0.0912948	0.661996	0.000358336	0.00090001	0.516571	0.00733102	0.0121252	0.443517	0.00174303	0.00311554	0.349908	0.0500916	0.0803874
819	Ssc01c0049	SPT16	YGL207W	ASC1-49	0.100084	0.142963	0.225837	-0.10147	0.258499	0.339573	-0.36269	0.000127076	0.000263917	-0.260763	9.62467e-05	0.000198409	-0.226635	0.0177358	0.0315434
820	Ssc01c0050			ASC1-50	0.359846	0.0874772	0.148704	0.187897	0.351166	0.441843	0.102598	0.648664	0.704209	-0.224486	0.190852	0.240886	-0.170197	0.41785	0.50252
821	Ssc01w0051	MSL1	YIR009W	ASC1+51	-0.134055	0.133781	0.213681	-0.720491	4.0726e-07	1.5564e-06	-0.729487	4.26443e-10	1.41893e-09	-0.481457	1.29638e-07	3.50993e-07	-0.481573	9.40786e-05	0.000250188
822	Ssc01w0053	DUT1	YBR252W	ASC1+53	-0.326651	2.43855e-06	1.09355e-05	-0.698077	1.60657e-07	6.49079e-07	-1.30954	1.00287e-34	8.86045e-34	-1.13397	2.40472e-58	3.16913e-57	-0.883815	2.54019e-16	1.71103e-15
823	Ssc01c0054	MDM38	YOL027C	ASC1-54	-0.776846	1.07489e-25	1.655e-24	-1.35878	7.85579e-47	1.74622e-45	-1.92761	5.83158e-71	9.71277e-70	-1.15185	1.35824e-61	1.90345e-60	-1.41016	1.0235e-36	1.46522e-35
824	Ssc01c0055			ASC1-55	3.76507	1.54887e-91	8.95459e-90	0.371397	0.0286898	0.0490902	0.258813	0.100381	0.136364	0.821978	3.80707e-10	1.23994e-09	0.677281	8.26711e-07	2.83246e-06
825	Ssc01c0057	MCH4	YOL119C	ASC1-57	1.53485	1.8451e-25	2.82611e-24	0.397836	0.0119849	0.022298	0.703847	1.09397e-05	2.5429e-05	1.4896	1.51137e-45	1.56376e-44	0.822134	7.61064e-09	3.1752e-08
826	Ssc01c0058	ATG13	YPR185W	ASC1-58	0.224781	0.00905439	0.0207226	0.485053	1.35097e-05	4.19571e-05	0.725136	1.07154e-11	4.00715e-11	0.442496	1.02019e-07	2.79126e-07	0.525426	7.1022e-07	2.44888e-06
827	Ssc01c0059		YDL124W	ASC1-59	-0.814337	4.36097e-27	7.26459e-26	-0.0861758	0.37212	0.46281	-1.18976	4.85009e-28	3.52982e-27	-0.937788	1.88145e-32	1.45307e-31	-0.761552	3.87832e-08	1.51188e-07
828	Ssc01w0060	MNR2	YKL064W	ASC1+60	-0.261489	0.000502297	0.00154387	-0.477921	3.12771e-06	1.06622e-05	-0.643104	5.49607e-11	1.95335e-10	-0.605529	1.01992e-13	4.04847e-13	-0.474196	4.30521e-06	1.35617e-05
829	Ssc01w0061			ASC1+61	0.330938	0.00761186	0.017763	0.38195	0.00636211	0.0125321	0.505715	6.05744e-05	0.000130783	0.240501	0.00411299	0.00699759	0.222081	0.0565879	0.0896502
830	Ssc01c0063		YDR415C	ASC1-63	0.0729525	0.452338	0.566214	0.0543827	0.638551	0.71841	0.138066	0.193723	0.246838	-0.00364763	0.969194	0.974417	0.0319767	0.797489	0.84244
831	Ssc01c0064	VMA8	YEL051W	ASC1-64	-0.0642349	0.493428	0.604308	0.21604	0.0620168	0.0982568	0.270377	0.0100295	0.0162361	0.32922	2.32241e-06	5.59065e-06	0.268072	0.00593571	0.0115962
832	Ssc01w0065	SYF1	YDR416W	ASC1+65	-0.0383871	0.686818	0.773967	0.131206	0.362643	0.453686	0.373574	0.00661432	0.0110041	-0.0179137	0.845785	0.874023	0.0559482	0.677251	0.743312
833	Ssc01c0066	DPL1	YDR294C	ASC1-66	0.241134	0.00261752	0.00686024	0.205339	0.0443913	0.0730622	0.0503804	0.602433	0.662242	0.0675532	0.383305	0.447464	0.0843265	0.489988	0.574165
834	Ssc01c0067			ASC1-67	-0.166705	0.774365	0.843916	0.169983	0.766074	0.826308	-1.51971	0.0293366	0.0438721	-0.84274	0.0284717	0.0426326	-0.32726	0.622912	0.695334
835	Ssc01w0068			ASC1+68	-0.00219074	0.982168	0.987945	0.0837668	0.538068	0.624541	-0.623116	5.03079e-06	1.20085e-05	-0.49843	2.44044e-06	5.85823e-06	-0.489421	0.00400642	0.00809322
836	Ssc01c0069			ASC1-69	0.096539	0.414307	0.530201	-0.0542939	0.711123	0.779556	-0.672981	9.28738e-07	2.36906e-06	-0.495474	3.45174e-06	8.16437e-06	-0.403961	0.00784706	0.0149182
837	Ssc01c0070			ASC1-70	NA	NA	NA	NA	NA	NA	NA	NA	NA	NA	NA	NA	NA	NA	NA
838	Ssc01c0071	PMC1	YGL006W	ASC1-71	-1.25359	6.51255e-09	3.9029e-08	-1.43924	6.09876e-23	6.84237e-22	-1.1619	5.0244e-15	2.25132e-14	-0.543086	2.16274e-09	6.65888e-09	-1.03108	2.05187e-09	9.00973e-09
839	Ssc01w0073	CDS1	YBR029C	ASC1+73	-0.657795	4.14937e-20	5.03474e-19	-0.409052	0.00024821	0.000641046	-0.501721	1.08434e-05	2.52248e-05	-0.718241	1.34241e-21	7.42052e-21	-0.487389	3.06654e-05	8.7169e-05
840	Ssc01w0074			ASC1+74	-0.33465	0.389382	0.503924	-0.301638	0.507447	0.596376	-0.992101	0.0165272	0.0258743	-1.60368	1.43502e-11	5.0934e-11	-2.28126	9.70317e-12	5.0656e-11
841	Ssc01w0075	SCW11	YGL028C	ASC1+75	0.446001	8.45114e-06	3.52201e-05	0.755955	1.79544e-13	1.23763e-12	0.392988	1.40275e-05	3.22161e-05	-1.03521	4.05852e-27	2.67137e-26	-0.758013	8.0701e-11	3.95255e-10
842	Ssc01c0077		MIOX	ASC1-77	0.1322	0.209964	0.309153	0.0498131	0.649248	0.727722	-0.129383	0.261451	0.322127	-0.0179764	0.828534	0.859935	-0.0845986	0.52315	0.605501
843	Ssc01c0078	APC2	YLR127C	ASC1-78	0.305364	0.0252582	0.051379	0.278618	0.0333901	0.0564426	0.39839	0.00124822	0.0023028	0.247685	0.0232393	0.0352218	0.218214	0.118351	0.171409
844	Ssc01c0080	CUB1	YPL260W	ASC1-80	-0.31814	0.000141605	0.000485208	-0.291031	0.00335412	0.00703168	-0.495308	1.47742e-06	3.69261e-06	-0.320467	5.04533e-06	1.17705e-05	-0.399429	0.000631366	0.00146866
845	Ssc01c0081			ASC1-81	0.137136	0.0828489	0.141941	0.795927	2.3413e-12	1.47512e-11	1.04212	1.83495e-32	1.54105e-31	0.818461	7.09846e-28	4.76691e-27	0.83527	1.55714e-16	1.06089e-15
846	Ssc01w0082	SSU1	YPL092W	ASC1+82	0.13159	0.233669	0.337556	1.35338	1.07029e-25	1.31515e-24	1.99524	1.78788e-51	2.19191e-50	0.798214	2.57841e-23	1.50765e-22	1.1989	1.26657e-17	9.05501e-17
847	Ssc01w0083	YPS3	YLR121C	ASC1+83	0.564354	0.00153075	0.00422408	0.218885	0.133327	0.192512	0.57571	0.00034793	0.000686395	1.23901	4.92775e-28	3.3279e-27	0.935412	4.05049e-13	2.3094e-12
848	Ssc01w0084	APL6	YGR261C	ASC1+84	-0.0522439	0.63315	0.72895	-0.170573	0.163159	0.229412	-0.123057	0.327633	0.391657	-0.0736978	0.439684	0.503243	-0.124219	0.322266	0.404689
849	Ssc01w0085			ASC1+85	-0.518198	5.1028e-10	3.35465e-09	-0.870732	1.51903e-14	1.12693e-13	-0.761171	1.62464e-12	6.38052e-12	-0.809396	1.05052e-22	6.01302e-22	-0.707937	3.75157e-08	1.46439e-07
850	Ssc01w0086	CYB5	YNL111C	ASC1+86	0.00149367	0.988552	0.992085	0.17933	0.168208	0.235286	0.371981	0.00245195	0.00434327	0.230573	0.00437701	0.00743247	0.197252	0.0835751	0.126084
851	Ssc01c0087	SRO7	YPR032W	ASC1-87	0.200924	0.0158288	0.0341539	0.245527	0.0207964	0.0369311	0.395135	5.77506e-05	0.000125186	0.21068	0.00670663	0.0110849	0.262433	0.0406177	0.0665682
852	Ssc01w0088	NUF2	YOL069W	ASC1+88	0.235106	0.0389088	0.0747379	0.411564	0.00148587	0.00333281	0.628282	7.52536e-08	2.11464e-07	0.349761	0.000349923	0.000679583	0.345994	0.00655923	0.0126562
853	Ssc01c0089	FOL2	YGR267C	ASC1-89	-0.533563	0.00436501	0.0107836	-0.607631	1.94475e-05	5.91902e-05	-0.215823	0.0422657	0.0614155	-0.267077	0.00252621	0.0044072	-0.366031	0.00354219	0.00722422
854	Ssc01w0090	ARP8	YOR141C	ASC1+90	-0.139529	0.0761507	0.132271	-0.112674	0.361509	0.452554	-0.0387433	0.74838	0.792779	-0.0927531	0.220804	0.274969	-0.13196	0.292433	0.373208
855	Ssc01c0091	KRE9	YJL174W	ASC1-91	-0.435493	1.05393e-08	6.1596e-08	-0.854519	1.31153e-11	7.83882e-11	-0.989226	7.93604e-20	4.36519e-19	-0.580268	3.55237e-11	1.23229e-10	-0.762911	3.9391e-12	2.11593e-11
856	Ssc01c0092	ERG9	YHR190W	ASC1-92	-0.218711	0.0014184	0.00394355	-0.471405	6.84415e-06	2.21925e-05	-0.633653	2.85149e-10	9.62257e-10	-0.316773	2.45747e-05	5.37797e-05	-0.395834	0.000498171	0.00118008
857	Ssc01c0093	MNN2	YBR015C	ASC1-93	-0.730225	1.43758e-08	8.28681e-08	-0.618831	0.00100483	0.00233138	-0.570037	0.00252033	0.00445477	-0.377504	3.04378e-06	7.23671e-06	-0.682418	3.26826e-08	1.28417e-07
858	Ssc01c0094			ASC1-94	0.326835	0.616955	0.714349	1.03007	0.0531489	0.0856705	1.27736	0.0404665	0.0590319	1.62158	0.000164012	0.00032957	0.423857	0.444502	0.529752
859	Ssc01c0095			ASC1-95	NA	NA	NA	NA	NA	NA	NA	NA	NA	NA	NA	NA	NA	NA	NA
860	Ssc01w0097			ASC1+97	0.155116	0.218466	0.319596	0.286347	0.162489	0.228578	0.379954	0.0393942	0.0575664	0.241576	0.016668	0.0259406	0.166376	0.375671	0.459893
861	Ssc01w0100			ASC1+100	-0.0678845	0.410787	0.526725	-0.108892	0.305911	0.392558	-0.0827899	0.433145	0.500482	0.0266935	0.731698	0.775335	-0.0587175	0.614097	0.687474
862	Ssc01c0101			ASC1-101	-0.419684	1.16829e-05	4.74476e-05	-0.861801	7.87807e-16	6.29292e-15	-0.960416	3.71905e-18	1.90963e-17	-0.201146	0.0155518	0.0243048	-0.571656	4.31458e-06	1.35839e-05
863	Ssc01c0102			ASC1-102	0.131197	0.301426	0.412894	-0.205658	0.128907	0.186874	-0.335096	0.0107788	0.0173359	0.539919	3.76397e-09	1.13489e-08	0.220315	0.0682996	0.105917
864	Ssc01c0103	PNO1	YOR145C	ASC1-103	-0.37039	0.000945057	0.00271854	-1.67308	2.72231e-09	1.35431e-08	-2.53665	4.93673e-38	4.7575e-37	-2.28896	7.0698e-56	8.9421e-55	-2.30296	9.72293e-26	9.64339e-25
865	Ssc01c0104	GLY1	YEL046C	ASC1-104	-0.508678	4.64229e-09	2.81063e-08	-0.123735	0.182746	0.25188	-0.08649	0.337967	0.402555	-0.436569	1.43739e-10	4.79396e-10	-0.333442	0.000733181	0.00169027
866	Ssc01c0105	ETR1	YBR026C	ASC1-105	0.150242	0.0943643	0.158447	0.235441	0.0439805	0.0724464	-0.0131437	0.88901	0.912017	0.24509	0.00284532	0.00493221	0.403247	0.000160256	0.000408267
867	Ssc01c0106	PEX30	YLR324W	ASC1-106	0.12986	0.202369	0.300219	0.230494	0.0253222	0.0438539	0.281655	0.0086656	0.0141593	0.197752	0.0289692	0.0433123	0.215495	0.0721999	0.111355
868	Ssc01c0107	GIN4	YDR507C	ASC1-107	-0.0616827	0.380487	0.495742	0.0807204	0.479655	0.571637	0.317839	0.015288	0.0240483	0.104155	0.198978	0.250242	0.163331	0.135686	0.192895
869	Ssc01c0109			ASC1-109	0.237357	0.446374	0.560904	-0.0342925	0.912957	0.939227	-0.0448196	0.88578	0.909039	-0.242465	0.254328	0.312094	0.00742639	0.97812	0.983062
870	Ssc01c0110	DPP1	YDR284C	ASC1-110	0.0193685	0.829945	0.882494	0.0320449	0.787596	0.843222	-0.0233889	0.85624	0.884504	-0.0630138	0.453742	0.517151	-0.060198	0.557958	0.637222
871	Ssc01c0111	PSP1	YDR505C	ASC1-111	0.0108407	0.918984	0.945861	0.269653	0.127201	0.184807	0.456422	0.000777466	0.00147505	0.360758	0.000274095	0.000538804	0.480991	0.000116477	0.000303771
872	Ssc01c0113		YDB2	ASC1-113	-0.135931	0.142789	0.225624	0.537229	2.68872e-05	8.04312e-05	0.574752	1.27463e-06	3.20445e-06	0.559206	4.16955e-12	1.51875e-11	0.673432	1.34361e-06	4.4845e-06
873	Ssc01w0114	GFA1	YKL104C	ASC1+114	0.196409	0.0518018	0.0954014	0.0527938	0.676462	0.750291	0.32131	0.00193451	0.00349198	0.311463	9.92198e-05	0.000204256	0.145569	0.162759	0.226399
874	Ssc01w0116	MCO76	YPL109C	ASC1+116	0.028275	0.758941	0.831409	0.0245536	0.830568	0.877278	0.114892	0.261957	0.322617	-0.0509358	0.524996	0.585604	0.0791844	0.528373	0.610001
875	Ssc01w0117	GDE1	YPL110C	ASC1+117	0.101955	0.191054	0.286038	0.149705	0.208881	0.282716	0.688735	1.43387e-10	4.94247e-10	0.299028	0.00193997	0.00343668	0.250757	0.0137921	0.02505
876	Ssc01w0120			ASC1+120	-0.0196796	0.854561	0.900848	0.0884942	0.500882	0.590518	0.20522	0.0855498	0.11805	-0.140542	0.142139	0.184874	-0.0594016	0.655552	0.72364
877	Ssc01c0121	COG8	YML071C	ASC1-121	0.027404	0.783123	0.849692	0.00102215	0.992645	0.99432	0.144941	0.187416	0.239521	0.172559	0.0505006	0.0721092	0.165817	0.211433	0.283102
878	Ssc01c0123	PRD1	YCL057W	ASC1-123	0.422747	0.000353896	0.00112624	-0.249557	0.0192956	0.0345562	-0.421829	7.26397e-05	0.000155701	-0.229393	0.00222272	0.00390514	-0.348263	0.00540169	0.0106581
879	Ssc01w0124			ASC1+124	0.278463	0.0293339	0.0586181	0.326666	0.0102018	0.0192951	0.374726	0.0306959	0.0457668	0.791591	2.37999e-18	1.16273e-17	0.454558	0.000743285	0.00171015
880	Ssc01w0126	EGD2	YHR193C	ASC1+126	-0.659877	9.06296e-19	1.03977e-17	-1.29568	1.13124e-41	2.17278e-40	-1.83832	2.40103e-79	4.39278e-78	-1.12714	5.6326e-60	7.59067e-59	-1.33319	4.92794e-38	7.37454e-37
881	Ssc01w0127			ASC1+127	0.278075	0.028129	0.0564783	0.130918	0.331469	0.420267	0.232482	0.0681595	0.0956377	0.09441	0.384741	0.448965	0.0320974	0.853074	0.888208
882	Ssc01w0128			ASC1+128	0.353832	0.00980203	0.0222318	0.0154054	0.936839	0.9554	-0.159388	0.309815	0.373285	-0.055656	0.674388	0.725423	-0.168984	0.390626	0.474875
883	Ssc01w0129			ASC1+129	0.148992	0.0714303	0.125364	-0.0521315	0.617977	0.699675	-0.132408	0.213914	0.269935	0.00603543	0.941393	0.95387	0.0517753	0.659189	0.726576
884	Ssc01w0130	LEO1	YOR123C	ASC1+130	-0.0979535	0.1842	0.278217	-0.486944	1.39106e-06	4.92891e-06	-0.67529	9.49542e-14	3.97884e-13	-0.404686	5.72628e-08	1.58635e-07	-0.562207	5.86138e-08	2.24951e-07
885	Ssc01w0131	GMH1	YKR030W	ASC1+131	0.0319874	0.77913	0.847074	-0.206908	0.0599836	0.0953154	-0.013213	0.898878	0.919761	-0.00982957	0.905852	0.925066	-0.0729356	0.565174	0.643684
886	Ssc01c0132	VPS15	YBR097W	ASC1-132	0.0632081	0.512727	0.622642	-0.0248757	0.819133	0.868135	0.0764089	0.479116	0.547324	0.0685538	0.450606	0.513773	0.102075	0.39695	0.481577
887	Ssc01c0133	GZF3	YJL110C	ASC1-133	0.000481213	0.995891	0.996817	-0.363681	0.00111037	0.00255329	-0.490606	3.27789e-05	7.28882e-05	-0.577993	1.30933e-09	4.10971e-09	-0.52649	1.07231e-05	3.22726e-05
888	Ssc01w0134			ASC1+134	0.332517	0.00054631	0.00166922	0.0046551	0.966178	0.97622	0.0220858	0.854549	0.883525	0.0651352	0.521486	0.582356	0.0693481	0.568958	0.646818
889	Ssc01w0135		YPR097W	ASC1+135	0.0383657	0.694157	0.779407	0.0859316	0.403576	0.495495	0.253634	0.00962237	0.0156324	0.193783	0.0154007	0.0240875	0.154495	0.159225	0.221951
890	Ssc01w0137			ASC1+137	0.24911	0.00850641	0.01961	0.163826	0.0859803	0.130945	0.495684	1.7548e-07	4.76005e-07	0.426328	3.21219e-07	8.39613e-07	0.45639	0.000216062	0.000539791
891	Ssc01c0138	GLT1	YDL171C	ASC1-138	0.531451	9.98188e-09	5.8396e-08	1.16604	3.07617e-07	1.20113e-06	0.864897	2.6876e-09	8.45976e-09	0.836297	3.94953e-16	1.74528e-15	0.570024	0.000494365	0.0011726
892	Ssc01c0139			ASC1-139	NA	NA	NA	NA	NA	NA	NA	NA	NA	NA	NA	NA	NA	NA	NA
893	Ssc01w0141	HSV2	YGR223C	ASC1+141	0.388061	0.000430798	0.00134271	0.934295	9.81632e-12	5.96925e-11	1.58589	8.79452e-30	6.71274e-29	1.21976	1.03523e-37	9.04875e-37	1.26883	3.85807e-27	4.02119e-26
894	Ssc01w0142	CDC16	YKL022C	ASC1+142	0.163849	0.0988046	0.164591	0.00312481	0.977182	0.983145	0.0489882	0.693473	0.744429	0.115187	0.20526	0.257167	0.150639	0.242073	0.318239
895	Ssc01c0143	MAK16	YAL025C	ASC1-143	-0.481981	0.00121573	0.00343022	-2.35525	1.01147e-05	3.18635e-05	-3.06277	3.00227e-63	4.47405e-62	-2.53089	1.37683e-57	1.79469e-56	-2.89736	5.44275e-50	1.09611e-48
896	Ssc01w0145	OSH2	YDL019C	ASC1+145	-0.0977247	0.142168	0.224823	-0.335334	0.000712786	0.00169554	-0.41496	2.59266e-05	5.81514e-05	-0.202964	0.00287479	0.00498186	-0.197271	0.0413659	0.0676451
897	Ssc01c0146	ACP1	YKL192C	ASC1-146	-0.079935	0.247557	0.352534	-0.440184	3.99441e-06	1.34468e-05	-0.481282	1.03947e-07	2.88278e-07	-0.132237	0.0806455	0.110501	-0.367966	0.000501866	0.00118717
898	Ssc01w0147	CYS3	YAL012W	ASC1+147	2.4367	2.47035e-88	1.33648e-86	4.68133	1.63093e-281	2.54726e-279	4.87319	2.29744e-260	2.03889e-258	4.07956	0	0	4.13803	3.51606e-172	3.16499e-170
899	Ssc01c0148			ASC1-148	-0.761845	0.0695075	0.122596	-0.585332	0.000417842	0.00104022	-0.699584	0.000529314	0.00102484	-0.243933	0.0307518	0.0456574	-0.520595	0.00134585	0.00297239
900	Ssc01c0149	AIM17	YHL021C	ASC1-149	0.55127	3.91144e-05	0.000147763	2.18957	1.70159e-33	2.68588e-32	2.61046	1.1825e-148	4.39445e-147	0.805279	1.91435e-20	1.0096e-19	1.27888	2.25804e-43	3.82195e-42
901	Ssc01c0150			ASC1-150	-0.273564	0.592263	0.694073	-0.349449	0.460106	0.552667	-1.07227	0.0284988	0.0427374	-1.25132	0.000652865	0.00122682	-0.822144	0.0504932	0.0809008
902	Ssc01c0151			ASC1-151	0.120911	0.445613	0.560294	-0.335367	0.144177	0.205695	1.16411	4.46054e-10	1.48087e-09	-1.3124	3.86435e-20	2.01135e-19	-1.73855	5.00175e-25	4.83177e-24
903	Ssc01c0152	CTS1	YLR286C	ASC1-152	-0.711298	5.34389e-05	0.000196833	-1.89703	1.65387e-10	9.14792e-10	-2.6018	1.34745e-24	8.72758e-24	-2.13865	2.25606e-35	1.87325e-34	-2.29071	7.69175e-23	6.91327e-22
904	Ssc01c0153	SNF3	YDL194W	ASC1-153	-0.347291	0.000538792	0.00164795	-0.404342	0.00320851	0.00675745	-0.778535	8.54508e-06	2.0043e-05	-0.959172	1.50518e-15	6.48801e-15	-0.743517	8.07767e-06	2.46859e-05
905	Ssc01c0154	TMN3	YER113C	ASC1-154	0.0355425	0.772706	0.842683	0.44552	0.00348871	0.00728298	0.714793	2.55889e-10	8.66468e-10	0.792761	1.24176e-15	5.38367e-15	0.775402	2.31004e-10	1.09616e-09
906	Ssc01c0155			ASC1-155	-0.0744838	0.718099	0.799379	0.464471	0.0141441	0.0260134	1.0111	4.3895e-08	1.25965e-07	0.568445	9.78439e-07	2.42982e-06	0.730504	1.85293e-05	5.42547e-05
907	Ssc01c0156	POM152	YMR129W	ASC1-156	-1.34296	9.54775e-73	4.33101e-71	-1.58466	3.61696e-63	1.06799e-61	-1.38707	7.84951e-44	8.53257e-43	-1.50517	2.68956e-106	7.20031e-105	-1.23642	1.70203e-20	1.38517e-19
908	Ssc01w0157	CDC40	YDR364C	ASC1+157	-0.178873	0.0318293	0.0627749	0.0951941	0.376213	0.466923	0.158157	0.133346	0.176547	0.106633	0.293538	0.354038	0.0857107	0.45289	0.536972
909	Ssc01c0158	RPT5	YOR117W	ASC1-158	-0.060909	0.42091	0.53644	0.120929	0.197338	0.269118	0.182007	0.0446192	0.0645827	0.12783	0.0545254	0.0773016	0.0736096	0.48546	0.569984
910	Ssc01w0160	SRP102	YKL154W	ASC1+160	-0.181916	0.0420213	0.0798838	-0.394811	0.00178658	0.0039447	-0.250899	0.0158982	0.0249355	-0.14408	0.0532857	0.075699	-0.266325	0.00652619	0.0126088
911	Ssc01w0163	AMS1	YGL156W	ASC1+163	0.966294	2.09446e-37	5.34677e-36	1.38762	1.01196e-19	9.9602e-19	2.04309	3.94751e-87	7.7465e-86	2.16729	4.46266e-104	1.15835e-102	2.09014	9.0543e-85	3.49296e-83
912	Ssc01w0166	ERG6	YML008C	ASC1+166	-0.689619	8.52463e-09	5.01194e-08	-0.606972	7.52216e-08	3.164e-07	-1.19869	7.9944e-41	8.01597e-40	-0.983404	2.03853e-26	1.31568e-25	-0.948946	1.64828e-19	1.28509e-18
913	Ssc01w0167	YAP1	YML007W	ASC1+167	1.23605	4.76728e-18	5.18683e-17	2.07146	3.84802e-17	3.27661e-16	2.13175	1.28554e-25	8.57892e-25	1.47066	5.69178e-34	4.56719e-33	1.73285	5.31575e-50	1.07418e-48
914	Ssc01c0168	MIP1	YOR330C	ASC1-168	-0.0934237	0.378091	0.493248	-0.349533	0.0235286	0.0411196	-0.297756	0.0522577	0.0747113	-0.522415	3.74215e-07	9.72178e-07	-0.510279	0.000535941	0.0012605
915	Ssc01c0169			ASC1-169	0.343322	0.00345761	0.0087697	0.262034	0.0180323	0.03248	0.431123	7.21758e-05	0.00015493	0.424187	8.31522e-06	1.90491e-05	0.332516	0.00570641	0.0111793
916	Ssc01w0170	ELP2	YGR200C	ASC1+170	-0.226479	0.00279613	0.00728625	-0.669617	1.45236e-07	5.92014e-07	-0.828225	8.40613e-12	3.16347e-11	-0.684939	6.80393e-13	2.58558e-12	-0.671924	1.89277e-07	6.9157e-07
917	Ssc01w0171	MED7	YOL135C	ASC1+171	0.524469	2.03269e-05	8.01255e-05	0.730818	1.02772e-07	4.27137e-07	0.759586	6.68292e-07	1.73295e-06	0.393672	4.72842e-05	0.000100709	0.668397	3.72479e-05	0.000104579
918	Ssc01c0172			ASC1-172	0.176785	0.0436817	0.0825511	0.5718	4.98383e-06	1.65154e-05	0.453231	0.000259811	0.000520848	0.374636	8.30017e-05	0.000172235	0.539714	9.92733e-05	0.000262944
919	Ssc01w0174			ASC1+174	1.22312	2.5048e-32	5.53213e-31	2.1583	4.7987e-48	1.08703e-46	2.20702	1.65785e-96	3.57158e-95	1.5176	2.72997e-60	3.72099e-59	1.40627	2.06825e-32	2.56523e-31
920	Ssc01c0175	ALA1	YOR335C	ASC1-175	-0.330491	2.09206e-06	9.46572e-06	-0.521011	3.422e-06	1.15922e-05	-0.812487	1.60406e-14	7.01306e-14	-0.540999	3.822e-14	1.54799e-13	-0.654573	4.9398e-12	2.63678e-11
921	Ssc01c0176	ECM32	YER176W	ASC1-176	0.0269718	0.766904	0.838108	-0.720754	9.3769e-10	4.85195e-09	-0.813753	2.38012e-15	1.07621e-14	-0.539262	6.05457e-09	1.79384e-08	-0.535627	2.83235e-06	9.12525e-06
922	Ssc01w0178	CTS1	YLR286C	ASC1+178	4.73461	9.80273e-194	1.40992e-191	1.49469	2.29763e-15	1.78487e-14	2.33441	7.64068e-30	5.84704e-29	1.59342	3.86687e-17	1.79931e-16	1.43096	7.64868e-08	2.89801e-07
923	Ssc01w0181	GOR1	YNL274C	ASC1+181	0.897673	5.03414e-29	9.27698e-28	1.31829	8.26345e-31	1.21095e-29	1.16081	1.44447e-30	1.14213e-29	0.945198	2.20316e-32	1.69934e-31	1.07978	9.15621e-17	6.30325e-16
924	Ssc01c0182	GCV1	YDR019C	ASC1-182	3.21601	3.9893e-128	3.26735e-126	3.95018	0	0	3.5703	2.61221e-292	2.67797e-290	3.75806	0	0	3.57156	2.9913e-216	3.23115e-214
925	Ssc01w0184			ASC1+184	NA	NA	NA	NA	NA	NA	NA	NA	NA	-0.865981	0.280381	0.339743	NA	NA	NA
926	Ssc01w0185	QDR3	YBR043C	ASC1+185	-0.112201	0.317582	0.430129	-0.145024	0.324028	0.412241	-0.250312	0.0691504	0.0969507	-0.466156	9.43976e-05	0.000194867	-0.31225	0.0496031	0.0797063
927	Ssc01c0186			ASC1-186	0.247743	0.0145059	0.0315884	0.482367	3.23443e-05	9.56469e-05	0.602543	5.09002e-08	1.4481e-07	0.580295	6.01757e-13	2.29259e-12	0.521582	1.6199e-05	4.769e-05
928	Ssc01w0187	NIF3	YGL221C	ASC1+187	-0.113419	0.172247	0.263966	-0.479072	0.000954072	0.00222579	-0.803928	2.32771e-12	9.0402e-12	-0.398008	1.2057e-05	2.71727e-05	-0.391522	0.000767976	0.00176092
929	Ssc01w0188	KAP104	YBR017C	ASC1+188	0.114174	0.281689	0.391682	-0.76981	6.37086e-07	2.38405e-06	-0.667442	2.76628e-05	6.18358e-05	-0.391821	0.000556714	0.00105243	-0.346512	0.0670602	0.104185
930	Ssc01c0191			ASC1-191	0.420062	0.000836435	0.00243338	0.419442	0.00607248	0.0120174	0.267543	0.131162	0.17416	0.197188	0.103904	0.139395	0.472748	0.00292943	0.00608362
931	Ssc01w0192			ASC1+192	0.247925	0.0335847	0.0659065	0.165719	0.228962	0.306747	0.180842	0.253078	0.313305	0.139404	0.19952	0.250818	0.199945	0.146781	0.206826
932	Ssc01w0193		URIC	ASC1+193	0.307523	0.0151804	0.0329234	0.479014	0.0404551	0.0672741	0.924905	4.09521e-08	1.17861e-07	0.789241	1.41931e-20	7.52514e-20	0.445875	0.00708119	0.0135663
933	Ssc01c0195			ASC1-195	0.650067	0.275205	0.384206	0.673587	0.262828	0.344498	0.316804	0.535285	0.600642	0.0991308	0.829632	0.860775	0.0907436	0.867267	0.898576
934	Ssc01w0196			ASC1+196	-0.565542	0.00113417	0.0032093	-0.14001	0.673038	0.747788	0.955316	0.000951419	0.00178854	-0.331879	0.479198	0.541615	0.00407597	0.995125	0.996131
935	Ssc01w0197	PBS2	YJL128C	ASC1+197	-0.576205	1.9949e-06	9.04919e-06	-0.60985	0.0273675	0.0470664	0.432363	0.320068	0.384004	-0.51115	0.135826	0.177863	-0.156952	0.704305	0.766071
936	Ssc01c0199	TUM1	YOR251C	ASC1-199	-0.328462	4.15306e-05	0.000155974	-0.318506	0.00195521	0.00428078	-0.425129	5.19753e-05	0.000113328	-0.2668	0.000369884	0.00071602	-0.370937	0.00225353	0.00477298
937	Ssc01c0201	PHA2	YNL316C	ASC1-201	-0.411232	1.5785e-05	6.31509e-05	-0.756203	1.83018e-09	9.22864e-09	-0.841642	1.61947e-13	6.71972e-13	-0.439832	1.59977e-06	3.91099e-06	-0.490855	5.68549e-05	0.000155585
938	Ssc01c0202	MDM10	YAL010C	ASC1-202	-0.0120012	0.901384	0.932748	-0.357061	0.00755664	0.014666	-0.0317361	0.781142	0.822648	-0.0479397	0.606813	0.663493	-0.15836	0.219491	0.292048
939	Ssc01c0203	UBX5	YDR330W	ASC1-203	0.0975947	0.318589	0.431097	0.279429	0.00613837	0.0121276	0.523092	2.19614e-06	5.41163e-06	0.215294	0.0117563	0.0187211	0.218141	0.0779809	0.118821
940	Ssc01c0204	VPS27	YNR006W	ASC1-204	0.381821	4.15526e-05	0.000155974	0.810708	2.25847e-17	1.9398e-16	1.44626	4.27423e-56	5.66026e-55	1.1455	1.04909e-51	1.23046e-50	1.19821	1.5e-25	1.47787e-24
941	Ssc01c0205	HOG1	YLR113W	ASC1-205	-0.140774	0.147639	0.231982	0.188445	0.0618447	0.0980102	0.711365	1.20764e-10	4.19184e-10	0.70191	9.44045e-23	5.41397e-22	0.678632	2.85966e-10	1.34302e-09
942	Ssc01c0206	STE7	YDL159W	ASC1-206	0.0509858	0.69236	0.778068	-0.023779	0.818155	0.867253	0.221509	0.0668372	0.094018	0.242093	0.00833449	0.0135688	0.235591	0.0414619	0.0677835
943	Ssc01c0207	EAF3	YPR023C	ASC1-207	0.0379961	0.657909	0.749988	-0.298159	0.00774122	0.0149948	-0.215364	0.0440845	0.063871	-0.15878	0.0700547	0.0971039	-0.313484	0.00292486	0.00607785
944	Ssc01w0208		SCP2	ASC1+208	0.966712	5.34258e-14	4.78076e-13	0.697472	7.25809e-10	3.77205e-09	1.16823	1.26824e-28	9.44979e-28	0.953443	9.47341e-36	7.93215e-35	0.797419	5.03078e-14	3.02815e-13
945	Ssc01w0209	MGE1	YOR232W	ASC1+209	-0.872992	3.3256e-35	8.00452e-34	-1.67565	1.65199e-47	3.69983e-46	-1.98332	2.72143e-82	5.12076e-81	-1.40274	1.64177e-81	3.09192e-80	-1.65967	1.19435e-31	1.45402e-30
946	Ssc01w0210	RTT10	YPL183C	ASC1+210	-0.0521588	0.612864	0.711009	-0.415113	0.0411924	0.0684043	-0.478712	0.0031162	0.00544328	-0.460787	0.000159002	0.000320257	-0.502783	0.000231118	0.000574266
947	Ssc01c0211	CDC15	YAR019C	ASC1-211	0.520949	2.04439e-05	8.04368e-05	0.540954	1.02852e-05	3.23662e-05	0.416665	0.000809791	0.00153393	0.28446	0.00787021	0.0128726	0.381873	0.00413155	0.00832617
948	Ssc01w0212			ASC1+212	0.569986	1.95516e-05	7.72758e-05	0.50879	8.80428e-06	2.79579e-05	0.410386	0.000422755	0.000824705	0.14986	0.11701	0.155372	0.272371	0.0350908	0.0584126
949	Ssc01w0213	SPF1	YEL031W	ASC1+213	-0.426959	6.29182e-08	3.41333e-07	-0.635376	2.30252e-11	1.35975e-10	-0.848732	1.11792e-19	6.076e-19	-0.576705	3.52915e-18	1.71575e-17	-0.62108	5.56464e-10	2.56673e-09
950	Ssc01w0214	DCK1	YLR422W	ASC1+214	0.113998	0.101535	0.168662	-0.127171	0.31273	0.400098	0.0269445	0.829349	0.864081	0.293554	2.03625e-05	4.49239e-05	0.12111	0.291266	0.372292
951	Ssc01w0215			ASC1+215	-0.264006	0.00377557	0.00945816	-0.360061	0.00587772	0.0116983	-0.377842	0.00327439	0.00570284	-0.451688	1.67015e-07	4.48327e-07	-0.244533	0.0355325	0.0590516
952	Ssc01w0216	DBP6	YNR038W	ASC1+216	-0.0835155	0.568866	0.674156	-0.749527	9.85448e-07	3.5619e-06	-0.736027	9.32583e-11	3.25993e-10	-0.576712	3.29833e-06	7.81081e-06	-0.561148	0.00029852	0.000729839
953	Ssc01c0217	SGN1	YIR001C	ASC1-217	-0.309342	0.000187328	0.000627298	-0.692371	8.21674e-08	3.44152e-07	-0.73711	8.81847e-12	3.31445e-11	-0.54595	1.55907e-12	5.81001e-12	-0.598366	1.98912e-08	7.97931e-08
954	Ssc01w0218			ASC1+218	0.017762	0.879553	0.917518	-0.271018	0.0193995	0.0347318	-0.14802	0.211603	0.267415	0.213539	0.0177979	0.0275212	0.173704	0.148386	0.208851
955	Ssc01c0219			ASC1-219	-0.405081	4.06056e-06	1.76067e-05	-0.400736	0.00180286	0.00397768	-0.343596	0.000583893	0.00112648	-0.152426	0.0485892	0.0696631	-0.136508	0.198386	0.268599
956	Ssc01w0220		YLR001C	ASC1+220	0.0563645	0.629805	0.726054	-0.125927	0.266355	0.348351	0.214423	0.0608376	0.0862519	0.0745851	0.464766	0.528103	0.18947	0.129979	0.185895
957	Ssc01c0221	GCY1	YOR120W	ASC1-221	0.176945	0.0965485	0.16138	0.566264	0.00530406	0.0106948	0.129471	0.332223	0.396268	0.557059	1.73075e-06	4.21737e-06	0.675589	4.23355e-07	1.49712e-06
958	Ssc01c0222	RLI1	YDR091C	ASC1-222	-0.505377	6.59451e-06	2.78966e-05	-1.57877	4.72709e-30	6.72788e-29	-2.24413	5.30424e-60	7.45603e-59	-1.35586	1.63479e-49	1.83799e-48	-1.60949	6.02521e-45	1.07173e-43
959	Ssc01c0225			ASC1-225	0.131229	0.413681	0.529535	-0.0641462	0.790042	0.845047	-0.315642	0.232896	0.290985	-0.192533	0.235571	0.291534	0.209292	0.442555	0.527743
960	Ssc01w0226	NRG1	YDR043C	ASC1+226	0.298057	0.014496	0.0315784	0.467682	9.23541e-06	2.92331e-05	0.533416	1.5608e-06	3.8912e-06	0.439127	8.27794e-07	2.07035e-06	0.502706	1.65387e-05	4.86418e-05
961	Ssc01c0229	HPT1	YDR399W	ASC1-229	-0.634064	4.98583e-11	3.53383e-10	-1.44369	3.43285e-52	8.2153e-51	-1.59785	2.9369e-65	4.55947e-64	-0.976239	8.29814e-47	8.86224e-46	-1.0638	4.41677e-27	4.59546e-26
962	Ssc01c0230	SXM1	YDR395W	ASC1-230	-0.36208	2.1833e-06	9.85828e-06	-0.799245	9.49158e-07	3.44121e-06	-0.922936	3.22387e-09	1.00678e-08	-0.854238	1.03664e-21	5.76235e-21	-0.868564	1.8846e-09	8.30594e-09
963	Ssc01w0231	NGL2	YMR285C	ASC1+231	-0.157025	0.123624	0.199292	-0.675002	1.49408e-06	5.28133e-06	-0.856236	1.79326e-12	7.01034e-12	-0.44785	2.96043e-07	7.77211e-07	-0.65626	1.05808e-08	4.35321e-08
964	Ssc01c0232	SWD2	YKL018W	ASC1-232	-0.112368	0.320768	0.433548	-0.408677	0.00208967	0.00455962	-0.412889	0.000883618	0.00166621	-0.335106	0.0013346	0.00241954	-0.424652	0.00331465	0.00680925
965	Ssc01c0233	VPS41	YDR080W	ASC1-233	0.0543143	0.563188	0.669313	0.110118	0.402705	0.494528	0.21439	0.0473442	0.0681453	0.124276	0.159124	0.204382	0.111436	0.369706	0.454182
966	Ssc01c0234			ASC1-234	0.725224	0.000586847	0.00177197	0.72217	0.000554038	0.00134873	0.693296	0.00297555	0.00521137	0.225738	0.200761	0.252166	0.422207	0.0257113	0.0441604
967	Ssc01w0236			ASC1+236	-0.728586	1.57877e-06	7.26212e-06	-0.293032	0.01473	0.026999	-0.315935	0.0150319	0.0236704	-0.208427	0.061849	0.0868796	-0.301709	0.0190153	0.033572
968	Ssc01c0237	THI72	YOR192C	ASC1-237	-0.2554	0.0228196	0.0470349	-0.545339	4.8207e-07	1.82934e-06	-0.169446	0.104611	0.141496	-0.434307	5.67531e-07	1.44608e-06	-0.366536	0.00143186	0.00314829
969	Ssc01w0238		HYUA	ASC1+238	0.782466	0.00875439	0.0201187	0.757055	0.0148458	0.0271691	0.864869	0.0184513	0.0285855	0.249413	0.147119	0.190563	-0.0245005	0.887571	0.914826
970	Ssc01c0239	FLO9	YAL063C	ASC1-239	0.496215	0.00349172	0.00884859	0.934728	3.5216e-07	1.36534e-06	1.0725	4.27177e-09	1.32222e-08	0.63069	8.62962e-11	2.91019e-10	0.725005	4.66714e-08	1.804e-07
971	Ssc01w0240			ASC1+240	0.182775	0.4487	0.56303	0.0756003	0.778848	0.836343	-0.164003	0.507994	0.574901	0.291891	0.114713	0.152627	0.0419262	0.864731	0.896887
972	Ssc01w0242		SIM3	ASC1+242	0.161657	0.059061	0.107495	0.0460105	0.646923	0.725939	-0.425612	2.87212e-05	6.41052e-05	-0.484758	3.91888e-11	1.35001e-10	-0.43887	0.00034699	0.000842104
973	Ssc01c0244			ASC1-244	-0.0183229	0.878313	0.91671	0.160296	0.234818	0.313813	0.779596	7.52655e-07	1.94155e-06	0.705117	2.06713e-11	7.27641e-11	0.803635	4.37547e-08	1.69789e-07
974	Ssc01w0245			ASC1+245	3.59746	8.91725e-220	1.4607e-217	0.178406	0.318182	0.405934	0.866563	6.86622e-09	2.10013e-08	0.745881	6.12329e-11	2.08653e-10	0.79937	2.16226e-05	6.28166e-05
975	Ssc01c0247			ASC1-247	-0.190482	0.670395	0.759873	-0.361615	0.477014	0.56929	-0.187937	0.658922	0.713003	-0.293616	0.395293	0.459303	-0.169767	0.751958	0.803577
976	Ssc01w0248		YMR295C	ASC1+248	-0.941941	2.06005e-07	1.06005e-06	-0.333772	0.184554	0.254019	0.358067	0.112206	0.150911	0.47035	0.000767922	0.00143042	0.494088	0.0206264	0.036148
977	Ssc01w0249	ARX1	YDR101C	ASC1+249	-0.767751	8.16419e-12	6.14869e-11	-1.92581	7.31162e-16	5.8562e-15	-2.51379	3.41169e-28	2.50135e-27	-2.30702	2.63096e-93	5.88272e-92	-2.4579	2.92479e-39	4.56651e-38
978	Ssc01c0250	ROM2	YLR371W	ASC1-250	0.199366	0.0461584	0.0864114	0.122534	0.298637	0.384637	0.413838	9.4624e-05	0.000199941	0.457002	1.81309e-09	5.62876e-09	0.509802	0.000186689	0.000471165
979	Ssc01w0252	ARC18	YLR370C	ASC1+252	0.131034	0.0902103	0.152602	0.252152	0.0100381	0.0190218	0.371781	3.23286e-05	7.19678e-05	0.586785	2.49366e-14	1.01897e-13	0.409756	3.29202e-05	9.30884e-05
980	Ssc01w0253			ASC1+253	-0.68828	4.66419e-09	2.821e-08	-1.39005	5.53987e-34	8.81478e-33	-1.43749	1.6045e-43	1.73461e-42	-1.19446	8.26041e-49	9.13235e-48	-1.17171	1.61631e-22	1.42682e-21
981	Ssc01c0255			ASC1-255	-0.513204	0.00249446	0.00656689	-1.51234	6.54538e-33	1.00901e-31	-1.6601	7.24852e-35	6.43279e-34	-1.25243	1.91545e-44	1.96145e-43	-1.4545	5.11793e-30	5.904e-29
982	Ssc01w0256			ASC1+256	-0.158771	0.21911	0.3203	-0.263643	0.0207067	0.0368168	-0.26732	0.0332782	0.0492955	-0.109496	0.238003	0.294056	-0.285882	0.0285784	0.0485931
983	Ssc01c0257	ADP1	YCR011C	ASC1-257	0.301476	0.00019497	0.00064957	0.696492	1.10112e-08	5.1216e-08	1.09259	8.86962e-27	6.1755e-26	0.796642	2.90822e-22	1.64882e-21	0.664381	9.1536e-11	4.47217e-10
984	Ssc01c0258	AIM9	YER080W	ASC1-258	-0.886167	1.07382e-25	1.655e-24	-1.66145	1.84868e-50	4.35393e-49	-1.89955	7.47876e-54	9.62526e-53	-1.25056	3.65949e-68	5.68937e-67	-1.48701	2.92853e-39	4.56651e-38
985	Ssc01c0259	MRX1	YER077C	ASC1-259	0.00601572	0.954397	0.969022	-0.613734	2.41652e-08	1.07351e-07	-0.65537	6.98668e-08	1.96792e-07	-0.26572	0.00241311	0.00422223	-0.36013	0.00264006	0.00552859
986	Ssc01w0260	SAC1	YKL212W	ASC1+260	0.0540733	0.45375	0.567621	0.0443488	0.626811	0.707921	0.322887	0.000749566	0.00142576	0.601547	7.66694e-18	3.6588e-17	0.373422	0.00031092	0.000758594
987	Ssc01w0261			ASC1+261	0.151278	0.0677667	0.120078	0.447248	1.08045e-05	3.38927e-05	0.648052	1.26082e-10	4.36116e-10	0.257412	0.00202573	0.00357799	0.332955	0.00316121	0.0065279
988	Ssc01w0263			ASC1+263	-0.0973993	0.293995	0.404689	0.0935318	0.39753	0.489896	0.190156	0.0798245	0.110664	0.201266	0.00663225	0.010971	0.197657	0.0891632	0.133498
989	Ssc01w0265			ASC1+265	-0.0278044	0.79709	0.858841	-0.0227116	0.866398	0.903703	-0.00256053	0.983611	0.987931	-0.15939	0.0779392	0.107162	-0.107577	0.397569	0.482131
990	Ssc01w0266	DUR3	YHL016C	ASC1+266	-0.0111887	0.895203	0.929077	0.0369998	0.8233	0.872084	-0.129029	0.252731	0.31294	0.00322298	0.969174	0.974417	0.0250079	0.827804	0.867217
991	Ssc01w0267			ASC1+267	-0.495055	0.134988	0.215084	-2.29858	3.75076e-09	1.83973e-08	-2.41647	4.0497e-12	1.54753e-11	-1.07427	5.59105e-05	0.000118238	-1.43318	2.43867e-05	7.04675e-05
992	Ssc01w0268		YPR003C	ASC1+268	0.56891	5.7314e-05	0.000210056	0.584967	3.6262e-07	1.40023e-06	0.759038	2.15378e-11	7.87114e-11	0.788203	3.55171e-15	1.51131e-14	0.771247	1.03636e-08	4.27274e-08
993	Ssc01w0269	NAM8	YHR086W	ASC1+269	-0.624951	7.26558e-08	3.90566e-07	-0.425517	0.0161437	0.0293725	-0.144844	0.315378	0.37944	-0.188545	0.0860496	0.117421	-0.219437	0.113788	0.16573
994	Ssc01w0270	NTO1	YPR031W	ASC1+270	0.376374	0.000241819	0.000792666	0.429531	0.00117608	0.0026867	0.333218	0.00333442	0.0058006	0.0543236	0.534298	0.595105	0.217907	0.0525814	0.083907
995	Ssc01c0271	MRPL3	YMR024W	ASC1-271	-0.889035	3.47266e-14	3.13603e-13	-2.32671	1.63024e-83	7.55898e-82	-2.77142	2.14344e-146	7.77127e-145	-1.98366	3.2081e-128	1.18959e-126	-2.23246	3.8401e-73	1.27453e-71
996	Ssc01w0272		PIR	ASC1+272	0.133404	0.404855	0.520251	0.185687	0.238297	0.317701	0.312845	0.0246587	0.0373937	0.393395	0.000924813	0.00170721	0.185017	0.207358	0.278336
997	Ssc01w0273	SAC1	YKL212W	ASC1+273	0.0124427	0.905477	0.935459	-0.197659	0.131158	0.189766	-0.262784	0.020759	0.0318701	-0.21247	0.0248504	0.0375303	-0.199173	0.122747	0.177172
998	Ssc01c0274			ASC1-274	0.447391	0.00238278	0.00630951	0.11555	0.489664	0.580882	0.41357	0.00441452	0.00754926	0.242024	0.0347576	0.0511594	0.291182	0.0834859	0.12603
999	Ssc01c0275	FES1	YBR101C	ASC1-275	0.185051	0.70057	0.784814	0.297823	0.281782	0.366268	-0.25068	0.69671	0.747364	-0.168276	0.252234	0.310099	-0.789377	0.074828	0.114575
1000	Ssc01w0276	TFB4	YPR056W	ASC1+276	-0.0688146	0.479042	0.591605	0.0446421	0.702002	0.772697	-0.185166	0.149558	0.195918	-0.20573	0.0165379	0.0257515	-0.223868	0.105007	0.15415
1001	Ssc01w0277	SYO1	YDL063C	ASC1+277	-0.273473	0.00835688	0.0193106	-0.958909	6.30076e-05	0.000178667	-1.00244	8.93464e-08	2.49415e-07	-0.738089	6.05146e-08	1.67333e-07	-0.723891	0.00115696	0.00258597
1002	Ssc01w0278	DLD1	YDL174C	ASC1+278	-0.145087	0.284685	0.395009	-0.0594477	0.602541	0.684155	-0.541088	2.9136e-07	7.7757e-07	-0.305287	0.000662448	0.00124287	-0.0829041	0.524538	0.606752
1003	Ssc01c0279			ASC1-279	-0.350044	0.00125227	0.00351985	-0.0757622	0.478656	0.570675	0.126319	0.306366	0.369579	0.203655	0.00794238	0.0129836	-0.0929839	0.39832	0.482844
1004	Ssc01w0280			ASC1+280	NA	NA	NA	NA	NA	NA	NA	NA	NA	NA	NA	NA	NA	NA	NA
1005	Ssc01w0281	VTC1	YER072W	ASC1+281	-0.513724	1.26513e-06	5.88831e-06	-0.212406	0.0379553	0.0635623	0.30053	0.00161422	0.0029379	-0.346508	4.85328e-05	0.000103221	-0.484546	1.30581e-05	3.88279e-05
1006	Ssc01w0282	SEC6	YIL068C	ASC1+282	0.108207	0.18606	0.280559	0.0657712	0.578124	0.661005	0.140337	0.212066	0.267944	-0.0213217	0.790621	0.826766	0.0205261	0.872003	0.902696
1007	Ssc01c0283	TRX1	YLR043C	ASC1-283	0.144459	0.0361768	0.0702452	0.471212	5.68948e-07	2.14666e-06	0.990982	5.55868e-28	4.01602e-27	0.716065	4.01028e-20	2.08367e-19	0.532591	3.49975e-06	1.11605e-05
1008	Ssc01c0284			ASC1-284	1.46717	0.000819649	0.00239223	2.56621	1.416e-17	1.22865e-16	3.7899	1.60452e-38	1.56401e-37	1.2584	1.20222e-18	5.91694e-18	1.74465	2.06176e-16	1.39509e-15
1009	Ssc01w0286	FBA1	YKL060C	ASC1+286	-0.125419	0.204806	0.303247	0.396807	0.000210661	0.000548848	0.0910704	0.276407	0.337963	-0.380416	1.5246e-05	3.4064e-05	0.00294863	0.979246	0.983717
1010	Ssc01w0289	HRD3	YLR207W	ASC1+289	-0.0781801	0.473404	0.5855	-0.209895	0.0493326	0.0800188	-0.0868705	0.421889	0.488521	-0.113301	0.170227	0.217427	-0.212863	0.0787728	0.119844
1011	Ssc01c0290	SER2	YGR208W	ASC1-290	-0.458808	1.12346e-06	5.27051e-06	-0.707598	5.21399e-07	1.97228e-06	-0.852005	8.96196e-13	3.58599e-12	-1.06663	7.28039e-38	6.40117e-37	-0.995484	5.35146e-18	3.90578e-17
1012	Ssc01w0291	RPS13	YDR064W	ASC1+291	-0.685482	4.10316e-14	3.6941e-13	-2.00386	3.57426e-61	1.01015e-59	-3.1184	3.22308e-212	1.91644e-210	-2.15962	1.82702e-135	7.22339e-134	-2.57139	5.7551e-112	3.02576e-110
1013	Ssc01c0292		YDR341C	ASC1-292	-0.525366	8.16583e-14	7.17644e-13	-0.843564	3.57321e-13	2.41813e-12	-1.14095	1.75108e-32	1.47269e-31	-0.947907	3.34968e-28	2.26988e-27	-1.00175	6.90486e-24	6.41968e-23
1014	Ssc01w0293			ASC1+293	-0.215025	0.58209	0.684736	-0.130163	0.723052	0.789861	-0.172238	0.65445	0.709325	-0.213462	0.501394	0.562654	0.0347703	0.929066	0.945834
1015	Ssc01w0294			ASC1+294	0.302813	0.0209169	0.043678	0.425735	0.00023984	0.000621053	0.148106	0.225976	0.283651	-0.204052	0.0244553	0.0369803	-0.102358	0.400166	0.484785
1016	Ssc01c0295	PBP1	YGR178C	ASC1-295	0.26175	0.000265008	0.000861496	0.0556783	0.532723	0.618851	0.17332	0.0525566	0.0750845	0.279284	8.71264e-05	0.000180355	0.25146	0.0116413	0.0214187
1017	Ssc01w0297		YIL067C	ASC1+297	0.207459	0.0126228	0.0278371	0.400083	0.000108165	0.000294088	0.665883	4.75438e-12	1.81115e-11	0.407729	1.71391e-07	4.59867e-07	0.453352	4.77537e-05	0.00013214
1018	Ssc01c0298			ASC1-298	NA	NA	NA	2.28853	0.00208558	0.00455238	1.82502	0.0106455	0.0171586	0.567535	0.397399	0.461481	0.627834	0.306281	0.387399
1019	Ssc01c0299			ASC1-299	1.65517	0.0466484	0.0872181	2.74919	1.15308e-05	3.61135e-05	2.68126	2.84672e-07	7.60062e-07	1.06258	0.0213657	0.0325807	1.73551	0.00889376	0.0167899
1020	Ssc01w0303	DAL4	YIR028W	ASC1+303	-0.84263	0.000108379	0.000377058	-0.0293344	0.884965	0.918871	-1.1241	1.09328e-18	5.73247e-18	-2.42007	1.14971e-144	5.01003e-143	-2.77434	4.42231e-57	1.09929e-55
1021	Ssc01w0308	TRP3	YKL211C	ASC1+308	-0.799214	2.2306e-15	2.14233e-14	-0.32964	0.000498188	0.00122433	-0.538758	5.17321e-07	1.35387e-06	-0.655473	4.50525e-16	1.98351e-15	-0.640293	3.86174e-09	1.65531e-08
1022	Ssc01w0309	AMD1	YML035C	ASC1+309	0.620773	6.19948e-11	4.37301e-10	0.280018	0.0472827	0.0771153	0.243112	0.113133	0.152054	0.00432964	0.961824	0.969053	-0.0756716	0.568765	0.646818
1023	Ssc01c0310	PEX29	YDR479C	ASC1-310	0.557253	9.63656e-08	5.12415e-07	0.793604	2.39641e-08	1.06617e-07	0.876902	5.65436e-14	2.39635e-13	0.62339	1.35451e-12	5.07304e-12	0.626134	3.9492e-05	0.000110462
1024	Ssc01c0312			ASC1-312	0.300688	0.161857	0.250396	0.00787945	0.980419	0.985098	0.0360929	0.883817	0.90763	-0.078321	0.734071	0.777226	0.229103	0.462397	0.54636
1025	Ssc01w0313			ASC1+313	0.019585	0.809039	0.866216	-0.221768	0.0684428	0.107038	-0.110155	0.391791	0.458491	0.0561053	0.526571	0.587045	0.0819413	0.544302	0.624507
1026	Ssc01w0315	NPL6	YMR091C	ASC1+315	-0.159319	0.043793	0.0826656	-0.288247	0.00555745	0.0111318	-0.494748	1.57121e-05	3.59461e-05	-0.298646	0.000271788	0.000534444	-0.228477	0.0375336	0.062027
1027	Ssc01c0317	MRPL49	YJL096W	ASC1-317	-0.78691	1.05472e-21	1.39455e-20	-2.03169	2.80594e-96	1.68215e-94	-2.44356	5.05331e-124	1.48015e-122	-1.58073	1.91683e-70	3.05975e-69	-1.72215	5.91617e-51	1.22467e-49
1028	Ssc01w0318	BCY1	YIL033C	ASC1+318	-0.184397	0.0739964	0.129176	0.230606	0.0142311	0.0261572	0.328356	0.000728577	0.0013885	0.286872	0.000255816	0.000504199	0.296477	0.00519357	0.0102713
1029	Ssc01c0320	GLN1	YPR035W	ASC1-320	1.10636	1.48707e-24	2.18685e-23	1.83994	7.77637e-29	1.06835e-27	1.87936	3.22052e-47	3.7183e-46	1.43475	5.93518e-58	7.7704e-57	1.00987	1.89266e-09	8.33529e-09
1030	Ssc01c0322			ASC1-322	0.298969	0.0367976	0.0712862	0.329444	0.0250009	0.0434368	0.531996	0.000212894	0.000430644	0.414156	2.92575e-06	6.97274e-06	0.517168	0.00958161	0.0179629
1031	Ssc01c0323			ASC1-323	0.375332	0.187857	0.282168	0.898215	0.000442223	0.00109541	1.03023	5.83578e-05	0.000126364	0.435822	0.0212767	0.0324698	0.516528	0.0275231	0.0469735
1032	Ssc01c0324			ASC1-324	0.0899974	0.300281	0.411804	-0.18947	0.0962037	0.144361	-0.309023	0.00960336	0.0156058	-0.15649	0.0684706	0.0950185	-0.0210518	0.866281	0.898024
1033	Ssc01w0325		LBSA	ASC1+325	-0.010135	0.899353	0.93158	-0.146418	0.204281	0.277222	-0.418424	0.000306278	0.000608667	-0.159798	0.0513268	0.073149	-0.238548	0.0275116	0.0469673
1034	Ssc01w0326			ASC1+326	-0.183156	0.027092	0.0546753	-0.31373	0.0027512	0.00589046	-0.499296	6.23977e-08	1.76339e-07	-0.232492	0.00369676	0.00632368	-0.417684	0.000256702	0.000634388
1035	Ssc01w0327	VMA7	YGR020C	ASC1+327	0.188221	0.0176854	0.0376638	-0.00507871	0.973001	0.98073	-0.0290589	0.845511	0.876313	0.324485	2.58572e-05	5.64827e-05	0.282886	0.00761883	0.0145215
1036	Ssc01w0328	PPE1	YHR075C	ASC1+328	-0.210233	0.0422442	0.0801526	-0.194942	0.112192	0.165472	-0.200976	0.167479	0.216626	-0.272915	0.00351687	0.00603498	-0.224192	0.0879466	0.131754
1037	Ssc01w0330	DIM1	YPL266W	ASC1+330	-0.520414	3.9517e-06	1.71599e-05	-1.744	6.12741e-09	2.94463e-08	-2.33265	2.60053e-38	2.5266e-37	-1.76882	1.30269e-34	1.05667e-33	-1.9719	1.99703e-20	1.6164e-19
1038	Ssc01w0331			ASC1+331	-0.145271	0.130635	0.209278	0.0229046	0.851805	0.892876	0.185434	0.104141	0.140956	0.181328	0.0548404	0.0777296	0.19291	0.134309	0.191166
1039	Ssc01w0332	AIR1	YIL079C	ASC1+332	0.0212276	0.881344	0.918898	-0.072946	0.628334	0.709371	-0.139269	0.220658	0.277444	-0.0143526	0.89299	0.914838	-0.0435888	0.752043	0.803577
1040	Ssc01c0334	SUI3	YPL237W	ASC1-334	-0.561174	5.05959e-16	4.99772e-15	-1.46978	9.76551e-32	1.46359e-30	-1.97451	5.29268e-85	1.01517e-83	-1.29602	5.20044e-62	7.35703e-61	-1.49937	1.26702e-35	1.75462e-34
1041	Ssc01c0336			ASC1-336	0.218265	0.0414529	0.0789815	0.0533834	0.658115	0.735162	0.343243	0.00429415	0.00735398	0.35202	0.000218899	0.000434305	0.375418	0.00499591	0.00991009
1042	Ssc01c0337	ENV7	YPL236C	ASC1-337	0.143368	0.211174	0.310315	-0.206028	0.0481441	0.078391	-0.197455	0.132453	0.17556	-0.0650169	0.428939	0.49255	-0.0474244	0.659136	0.726576
1043	Ssc01w0338	RVB2	YPL235W	ASC1+338	-0.136516	0.0340736	0.0667548	-0.560654	3.58731e-07	1.38792e-06	-0.803439	2.37904e-13	9.79623e-13	-0.439845	6.48152e-09	1.91368e-08	-0.463817	1.95613e-06	6.43131e-06
1044	Ssc01c0339	VMA11	YPL234C	ASC1-339	-0.216868	0.0071325	0.016804	0.0301683	0.801998	0.854292	0.0653478	0.488295	0.555357	0.181266	0.0196548	0.0301953	0.11225	0.29276	0.373318
1045	Ssc01w0340			ASC1+340	-0.00173672	0.992912	0.995444	0.0778682	0.682844	0.755533	-0.0410116	0.832989	0.866355	-0.00358101	0.982842	0.985814	0.0746211	0.719876	0.778729
1046	Ssc01w0341	ARB1	YER036C	ASC1+341	-0.543114	5.03066e-18	5.46331e-17	-1.15089	1.07004e-19	1.0497e-18	-1.4906	4.42658e-37	4.19116e-36	-1.20941	1.11313e-58	1.47348e-57	-1.36326	2.81904e-40	4.50212e-39
1047	Ssc01c0343	MGS1	YNL218W	ASC1-343	0.276783	0.00740588	0.0173579	0.518903	4.71178e-05	0.000135881	0.65352	1.94068e-09	6.17733e-09	0.478034	6.63783e-07	1.67631e-06	0.415021	0.000513677	0.00121016
1048	Ssc01w0344	MCT1	YOR221C	ASC1+344	0.0152695	0.882328	0.919111	0.179126	0.0838391	0.128144	0.0915257	0.462408	0.529968	0.0284099	0.742481	0.784533	0.123693	0.317831	0.399959
1049	Ssc01w0345		NDUA6	ASC1+345	-0.10543	0.220415	0.321968	-0.44658	4.52414e-05	0.000130724	-0.610501	1.81687e-11	6.68095e-11	-0.468181	8.86139e-11	2.98378e-10	-0.568162	2.53771e-08	1.00981e-07
1050	Ssc01c0346	SED5	YLR026C	ASC1-346	0.172643	0.0249544	0.0508312	0.0242159	0.828658	0.875983	0.0283582	0.823548	0.859337	0.0738296	0.369143	0.433133	0.0963671	0.363623	0.447449
1051	Ssc01c0347	DBP7	YKR024C	ASC1-347	-0.465803	2.88558e-06	1.28424e-05	-0.895094	0.00018793	0.000493743	-1.49936	1.12637e-17	5.65657e-17	-1.31242	2.60972e-19	1.31811e-18	-1.32646	3.4926e-13	1.99515e-12
1052	Ssc01w0349			ASC1+349	0.232416	0.00947895	0.0215737	0.268901	0.0308874	0.0525112	0.171935	0.107346	0.144866	-0.0189818	0.8707	0.894986	0.177257	0.101621	0.149883
1053	Ssc01w0350	SEC14	YMR079W	ASC1+350	-0.149897	0.0282869	0.0567374	-0.120275	0.22345	0.300175	-0.222688	0.0133543	0.0212255	0.0746348	0.296553	0.357156	-0.00832228	0.931442	0.946902
1054	Ssc01w0351	RPT1	YKL145W	ASC1+351	0.0765112	0.240252	0.344293	-0.026804	0.786743	0.842533	0.209193	0.0385376	0.0564952	0.159445	0.0218832	0.0333357	0.0632953	0.537554	0.618677
1055	Ssc01c0353	SCS7	YMR272C	ASC1-353	-0.000688142	0.99182	0.994519	-0.65752	4.99924e-06	1.65479e-05	-0.84329	5.27088e-14	2.23702e-13	-0.617864	1.1342e-15	4.92807e-15	-0.665003	5.53693e-09	2.33629e-08
1056	Ssc01c0354	GCN4	YEL009C	ASC1-354	-0.317861	8.20938e-07	3.92944e-06	0.516718	2.28735e-08	1.01994e-07	0.741117	2.90178e-13	1.19157e-12	0.355826	2.39935e-07	6.33812e-07	0.437621	5.98977e-06	1.8631e-05
1057	Ssc01c0355	CNB1	YKL190W	ASC1-355	-0.226272	0.0527743	0.0970635	-0.415367	0.00517864	0.010472	-0.365158	0.0100546	0.0162679	-0.190206	0.0338413	0.0499586	-0.333728	0.00104884	0.00235761
1058	Ssc01w0357	XDJ1	YLR090W	ASC1+357	0.387721	8.96985e-05	0.000317498	0.184966	0.0885462	0.134164	0.103426	0.347785	0.412595	-0.135273	0.160421	0.205915	-0.0276891	0.823783	0.863917
1059	Ssc01w0358	AMF1	YOR378W	ASC1+358	2.85322	1.60898e-151	1.60817e-149	4.51347	3.14548e-252	4.44485e-250	4.75236	0	0	3.97883	0	0	4.44499	4.35686e-259	6.3132e-257
1060	Ssc01c0359		YKL071W	ASC1-359	4.50343	5.93792e-269	1.29689e-266	5.36485	6.58707e-244	9.09169e-242	5.90619	0	0	4.54516	0	0	5.01192	9.93177e-252	1.34101e-249
1061	Ssc01w0360			ASC1+360	0.386914	0.000929535	0.00268174	0.410873	0.000135409	0.000363479	0.444582	9.98008e-05	0.000210282	0.18052	0.0348716	0.0512767	0.246573	0.019067	0.0336434
1062	Ssc01w0361	SHM2	YLR058C	ASC1+361	0.154323	0.0112161	0.0249967	0.598807	1.12437e-07	4.63089e-07	1.10076	1.13249e-22	6.92778e-22	0.499444	2.42394e-13	9.44578e-13	0.633178	1.99867e-10	9.52214e-10
1063	Ssc01c0362			ASC1-362	0.0898082	0.69227	0.778068	0.262986	0.323362	0.41157	0.0786314	0.747586	0.792079	-0.143621	0.360736	0.424083	-0.461704	0.032936	0.0551035
1064	Ssc01w0363	UTP7	YER082C	ASC1+363	-0.340434	0.00289831	0.00750771	-1.0473	2.08489e-08	9.38122e-08	-1.28866	2.68328e-14	1.1528e-13	-0.754644	1.48307e-08	4.269e-08	-0.821704	5.11153e-05	0.000140917
1065	Ssc01w0364	ECM4	YKR076W	ASC1+364	1.03101	1.12834e-20	1.40673e-19	1.52461	2.99074e-36	5.02834e-35	1.77446	4.96061e-58	6.74961e-57	1.61287	6.95502e-96	1.64116e-94	1.67079	3.70215e-49	7.35601e-48
1066	Ssc01w0365	SSK1	YLR006C	ASC1+365	0.372511	0.00251028	0.00660361	0.174437	0.123512	0.180109	0.632973	6.65375e-06	1.57372e-05	0.403615	1.79049e-05	3.96339e-05	0.427084	0.00128625	0.00285425
1067	Ssc01c0368	PHO81	YGR233C	ASC1-368	0.00601865	0.944004	0.961781	0.0410852	0.708492	0.777914	0.057258	0.571154	0.634308	-0.0744264	0.308249	0.369676	-0.0376187	0.765806	0.815935
1068	Ssc01w0369			ASC1+369	0.143625	0.160502	0.248791	0.0428956	0.678432	0.75192	0.0565681	0.599995	0.66005	-0.0340603	0.687334	0.736134	0.0239713	0.825876	0.865767
1069	Ssc01w0370	MAM3	YOL060C	ASC1+370	0.366468	3.38963e-06	1.48614e-05	0.304697	0.00407646	0.00837898	0.50028	9.70267e-07	2.47181e-06	0.113422	0.134178	0.176015	0.128601	0.24606	0.322631
1070	Ssc01w0372		YPL225W	ASC1+372	-0.233247	0.00455288	0.0112008	-0.684676	1.50359e-05	4.64539e-05	-0.960473	5.08149e-08	1.44636e-07	-0.248281	0.0182447	0.0281449	-0.800553	3.64099e-10	1.6939e-09
1071	Ssc01w0373			ASC1+373	1.28621	2.14956e-21	2.80441e-20	0.232888	0.144127	0.205673	0.095145	0.571511	0.634448	0.627483	3.09118e-09	9.38199e-09	0.269762	0.0636109	0.09932
1072	Ssc01c0376	IMP3	YHR148W	ASC1-376	-0.194245	0.183141	0.27697	-0.71374	0.0027067	0.00580776	-0.794573	1.59271e-11	5.88215e-11	-0.649149	2.45641e-06	5.88947e-06	-0.611883	0.00123055	0.00273705
1073	Ssc01c0377	IZH3	YLR023C	ASC1-377	-0.0432401	0.601339	0.701086	-0.1111	0.320006	0.408087	-0.267204	0.0221259	0.0338028	-0.178627	0.0222478	0.0338566	-0.120531	0.244122	0.320303
1074	Ssc01c0378			ASC1-378	-0.206258	0.636231	0.731498	-0.328171	0.504545	0.593671	-0.713364	0.132155	0.175243	0.272627	0.484093	0.546424	0.347918	0.545727	0.62567
1075	Ssc01w0379	ESF2	YNR054C	ASC1+379	-0.223836	0.0665454	0.118262	-1.3262	4.22608e-09	2.06435e-08	-1.73314	4.85075e-37	4.57093e-36	-1.29048	9.39743e-22	5.23346e-21	-1.4331	5.43471e-16	3.59951e-15
1076	Ssc01w0380	MRPL6	YHR147C	ASC1+380	-0.725107	8.51451e-21	1.07286e-19	-2.07294	2.50137e-89	1.2798e-87	-2.37523	7.29171e-123	2.10468e-121	-1.57778	1.1126e-83	2.14265e-82	-1.78089	4.31588e-46	7.96292e-45
1077	Ssc01c0381	DIS3	YOL021C	ASC1-381	-0.276455	0.000132196	0.000454552	-0.435789	0.00311101	0.00658249	-0.394841	0.00377927	0.00652295	-0.231476	0.0177989	0.0275212	-0.23225	0.0684218	0.106079
1078	Ssc01c0382	MSB1	YOR188W	ASC1-382	-0.167427	0.0209659	0.0437545	0.0389253	0.709186	0.778294	0.025236	0.835149	0.867691	0.0993024	0.177386	0.225636	0.136743	0.258838	0.336711
1079	Ssc01c0383	UTP23	YOR004W	ASC1-383	-0.425373	0.00017376	0.000585336	-0.69871	0.000622987	0.00149693	-0.96774	1.29633e-12	5.12499e-12	-1.21298	1.64633e-21	9.09213e-21	-1.26563	6.5762e-13	3.68926e-12
1080	Ssc01w0384	GEP7	YGL057C	ASC1+384	-0.904685	1.54465e-20	1.91362e-19	-1.73959	6.48421e-27	8.31184e-26	-2.13031	5.63155e-65	8.67493e-64	-1.67299	1.85265e-48	2.02941e-47	-1.82023	5.29991e-25	5.11149e-24
1081	Ssc01c0385	COG6	YNL041C	ASC1-385	0.101518	0.346755	0.460855	0.266027	0.0371464	0.0622921	0.500693	2.01975e-06	4.99146e-06	0.511525	5.91436e-09	1.75404e-08	0.385164	0.00500098	0.00991682
1082	Ssc01w0387			ASC1+387	0.159176	0.0825659	0.141662	0.364163	0.00154805	0.00345531	0.521129	3.00531e-06	7.32961e-06	0.381923	1.3461e-05	3.02227e-05	0.322906	0.010045	0.018731
1083	Ssc01c0388	TRM10	YOL093W	ASC1-388	-0.55271	6.00449e-06	2.55657e-05	-1.29475	1.77609e-28	2.40117e-27	-1.47764	1.293e-43	1.4004e-42	-0.983503	9.19412e-40	8.39279e-39	-1.18773	1.19644e-28	1.32613e-27
1084	Ssc01w0389			ASC1+389	0.00420857	0.966723	0.978168	-0.23419	0.0463942	0.0759794	0.0181915	0.88632	0.909415	0.153127	0.123273	0.162999	0.047848	0.728384	0.784875
1085	Ssc01c0391	ADE57	YGL234W	ASC1-391	-0.895216	1.31244e-14	1.2074e-13	-0.630339	1.77747e-06	6.20913e-06	-0.620792	1.58973e-06	3.95668e-06	-0.676386	1.02778e-19	5.26229e-19	-0.661924	9.90725e-09	4.09311e-08
1086	Ssc01w0392	QRI7	YDL104C	ASC1+392	-0.428764	0.00101889	0.00292096	-0.775133	4.80886e-10	2.5432e-09	-0.253969	0.0173536	0.02704	-0.154534	0.0616412	0.0866489	-0.217126	0.0697933	0.108008
1087	Ssc01w0394	MRPL9	YGR220C	ASC1+394	-0.867254	2.45322e-34	5.74073e-33	-1.69568	3.11121e-71	1.13982e-69	-2.19126	1.13039e-97	2.51735e-96	-1.5503	1.71625e-72	2.8862e-71	-1.73991	9.6049e-26	9.54225e-25
1088	Ssc01w0395		YGR210C	ASC1+395	-0.0613073	0.520093	0.629901	-0.766241	1.37612e-08	6.31651e-08	-1.01991	1.61213e-18	8.39382e-18	-0.54132	9.20411e-11	3.09569e-10	-0.546549	7.91589e-06	2.42539e-05
1089	Ssc01c0396	CDC53	YDL132W	ASC1-396	0.0623274	0.532865	0.641941	0.0656424	0.502731	0.591888	0.227202	0.0211043	0.0323584	0.250522	0.000776218	0.00144452	0.213532	0.0431788	0.0703195
1090	Ssc01w0397	RRP7	YCL031C	ASC1+397	-0.238567	0.00567926	0.0136696	-0.555365	0.000171132	0.000452616	-0.535217	9.64724e-07	2.4598e-06	-0.440167	1.6983e-05	3.76489e-05	-0.372634	0.00403525	0.00814038
1091	Ssc01c0398			ASC1-398	0.510169	0.000576416	0.00174762	0.609376	9.06465e-06	2.87233e-05	0.201883	0.238511	0.297002	-0.103968	0.324731	0.387225	0.155889	0.2606	0.338409
1092	Ssc01w0399			ASC1+399	0.832696	7.27544e-15	6.79925e-14	0.899329	1.83201e-15	1.43254e-14	0.628936	9.49951e-08	2.64463e-07	0.217052	0.0127666	0.0202113	0.372487	0.00119812	0.00267093
1093	Ssc01c0401	RCK2	YLR248W	ASC1-401	0.459849	2.2276e-05	8.72833e-05	0.247806	0.0190612	0.0341984	0.422734	0.00145645	0.0026671	0.415062	3.20134e-06	7.58412e-06	0.387584	0.011486	0.0211591
1094	Ssc01c0402		YGR026W	ASC1-402	-0.269833	0.24715	0.35221	0.0593228	0.557594	0.642462	-0.00924902	0.939443	0.952905	0.0189837	0.832098	0.862434	-0.0602831	0.582004	0.658607
1095	Ssc01w0403			ASC1+403	-0.162023	0.192357	0.287755	-0.308185	0.0297534	0.0507432	-0.137265	0.230586	0.288463	0.0486534	0.690891	0.739312	-0.0807965	0.549861	0.629548
1096	Ssc01c0404			ASC1-404	0.144183	0.441228	0.556163	0.0349145	0.844028	0.886445	-0.0130311	0.940334	0.953646	0.385438	0.00526482	0.0088513	0.246985	0.152332	0.213746
1097	Ssc01c0405	ATG13	YPR185W	ASC1-405	1.67822	9.71648e-48	3.13104e-46	3.04951	4.3429e-182	4.44398e-180	3.97461	0	0	2.79361	1.12559e-270	1.00295e-268	3.20641	7.6571e-193	7.71032e-191
1098	Ssc01c0407	INO1	YJL153C	ASC1-407	5.40446	0	0	7.01778	6.95944e-237	9.38733e-235	6.00404	0	0	5.85011	0	0	5.5904	0	0
1099	Ssc01w0408	RRP36	YOR287C	ASC1+408	0.0594294	0.770688	0.841152	-0.375718	0.15743	0.222094	0.558984	0.000855918	0.00161667	0.71445	3.93717e-09	1.18413e-08	0.484122	0.0425499	0.0693903
1100	Ssc01c0409	RPA34	YJL148W	ASC1-409	-0.53721	3.16622e-06	1.39754e-05	-1.22979	5.1538e-12	3.16972e-11	-1.5124	2.57118e-32	2.14722e-31	-1.37695	3.39446e-44	3.46409e-43	-1.6021	2.2009e-24	2.08209e-23
1101	Ssc01c0410			ASC1-410	0.300544	0.0329141	0.0646981	-0.0276304	0.861858	0.900854	-0.226491	0.175369	0.225702	0.227361	0.0341741	0.0503876	-0.0226428	0.897519	0.92204
1102	Ssc01c0411			ASC1-411	NA	NA	NA	NA	NA	NA	NA	NA	NA	NA	NA	NA	NA	NA	NA
1103	Ssc01w0412			ASC1+412	NA	NA	NA	-0.0870793	0.923304	0.946888	NA	NA	NA	-0.345423	0.63598	0.690705	NA	NA	NA
1104	Ssc01w0414			ASC1+414	NA	NA	NA	NA	NA	NA	NA	NA	NA	NA	NA	NA	NA	NA	NA
1105	Ssc01c0415	STU1	YBL034C	ASC1-415	0.255655	0.00377409	0.00945816	0.429267	6.30518e-05	0.000178707	0.373322	8.81319e-05	0.000186896	0.209248	0.0174415	0.0270105	0.23221	0.0301654	0.0509718
1106	Ssc01c0416			ASC1-416	0.0429883	0.684947	0.772448	0.24341	0.0755209	0.116512	0.517626	2.30853e-05	5.19748e-05	0.239924	0.0174876	0.0270749	0.257736	0.0491292	0.0790137
1107	Ssc01c0417	CIA2	YHR122W	ASC1-417	0.532438	2.54388e-06	1.13732e-05	0.794327	1.16952e-07	4.80352e-07	1.34153	3.44403e-20	1.91744e-19	0.905036	1.07737e-24	6.59681e-24	0.93699	1.95651e-13	1.13623e-12
1108	Ssc01w0419	NAF1	YNL124W	ASC1+419	-0.371245	0.000405075	0.00126956	-0.589938	0.00779962	0.0150882	-0.643421	0.00143387	0.00262899	-0.612749	4.22538e-06	9.9235e-06	-0.663783	0.000134738	0.00034713
1109	Ssc01c0422			ASC1-422	-0.108987	0.236929	0.340856	-0.256034	0.0721092	0.112063	-0.105834	0.411581	0.477607	-0.0905689	0.312071	0.37362	-0.211227	0.0849129	0.127746
1110	Ssc01w0423	HEM1	YDR232W	ASC1+423	-0.150896	0.0273942	0.0552474	-0.738642	1.21212e-10	6.80599e-10	-1.01016	6.70832e-24	4.25241e-23	-0.469137	9.95953e-07	2.47228e-06	-0.650495	6.37882e-08	2.43708e-07
1111	Ssc01c0424	MET12	YPL023C	ASC1-424	-0.0736794	0.471554	0.58407	0.762444	1.03114e-11	6.24472e-11	1.65892	9.97014e-41	9.98021e-40	1.48333	7.24833e-92	1.58507e-90	1.58938	2.7406e-31	3.29594e-30
1112	Ssc01c0425			ASC1-425	-0.640332	0.00511926	0.0124488	-1.46282	2.75742e-07	1.08379e-06	-1.72388	4.48244e-08	1.28384e-07	-2.53562	4.30062e-44	4.37388e-43	-2.58072	1.4552e-26	1.48545e-25
1113	Ssc01w0427		YFR006W	ASC1+427	0.0114012	0.9031	0.933985	-0.168932	0.0754679	0.116489	-0.16917	0.0825966	0.11424	0.160548	0.024704	0.0373279	0.19135	0.0489863	0.0788681
1114	Ssc01w0428		YKL033W-A	ASC1+428	0.275503	0.000760569	0.0022403	0.0896986	0.448686	0.542021	0.201684	0.0676951	0.0951347	0.538418	5.09665e-13	1.95421e-12	0.443866	3.74663e-05	0.000105143
1115	Ssc01c0429			ASC1-429	-0.202114	0.0218493	0.0453361	-0.326111	0.0139092	0.0255973	-0.603304	6.65455e-07	1.72635e-06	-0.407378	4.49705e-05	9.59521e-05	-0.475722	0.00012402	0.000321466
1116	Ssc01w0430	NCS2	YNL119W	ASC1+430	-0.253069	0.0186457	0.039424	-0.911452	3.82459e-08	1.66292e-07	-0.789965	8.34801e-07	2.14231e-06	-0.459959	1.39673e-05	3.1277e-05	-0.725225	7.38478e-06	2.27086e-05
1117	Ssc01w0431	MSH1	YHR120W	ASC1+431	-0.301892	0.00587203	0.0140991	-0.852256	6.81474e-10	3.5482e-09	-1.06038	1.79525e-12	7.01352e-12	-0.498854	1.83416e-07	4.91029e-07	-0.450242	0.00146022	0.00320709
1118	Ssc01c0432	PXA1	YPL147W	ASC1-432	0.126328	0.274829	0.383772	0.434925	0.0665256	0.104314	0.132776	0.368141	0.434233	-0.182748	0.12952	0.170617	-0.0069097	0.956566	0.966489
1119	Ssc01c0433		YOR238W	ASC1-433	0.199068	0.224052	0.32607	0.73078	0.0012348	0.00280035	0.679706	3.00949e-06	7.3368e-06	0.0683041	0.630514	0.685391	0.294888	0.103808	0.152654
1120	Ssc01w0434			ASC1+434	0.331908	0.00275284	0.00719251	0.436546	0.000415952	0.00103595	0.622407	9.14806e-07	2.33753e-06	0.588046	5.36178e-11	1.83228e-10	0.516563	3.85151e-05	0.000107831
1121	Ssc01w0435	SEC20	YDR498C	ASC1+435	0.0318961	0.772743	0.842683	0.0147383	0.895305	0.926528	-0.000552021	0.996173	0.997515	0.0800216	0.396554	0.460589	-0.0583854	0.627302	0.699212
1122	Ssc01w0436	ERV29	YGR284C	ASC1+436	-0.0477821	0.587395	0.68919	-0.491094	5.94611e-08	2.54435e-07	-0.601469	2.7875e-11	1.01311e-10	-0.147758	0.0295861	0.0441021	-0.37759	0.000218806	0.00054573
1123	Ssc01w0437	GCN5	YGR252W	ASC1+437	0.125045	0.147971	0.232194	0.113389	0.319054	0.40696	0.0816359	0.450915	0.518194	0.100063	0.192906	0.243169	0.0584162	0.584759	0.660969
1124	Ssc01c0439	NBP35	YGL091C	ASC1-439	-0.100432	0.32977	0.442671	-0.643491	4.15363e-08	1.80335e-07	-0.962197	2.37523e-17	1.17693e-16	-0.535874	5.77767e-09	1.7152e-08	-0.604931	3.44784e-06	1.10245e-05
1125	Ssc01w0440			ASC1+440	4.40195	3.1998e-14	2.90743e-13	-0.219028	0.516027	0.603697	0.0576548	0.83048	0.864502	0.08494	0.685784	0.734768	0.377559	0.15436	0.216209
1126	Ssc01c0441		YMR310C	ASC1-441	-0.346662	0.000244483	0.000799622	-0.791081	2.26967e-05	6.83434e-05	-0.804043	5.35956e-07	1.4014e-06	-0.490996	6.07521e-05	0.000127933	-0.570932	0.00636298	0.0123401
1127	Ssc01w0442			ASC1+442	0.187497	0.0228097	0.047031	-0.113973	0.399414	0.491606	0.0148197	0.89811	0.919276	0.415127	6.10301e-07	1.54939e-06	0.326621	0.00419465	0.0084333
1128	Ssc01c0443	TIM22	YDL217C	ASC1-443	-0.418947	9.699e-06	4.00245e-05	-0.853519	4.435e-14	3.15608e-13	-1.09594	6.35254e-22	3.78479e-21	-0.719582	1.76392e-16	7.91776e-16	-0.838055	9.1346e-13	5.07184e-12
1129	Ssc01w0444			ASC1+444	0.369521	0.000472271	0.00145887	0.203547	0.093978	0.14142	0.0347858	0.733668	0.779949	-0.096423	0.239977	0.296249	0.0308108	0.78655	0.833552
1130	Ssc01w0445	SRP21	YKL122C	ASC1+445	-0.120406	0.309568	0.421793	-1.03647	6.48961e-15	4.93161e-14	-1.47429	5.45921e-32	4.5084e-31	-0.923959	1.92212e-30	1.38756e-29	-1.03382	1.70506e-22	1.50293e-21
1131	Ssc01w0446			ASC1+446	-0.296452	0.0104543	0.0234676	-0.0930222	0.443619	0.536556	-0.509876	6.10554e-05	0.000131773	-0.669145	1.00605e-16	4.58131e-16	-0.210364	0.127161	0.182435
1132	Ssc01w0447			ASC1+447	0.10179	0.77784	0.846295	-0.023404	0.958142	0.970902	-0.254502	0.438103	0.505327	-0.465694	0.170916	0.218167	-0.17372	0.739286	0.793514
1133	Ssc01w0448	SAH1	YER043C	ASC1+448	-0.122293	0.257966	0.364802	-0.554423	6.38776e-07	2.38887e-06	-0.574404	3.0009e-08	8.72536e-08	-0.392031	3.61049e-09	1.09082e-08	-0.43737	1.92596e-05	5.62266e-05
1134	Ssc01c0449	SAP155	YFR040W	ASC1-449	-0.156503	0.113629	0.185563	-0.0602864	0.617667	0.699566	-0.122465	0.278608	0.340514	-0.24322	0.00545366	0.00914304	-0.146289	0.262465	0.340385
1135	Ssc01w0451			ASC1+451	-0.574658	1.49794e-09	9.44743e-09	-0.522373	6.9817e-05	0.000196847	-0.549873	1.56754e-06	3.90473e-06	-0.508656	3.80214e-11	1.31359e-10	-0.599108	5.98288e-08	2.2917e-07
1136	Ssc01w0452	MRPL24	YMR193W	ASC1+452	-0.946456	2.48939e-30	5.06204e-29	-2.08263	4.57654e-94	2.63706e-92	-2.48048	1.95847e-134	6.39837e-133	-1.78342	8.02722e-106	2.1394e-104	-2.06118	1.27953e-51	2.77435e-50
1137	Ssc01c0453	IRC6	YFR043C	ASC1-453	-0.126164	0.190162	0.284992	-0.579593	9.69216e-05	0.00026545	-0.617634	1.33517e-05	3.07352e-05	-0.381405	0.000113338	0.000231961	-0.348847	0.0042816	0.00859323
1138	Ssc01c0454	PGA1	YNL158W	ASC1-454	0.0468809	0.671954	0.760998	-0.311615	0.072063	0.11202	-0.49071	0.000641151	0.00123096	-0.0326656	0.779706	0.817643	-0.0704159	0.585623	0.661569
1139	Ssc01c0455	KIN28	YDL108W	ASC1-455	-0.120469	0.182648	0.276528	-0.0928575	0.411781	0.504317	-0.0218924	0.855009	0.883847	-0.179289	0.050139	0.07161	-0.00240745	0.983797	0.987286
1140	Ssc01w0456	PMT1	YDL095W	ASC1+456	-0.446353	1.13056e-08	6.58135e-08	-0.872762	2.57542e-12	1.61406e-11	-0.872597	2.08378e-14	9.04391e-14	-0.41869	1.39131e-09	4.36017e-09	-0.63117	2.15678e-08	8.62275e-08
1141	Ssc01w0458			ASC1+458	-0.228203	0.0597543	0.108455	0.144516	0.204815	0.277719	0.0049567	0.966378	0.974738	0.156475	0.0950884	0.128492	0.100625	0.410678	0.4956
1142	Ssc01c0459		L2HDH	ASC1-459	-0.280106	0.00334019	0.00852318	-0.144557	0.155596	0.219924	-0.552662	9.16186e-08	2.55518e-07	-0.479911	5.96938e-10	1.92218e-09	-0.433562	5.7006e-05	0.000155873
1143	Ssc01w0460	KIN1	YDR122W	ASC1+460	0.200367	0.0381286	0.0734545	0.237384	0.0201337	0.0358947	0.540912	9.91001e-08	2.75479e-07	0.329629	0.000191054	0.000381087	0.420757	0.000575481	0.00134763
1144	Ssc01c0464	FMN1	YDR236C	ASC1-464	-0.547687	3.17073e-05	0.0001211	-0.293653	0.0105937	0.0199725	-0.430123	5.7986e-05	0.00012565	-0.245191	0.00346278	0.00594559	-0.31854	0.00704895	0.0135294
1145	Ssc01w0465			ASC1+465	-0.186847	0.0768138	0.133109	-0.00535062	0.956324	0.969887	-0.00279232	0.974597	0.9807	0.337122	1.91149e-06	4.63697e-06	0.173287	0.110412	0.161288
1146	Ssc01c0467	TPP1	YMR156C	ASC1-467	-0.372402	9.86056e-05	0.000345784	-0.110922	0.296076	0.381837	0.0427618	0.669691	0.722552	0.061454	0.482695	0.545253	0.0995774	0.382393	0.466585
1147	Ssc01w0468	MRPS8	YMR158W	ASC1+468	-0.920422	1.36577e-29	2.63201e-28	-2.14092	1.04823e-72	3.91272e-71	-2.49104	1.49454e-141	5.25832e-140	-1.74757	9.22263e-117	3.00869e-115	-1.95044	2.2001e-45	3.985e-44
1148	Ssc01c0469			ASC1-469	-0.230642	0.0057081	0.0137334	-0.312499	0.0158639	0.0288988	-0.200326	0.0705656	0.0987952	-0.0297728	0.70253	0.74868	-0.112237	0.353827	0.437844
1149	Ssc01c0470	SNU23	YDL098C	ASC1-470	0.159474	0.0858946	0.146393	0.409582	0.0280987	0.0481704	0.696683	5.88141e-06	1.39716e-05	0.144662	0.141763	0.184585	0.328979	0.016658	0.0298357
1150	Ssc01w0471			ASC1+471	NA	NA	NA	NA	NA	NA	NA	NA	NA	NA	NA	NA	NA	NA	NA
1151	Ssc01w0472			ASC1+472	0.585719	0.00371649	0.00933397	0.676775	0.00319562	0.00673748	0.511586	0.0108796	0.0174878	0.147659	0.469398	0.532555	0.493856	0.106933	0.156861
1152	Ssc01w0473			ASC1+473	0.272815	0.0167559	0.0359438	0.309716	0.0303824	0.0516971	0.374096	0.0349361	0.0515843	0.114265	0.351153	0.414223	0.398872	0.000290349	0.000711325
1153	Ssc01w0475	SIP5	YMR140W	ASC1+475	-0.25599	0.0046665	0.0114374	-0.357488	0.0114199	0.0214011	-0.212852	0.0329695	0.0488748	-0.166872	0.109758	0.146523	-0.285249	0.00892434	0.0168423
1154	Ssc01w0476	RPP1A	YDL081C	ASC1+476	-0.948168	3.91298e-53	1.407e-51	-2.15215	1.98969e-75	7.92539e-74	-3.33459	0	0	-2.47878	3.18723e-189	2.06823e-187	-2.82644	5.32956e-127	3.16629e-125
1155	Ssc01c0477			ASC1-477	-0.100705	0.903958	0.934217	-0.782685	0.385708	0.477409	-0.278455	0.732496	0.779006	-1.59151	0.0212374	0.0324263	-1.33902	0.0905787	0.135242
1156	Ssc01c0478			ASC1-478	0.107084	0.196067	0.292489	0.0599461	0.556726	0.641835	-0.00916896	0.928422	0.943937	0.164883	0.0433932	0.062741	0.0858914	0.419407	0.504188
1157	Ssc01w0479	CRP1	YHR146W	ASC1+479	0.682002	3.49428e-21	4.50893e-20	0.178308	0.119315	0.174804	0.726653	2.30878e-16	1.09126e-15	0.425628	2.88036e-07	7.57189e-07	0.534791	1.68968e-06	5.61119e-06
1158	Ssc01c0480			ASC1-480	NA	NA	NA	NA	NA	NA	NA	NA	NA	NA	NA	NA	NA	NA	NA
1159	Ssc01w0481	RIM101	YHL027W	ASC1+481	0.250226	0.000600172	0.00181034	0.812041	3.07977e-13	2.09375e-12	0.800883	4.22365e-17	2.06868e-16	0.321336	7.88052e-06	1.81019e-05	0.523427	3.45669e-06	1.10409e-05
1160	Ssc01w0484	ORM2	YLR350W	ASC1+484	-0.463481	0.0016658	0.00455835	-0.228762	0.366608	0.457494	-0.117648	0.766056	0.80891	-0.063461	0.69479	0.742552	-0.135484	0.523096	0.605501
1161	Ssc01w0485			ASC1+485	0.243811	0.0417466	0.0794384	0.484504	9.92315e-07	3.58453e-06	0.845201	3.39469e-16	1.58686e-15	0.392822	2.92808e-06	6.97552e-06	0.473476	9.57919e-06	2.90357e-05
1162	Ssc01c0486	EAR1	YMR171C	ASC1-486	0.202649	0.0179568	0.0381218	0.458297	2.76027e-05	8.2447e-05	0.527137	4.72744e-07	1.24323e-06	0.418128	4.46084e-07	1.14981e-06	0.36927	0.000864163	0.0019678
1163	Ssc01w0488	DNF3	YMR162C	ASC1+488	-0.127259	0.0749677	0.130601	-0.0490724	0.659666	0.736629	0.0514646	0.652402	0.707363	-0.152299	0.067439	0.0938487	-0.0988666	0.327962	0.4108
1164	Ssc01w0492	PHO2	YDL106C	ASC1+492	-0.147713	0.107828	0.177517	0.311184	0.00973423	0.0185169	0.588633	9.15449e-07	2.33817e-06	-0.0795202	0.36758	0.431469	0.0363987	0.770718	0.820239
1165	Ssc01c0493			ASC1-493	0.0869906	0.53406	0.642855	0.1826	0.163854	0.230172	0.104708	0.412421	0.478489	0.0557643	0.588838	0.646535	0.0656693	0.682345	0.74766
1166	Ssc01w0494	EMC1	YCL045C	ASC1+494	-0.118016	0.127705	0.205086	-0.0103905	0.932146	0.951874	0.00316652	0.978077	0.98287	-0.0557234	0.456908	0.520263	-0.10108	0.403629	0.488383
1167	Ssc01w0495	NFU1	YKL040C	ASC1+495	-0.0435862	0.649733	0.74239	0.0200291	0.845856	0.887424	-0.0559018	0.582757	0.644665	0.0849154	0.236135	0.292111	-0.100234	0.359748	0.443323
1168	Ssc01c0497	MRX18	YBR056W	ASC1-497	0.57848	1.00573e-09	6.43954e-09	0.22573	0.1152	0.169488	0.501042	5.36739e-06	1.28016e-05	0.560476	4.43473e-11	1.52157e-10	0.492694	0.00194476	0.00415605
1169	Ssc01c0498			ASC1-498	0.249039	0.0796256	0.137445	0.364963	0.010861	0.0204311	0.434366	0.00863455	0.0141124	0.594529	1.42428e-07	3.84228e-07	0.54626	0.000172413	0.000437924
1170	Ssc01w0499	MME1	YMR166C	ASC1+499	-0.423035	3.66644e-07	1.83852e-06	-0.863605	5.28162e-13	3.50631e-12	-0.990768	4.63091e-19	2.46072e-18	-0.717766	1.60933e-15	6.91699e-15	-0.720937	4.534e-08	1.75596e-07
1171	Ssc01w0500	ALD5	YER073W	ASC1+500	0.829264	8.25796e-10	5.3396e-09	1.3037	1.28028e-27	1.67297e-26	1.17264	1.73316e-39	1.70902e-38	0.552282	2.03203e-06	4.9174e-06	0.946011	7.78856e-11	3.81781e-10
1172	Ssc01c0502	HUL5	YGL141W	ASC1-502	0.57498	1.92293e-09	1.19995e-08	1.36327	4.96674e-24	5.76861e-23	2.05791	4.43895e-87	8.65377e-86	1.49746	1.08316e-87	2.19203e-86	1.48127	2.02088e-39	3.16782e-38
1173	Ssc01w0504	INN1	YNL152W	ASC1+504	-0.099275	0.314202	0.426628	-0.0726895	0.518928	0.606147	-0.330381	0.00323041	0.00563782	-0.800754	3.14915e-22	1.77866e-21	-0.458276	0.000122472	0.00031801
1174	Ssc01c0505			ASC1-505	0.223564	0.248486	0.353516	0.365308	0.0106331	0.0200342	0.440868	0.00108111	0.00201388	0.160122	0.124793	0.164863	0.174894	0.17885	0.245392
1175	Ssc01w0506	XDJ1	YLR090W	ASC1+506	-0.310953	0.0020421	0.00548622	-0.914899	2.56995e-11	1.50867e-10	-1.17224	2.8543e-21	1.66552e-20	-0.957292	6.94818e-17	3.1982e-16	-0.828341	2.58481e-11	1.31027e-10
1176	Ssc01c0507	MRF1	YGL143C	ASC1-507	-0.406964	2.66633e-06	1.19116e-05	-1.68763	2.47199e-37	4.27733e-36	-2.11015	5.53201e-64	8.34857e-63	-1.46616	1.11641e-49	1.25991e-48	-1.53163	5.69989e-34	7.45882e-33
1177	Ssc01w0508	MCY1	YGR012W	ASC1+508	-0.190701	0.070784	0.124489	-1.01329	7.3566e-08	3.10757e-07	-1.47394	5.96954e-18	3.03894e-17	-0.979974	8.50813e-12	3.05066e-11	-1.07925	2.79566e-11	1.40993e-10
1178	Ssc01c0509			ASC1-509	-0.247776	0.103151	0.170788	-0.256204	0.0886455	0.13428	0.078588	0.582612	0.644624	0.287893	0.0140728	0.0221265	0.271602	0.0833678	0.125931
1179	Ssc01c0510	BUB3	YOR026W	ASC1-510	0.492388	4.12569e-05	0.000155161	0.508792	0.00010986	0.000298188	0.693778	2.72956e-06	6.679e-06	0.798064	2.62069e-14	1.07015e-13	0.740141	3.5596e-08	1.39404e-07
1180	Ssc01c0511			ASC1-511	-0.469714	1.73771e-05	6.92382e-05	-0.800976	6.72565e-07	2.50105e-06	-0.804321	2.00792e-09	6.38455e-09	-0.380433	0.0014581	0.00262828	-0.603075	2.48031e-05	7.15664e-05
1181	Ssc01w0512	COQ5	YML110C	ASC1+512	-0.264797	0.00822253	0.0190299	-0.760385	1.28475e-08	5.92921e-08	-0.762315	3.69239e-12	1.41553e-11	-0.647221	3.88061e-12	1.41522e-11	-0.749122	4.35819e-09	1.86273e-08
1182	Ssc01c0513	PAC10	YGR078C	ASC1-513	-0.171378	0.0431785	0.0817148	-0.929215	4.44227e-13	2.96235e-12	-0.915414	1.32393e-16	6.32297e-16	-0.690543	2.86547e-19	1.44484e-18	-0.83879	6.35709e-14	3.80337e-13
1183	Ssc01w0514	RPL18A	YOL120C	ASC1+514	-0.667035	8.08221e-24	1.14845e-22	-1.85764	1.54087e-55	4.01098e-54	-2.84727	4.23092e-239	3.14463e-237	-2.08584	6.7372e-132	2.57827e-130	-2.36905	9.38576e-98	4.19254e-96
1184	Ssc01w0515			ASC1+515	0.221249	0.0760148	0.132074	0.527266	3.02044e-05	8.95867e-05	0.518236	1.1052e-05	2.56599e-05	0.194438	0.0452746	0.0651614	0.348389	0.0224784	0.0390645
1185	Ssc01c0516	MLH1	YMR167W	ASC1-516	0.449872	1.29129e-05	5.20844e-05	0.660373	2.26753e-09	1.13472e-08	0.542093	1.33453e-05	3.07324e-05	0.276007	0.00215068	0.00378636	0.331977	0.00637244	0.0123479
1186	Ssc01w0517			ASC1+517	0.582894	6.73087e-05	0.00024336	0.722001	4.25032e-10	2.26442e-09	0.734394	4.12814e-10	1.37667e-09	0.3351	0.000360107	0.000698226	0.438709	0.00346628	0.00709131
1187	Ssc01c0518			ASC1-518	-0.0754493	0.263534	0.371341	-0.451701	6.92245e-07	2.5694e-06	-0.583111	4.63016e-11	1.65649e-10	-0.35364	2.39768e-07	6.33812e-07	-0.394159	0.000159711	0.000407055
1188	Ssc01w0519			ASC1+519	0.90494	0.00459524	0.0112862	0.638397	0.0590953	0.0941558	0.659443	0.0591862	0.0840308	0.80328	2.28206e-05	5.00879e-05	0.434063	0.0411795	0.0673959
1189	Ssc01w0521	TIF1	YKR059W	ASC1+521	-0.682358	2.50109e-23	3.48675e-22	-1.14199	1.29065e-32	1.96916e-31	-1.89834	7.88852e-80	1.44769e-78	-1.41896	8.66071e-95	2.01185e-93	-1.60579	5.04297e-62	1.36183e-60
1190	Ssc01w0523			ASC1+523	0.263412	0.651355	0.743867	0.917741	0.070877	0.110332	0.835346	0.0472473	0.0680224	0.0506002	0.874352	0.898277	0.893461	0.104972	0.154137
1191	Ssc01w0524	CAR1	YPL111W	ASC1+524	-0.353679	0.110957	0.181753	0.325463	0.24401	0.323693	-0.315564	0.144585	0.190032	-0.70515	5.26378e-07	1.34697e-06	-0.912975	2.32672e-06	7.61181e-06
1192	Ssc01c0525		PPIL4	ASC1-525	0.175429	0.228039	0.331055	0.144765	0.317299	0.404896	0.239799	0.134856	0.178428	0.148717	0.194583	0.245128	0.201363	0.191149	0.260105
1193	Ssc01w0526	LIN1	YHR156C	ASC1+526	-0.073975	0.372077	0.487153	-0.457177	0.00133783	0.00302132	-0.50821	5.7963e-06	1.37859e-05	-0.244873	0.0021653	0.00380873	-0.350761	0.00177156	0.00381749
1194	Ssc01c0528	GPI18	YBR004C	ASC1-528	-0.0114494	0.928254	0.951088	-0.00669759	0.96136	0.973332	-0.166896	0.129102	0.17177	-0.211458	0.0212011	0.0323793	-0.232144	0.0496135	0.0797063
1195	Ssc01w0529	CTP1	YBR291C	ASC1+529	-0.147202	0.088622	0.150303	0.631284	6.49645e-06	2.11732e-05	0.659014	3.38918e-11	1.22505e-10	0.429207	8.12653e-07	2.03504e-06	0.386582	0.00192172	0.00411273
1196	Ssc01c0530	BSD2	YBR290W	ASC1-530	-0.110505	0.204798	0.303247	0.273523	0.00749242	0.0145604	0.182693	0.0804769	0.11149	0.282473	0.000518063	0.00098279	0.274697	0.0196699	0.0346043
1197	Ssc01c0531	YMR1	YJR110W	ASC1-531	0.0521061	0.610536	0.709222	-0.0385727	0.725277	0.791709	-0.0130431	0.903549	0.923586	0.115319	0.151752	0.195798	0.000977482	0.99361	0.995525
1198	Ssc01c0532			ASC1-532	0.152074	0.0774775	0.134141	0.0163566	0.864369	0.902539	0.217862	0.0143545	0.0226879	0.280427	5.68969e-05	0.000120196	0.140274	0.204237	0.274954
1199	Ssc01c0534			ASC1-534	-0.0139838	0.885072	0.920993	-0.196676	0.0650903	0.10247	-0.148853	0.229175	0.286878	-0.213008	0.00869351	0.0141264	-0.22538	0.082097	0.124201
1200	Ssc01c0535	VPS55	YJR044C	ASC1-535	0.0902131	0.334715	0.447888	0.233943	0.0686841	0.107302	0.161719	0.187219	0.239399	0.366202	2.44871e-06	5.87572e-06	0.400081	0.00480623	0.00956898
1201	Ssc01w0536			ASC1+536	0.156619	0.0858045	0.146282	0.267616	0.0198911	0.0355049	0.567494	7.89081e-08	2.21106e-07	0.43643	1.40989e-08	4.06621e-08	0.428677	0.000144324	0.000370701
1202	Ssc01c0537	YPT52	YKR014C	ASC1-537	-0.0372498	0.706256	0.789085	0.141504	0.195984	0.267578	0.105772	0.343105	0.407531	0.324388	0.000458388	0.000875704	0.38505	0.000825417	0.00188463
1203	Ssc01w0538	ARP4	YJL081C	ASC1+538	0.108332	0.272146	0.380565	-0.0299373	0.766645	0.826528	-0.194528	0.0578108	0.0821566	-0.0861537	0.254273	0.312091	-0.0542757	0.606658	0.680542
1204	Ssc01c0539	HEL1	YKR017C	ASC1-539	0.0670664	0.492822	0.603817	0.308668	0.0105984	0.0199752	0.336676	0.00462601	0.00788597	0.0428062	0.638029	0.692551	0.155877	0.288927	0.369859
1205	Ssc01w0540	MRE11	YMR224C	ASC1+540	0.0609704	0.548689	0.656046	0.0312238	0.76192	0.822929	0.0259137	0.802227	0.839648	-0.016537	0.83324	0.863169	0.0958202	0.371232	0.455685
1206	Ssc01w0541	SKI3	YPR189W	ASC1+541	-0.130016	0.0848692	0.144813	-0.184679	0.166885	0.233654	-0.139179	0.319724	0.383668	-0.0255491	0.746142	0.787426	-0.0924941	0.446	0.531105
1207	Ssc01w0542	NIC96	YFR002W	ASC1+542	-0.159812	0.0393333	0.0754058	-0.414335	0.00167238	0.00371327	-0.481089	6.34034e-05	0.000136642	-0.420135	1.32466e-07	3.57999e-07	-0.429601	0.000513311	0.00121015
1208	Ssc01w0543	SUR2	YDR297W	ASC1+543	0.21929	0.00208888	0.00559244	0.516149	1.5614e-06	5.50619e-06	0.430662	2.67268e-05	5.98559e-05	0.142994	0.0662211	0.0923476	0.105758	0.329216	0.411891
1209	Ssc01w0544	DLD1	YDL174C	ASC1+544	1.65339	7.96353e-29	1.44495e-27	3.19713	1.10641e-122	9.38075e-121	4.1255	6.49248e-209	3.71195e-207	3.60841	0	0	3.62553	1.71662e-154	1.39704e-152
1210	Ssc01c0545	NOP15	YNL110C	ASC1-545	-0.692382	9.16568e-12	6.89414e-11	-1.68631	5.53989e-15	4.22612e-14	-1.90228	1.94036e-63	2.90614e-62	-1.71488	4.3342e-107	1.18694e-105	-1.93379	1.23159e-37	1.8156e-36
1211	Ssc01w0547	MRP1	YDR347W	ASC1+547	-0.758899	1.97301e-19	2.33163e-18	-1.84418	9.05076e-72	3.35727e-70	-2.10631	5.47628e-104	1.27694e-102	-1.43617	3.39741e-75	5.84511e-74	-1.62656	6.09966e-33	7.69386e-32
1212	Ssc01c0548	COX5A	YNL052W	ASC1-548	-0.278664	0.000310289	0.000994982	-0.544108	1.32977e-09	6.78021e-09	-0.857986	3.78927e-24	2.42269e-23	-0.475035	4.53559e-11	1.55528e-10	-0.629072	8.23464e-11	4.02982e-10
1213	Ssc01c0549	TDA4	YJR116W	ASC1-549	-0.107418	0.288631	0.398907	-0.28941	0.0076415	0.0148162	-0.642122	4.99895e-07	1.30942e-06	-0.38375	2.44979e-08	6.9644e-08	-0.430782	0.000171189	0.000435002
1214	Ssc01c0551	COQ11	YLR290C	ASC1-551	-0.106994	0.308862	0.420929	-0.617131	4.33029e-06	1.44954e-05	-0.663366	1.30041e-07	3.57477e-07	-0.110156	0.231036	0.286337	-0.381787	0.0056024	0.0110066
1215	Ssc01w0552	HOS4	YIL112W	ASC1+552	-0.0438646	0.568771	0.674156	-0.175228	0.0649491	0.102302	-0.194028	0.0317433	0.0471983	0.0325837	0.641319	0.695111	-0.0416479	0.678391	0.744289
1216	Ssc01w0553	EXG1	YLR300W	ASC1+553	-0.162685	0.0294806	0.0588714	0.134655	0.179386	0.248198	0.191479	0.0308182	0.0459375	-0.912047	2.25177e-20	1.18441e-19	-0.585533	1.87545e-05	5.4887e-05
1217	Ssc01c0554	TNA1	YGR260W	ASC1-554	1.48499	9.58149e-12	7.17031e-11	1.16807	1.36045e-21	1.4496e-20	1.71842	1.02464e-30	8.16694e-30	4.26378	3.3762e-124	1.17871e-122	4.36854	1.90944e-95	8.16112e-94
1218	Ssc01w0555			ASC1+555	NA	NA	NA	1.42727	0.147353	0.209471	0.972357	0.272807	0.333837	0.0768287	0.915863	0.933373	0.972039	0.280245	0.360542
1219	Ssc01w0556	AGC1	YPR021C	ASC1+556	0.199766	0.175652	0.267862	0.032821	0.835442	0.881014	0.416146	0.0157843	0.02477	0.249495	0.0256446	0.0386319	0.245557	0.223695	0.296824
1220	Ssc01w0557	RDI1	YDL135C	ASC1+557	0.390204	1.09654e-07	5.77864e-07	0.609769	6.90323e-07	2.56387e-06	0.995431	2.74991e-19	1.47705e-18	1.03205	2.49992e-55	3.11576e-54	0.805725	6.2982e-11	3.11295e-10
1221	Ssc01w0558			ASC1+558	0.575398	0.19441	0.290605	1.35239	0.00113948	0.00261315	2.3211	2.03216e-13	8.38529e-13	1.44978	2.35041e-08	6.69051e-08	2.17407	5.76798e-10	2.65229e-09
1222	Ssc01w0560			ASC1+560	0.382427	0.429092	0.545101	0.913648	0.0529255	0.0853799	1.48083	3.97896e-05	8.78859e-05	1.13345	0.000257014	0.000506394	1.34421	0.000897469	0.00203818
1223	Ssc01w0561	GAP1	YKR039W	ASC1+561	-0.991587	0.222334	0.323836	1.00624	0.170608	0.238081	-1.12766	0.0860844	0.118761	-2.8921	1.38159e-16	6.25806e-16	-2.64043	4.84242e-07	1.69828e-06
1224	Ssc01w0564			ASC1+564	0.238606	0.210953	0.310067	0.452372	0.0264095	0.0455905	0.482463	0.0112175	0.0179929	0.287916	0.0292488	0.0436757	0.397064	0.0430609	0.0701466
1225	Ssc01w0565		YDR338C	ASC1+565	-0.115889	0.522495	0.631772	-0.0244623	0.826358	0.874543	0.143422	0.178897	0.229943	0.0780259	0.36226	0.425476	0.137823	0.25287	0.329741
1226	Ssc01c0567	MLH2	YLR035C	ASC1-567	0.501645	9.38657e-08	4.99572e-07	0.686383	1.11606e-10	6.28443e-10	0.529851	3.62039e-07	9.58451e-07	0.165692	0.0517036	0.0736509	0.332242	0.00263561	0.00552317
1227	Ssc01c0568			ASC1-568	1.32285	1.10577e-13	9.63177e-13	1.78194	8.43468e-30	1.18625e-28	2.59246	1.72096e-64	2.63733e-63	1.14677	4.29489e-24	2.57693e-23	1.43445	1.45251e-18	1.08819e-17
1228	Ssc01c0571	BOR1	YNL275W	ASC1-571	0.500515	0.00824035	0.0190637	0.714623	0.00326443	0.00686547	0.618453	0.00148256	0.00271073	0.552839	0.000183647	0.000367172	1.00875	5.85294e-06	1.82245e-05
1229	Ssc01c0573			ASC1-573	2.19029	1.16646e-59	4.6477e-58	1.36224	6.18334e-19	5.83436e-18	1.88079	7.9087e-27	5.51938e-26	0.869398	4.69979e-12	1.7046e-11	0.83964	3.04278e-09	1.31566e-08
1230	Ssc01w0574			ASC1+574	1.75426	1.22673e-07	6.43596e-07	1.17444	0.000131112	0.000353383	2.29516	3.95764e-13	1.61179e-12	1.60729	1.88863e-09	5.84202e-09	2.10683	1.34698e-11	6.96467e-11
1231	Ssc01c0575	GIR2	YDR152W	ASC1-575	0.131644	0.221435	0.322869	0.0250948	0.884505	0.918554	-0.0454291	0.732089	0.778916	-0.300683	0.0120394	0.0191311	-0.335253	0.0110844	0.0204702
1232	Ssc01w0577			ASC1+577	0.2671	0.00546337	0.0132093	-0.110571	0.497338	0.58717	-0.238692	0.172963	0.222943	-0.246837	0.0111645	0.017831	-0.133234	0.410842	0.495697
1233	Ssc01w0579			ASC1+579	-0.151666	0.0169817	0.036362	-0.0886671	0.579045	0.661698	-0.17746	0.194422	0.247598	0.146919	0.120153	0.159332	-0.243366	0.0138642	0.0251656
1234	Ssc01c0580	CPR1	YDR155C	ASC1-580	0.379552	0.000397443	0.00124865	0.0639033	0.525028	0.612069	-0.1525	0.302532	0.365584	0.107245	0.18334	0.232733	0.0925675	0.514953	0.597643
1235	Ssc01c0582	MRPL15	YLR312W-A	ASC1-582	-0.817048	2.97056e-18	3.30517e-17	-2.36084	3.2186e-73	1.20901e-71	-3.19197	4.1132e-249	3.21803e-247	-2.00027	3.08318e-94	7.05234e-93	-2.18378	5.17112e-55	1.25394e-53
1236	Ssc01c0584	SHS1	YDL225W	ASC1-584	0.80359	0.0266755	0.0538902	0.858541	0.00828347	0.0159411	0.891317	0.0213546	0.0327086	0.103208	0.577678	0.635829	0.510419	0.0483765	0.0779931
1237	Ssc01w0586		YOG2	ASC1+586	0.161176	0.186239	0.280607	0.612901	0.00597023	0.0118467	0.781782	1.66689e-09	5.33727e-09	0.216142	0.12218	0.161697	0.478575	0.000468952	0.0011171
1238	Ssc01c0588	STP1	YDR463W	ASC1-588	0.771953	3.92919e-09	2.3986e-08	0.50433	1.5475e-06	5.46042e-06	0.520194	7.81314e-08	2.19033e-07	0.700982	1.29008e-23	7.61799e-23	0.791798	4.41678e-13	2.51101e-12
1239	Ssc01w0592			ASC1+592	-0.115111	0.78749	0.852391	0.524142	0.244813	0.324395	-0.0265124	0.950691	0.962017	0.674761	0.0569896	0.0804893	0.40762	0.37198	0.455938
1240	Ssc01w0593			ASC1+593	0.514326	0.334865	0.44798	0.415786	0.439664	0.532423	-0.0745702	0.876188	0.90104	0.451794	0.278178	0.337614	0.755884	0.177421	0.243938
1241	Ssc01w0594	RMT2	YDR465C	ASC1+594	-0.283878	0.0227327	0.0468887	-0.824638	0.000423222	0.00105141	-1.26694	1.22583e-13	5.11135e-13	-1.42165	2.33631e-37	2.02435e-36	-1.1676	1.77643e-18	1.32752e-17
1242	Ssc01w0598		YKR070W	ASC1+598	0.841811	9.3702e-06	3.8749e-05	1.85264	2.32815e-51	5.52702e-50	1.85555	1.20077e-22	7.33789e-22	1.15605	1.07508e-30	7.81757e-30	1.83767	1.37487e-40	2.21358e-39
1243	Ssc01w0599	YMD8	YML038C	ASC1+599	-0.126049	0.279333	0.388863	-0.352263	0.0117931	0.0219963	-0.331098	0.0526573	0.0752102	-0.0307047	0.804753	0.838753	-0.0466188	0.799136	0.843579
1244	Ssc01c0601	UTP13	YLR222C	ASC1-601	-0.351144	0.000436489	0.0013583	-1.16375	1.62772e-06	5.71629e-06	-1.52341	2.13185e-12	8.29036e-12	-1.49743	6.66686e-28	4.48717e-27	-1.55505	2.00528e-13	1.16228e-12
1245	Ssc01w0603	RAV2	YDR202C	ASC1+603	0.138044	0.228411	0.331513	-0.28734	0.0322582	0.0546882	-0.0379147	0.77396	0.815806	-0.0564905	0.616979	0.672883	-0.0588738	0.697503	0.76053
1246	Ssc01w0604	HEM14	YER014W	ASC1+604	-0.188274	0.0305432	0.0605627	-0.770257	5.56143e-10	2.91325e-09	-0.893802	4.90517e-17	2.39656e-16	-0.426124	1.03005e-08	2.9924e-08	-0.50981	0.000110925	0.000290932
1247	Ssc01c0605			ASC1-605	-0.476938	2.202e-07	1.12816e-06	-0.939234	2.47109e-14	1.7929e-13	-0.840504	1.84089e-11	6.76094e-11	-0.50691	2.63761e-09	8.07929e-09	-0.679574	1.72103e-06	5.71209e-06
1248	Ssc01c0606	SAM1	YLR180W	ASC1-606	1.1185	4.76192e-18	5.18683e-17	2.50862	7.38692e-91	3.87977e-89	3.56361	6.9642e-190	3.50925e-188	2.52595	4.544e-210	3.22948e-208	2.61491	3.2941e-103	1.55319e-101
1249	Ssc01c0607			ASC1-607	0.0471473	0.903719	0.934134	0.125334	0.743868	0.80799	0.150081	0.65035	0.705525	-0.161617	0.597554	0.654929	0.687844	0.208911	0.280104
1250	Ssc01w0608	ARL3	YPL051W	ASC1+608	-0.0451359	0.581746	0.684736	0.275595	0.00642729	0.0126437	0.257262	0.0217295	0.0332399	0.158301	0.0397248	0.057815	0.421813	0.00179415	0.00386197
1251	Ssc01w0609			ASC1+609	-0.175282	0.0992037	0.165209	0.0829336	0.463285	0.555474	0.237166	0.0481664	0.0692283	0.267215	0.00166632	0.00299096	0.323219	0.012645	0.0231008
1252	Ssc01w0610	ADR1	YDR216W	ASC1+610	-0.567195	1.07673e-08	6.2866e-08	-0.162442	0.523019	0.610566	-0.51697	2.28972e-05	5.15902e-05	-0.61597	2.23351e-07	5.91975e-07	-0.299654	0.0321652	0.0539507
1253	Ssc01w0611	TOS1	YBR162C	ASC1+611	-0.115196	0.164568	0.253914	0.157466	0.128856	0.186846	-0.291797	0.0012085	0.00223298	-0.632847	7.23258e-17	3.31887e-16	-0.178594	0.120753	0.174505
1254	Ssc01w0613	CBP3	YPL215W	ASC1+613	-0.878875	1.71821e-28	3.04273e-27	-1.47951	6.7151e-39	1.19682e-37	-1.89774	1.02279e-67	1.63482e-66	-1.3824	9.95343e-73	1.68334e-71	-1.56749	3.45405e-24	3.24692e-23
1255	Ssc01w0614			ASC1+614	0.466774	0.00307395	0.00791125	0.487998	0.00345726	0.00722748	0.608456	0.00138744	0.00254621	0.460305	0.00106771	0.00195409	0.658663	6.98752e-05	0.000188952
1256	Ssc01w0615	TRS23	YDR246W	ASC1+615	0.392319	1.16964e-05	4.747e-05	0.000441006	0.997107	0.998116	0.176191	0.209315	0.264806	0.292649	0.00103543	0.00189792	0.173104	0.117502	0.170429
1257	Ssc01c0616	GCN3	YKR026C	ASC1-616	-0.207789	0.00976874	0.0221648	-0.528541	7.7453e-08	3.25095e-07	-0.500663	1.84004e-06	4.55679e-06	-0.299982	4.48286e-05	9.57177e-05	-0.411531	0.000100625	0.000266287
1258	Ssc01w0617	ERO1	YML130C	ASC1+617	0.486305	1.21877e-09	7.75306e-09	0.559587	7.31267e-05	0.000205593	0.765893	4.46714e-13	1.81432e-12	0.574931	9.17678e-14	3.65968e-13	0.405816	0.00133493	0.00295155
1259	Ssc01c0618	BEM1	YBR200W	ASC1-618	0.0991026	0.239563	0.343473	-0.0506887	0.677677	0.751356	0.191473	0.152892	0.199764	0.326164	8.82124e-06	2.01574e-05	0.265769	0.0197245	0.0346902
1260	Ssc01w0619			ASC1+619	1.03293	5.69696e-21	7.27164e-20	-0.200262	0.308925	0.395998	8.29651e-05	0.99971	0.999879	-0.0677445	0.510603	0.571592	-0.0406578	0.831693	0.870984
1261	Ssc01c0620	KTI12	YKL110C	ASC1-620	-0.080678	0.498864	0.609321	-0.613074	0.000576124	0.00139677	-0.83747	2.51386e-08	7.34155e-08	-0.51671	2.95518e-06	7.03726e-06	-0.456439	0.000336562	0.000817797
1262	Ssc01w0621	MTG1	YMR097C	ASC1+621	-0.377201	0.00224551	0.00596746	-1.18993	1.83736e-13	1.26505e-12	-1.04875	4.41741e-12	1.68587e-11	-0.64976	5.32283e-08	1.4787e-07	-0.776916	3.27207e-06	1.04964e-05
1263	Ssc01c0622	RGR1	YLR071C	ASC1-622	-0.13877	0.176732	0.269159	-0.350904	0.00425796	0.00873522	-0.304584	0.0146906	0.0231698	-0.118645	0.147388	0.190869	-0.203126	0.129974	0.185895
1264	Ssc01c0623			ASC1-623	-0.0675597	0.639344	0.733949	0.0869017	0.556902	0.641914	0.114939	0.41602	0.482476	0.104518	0.334378	0.397182	0.0898794	0.543866	0.624248
1265	Ssc01c0624			ASC1-624	NA	NA	NA	0.633909	0.43908	0.531933	0.310047	0.658509	0.712872	-0.209768	0.694568	0.742552	0.896863	0.210982	0.282625
1266	Ssc01c0625	MEC1	YBR136W	ASC1-625	0.118367	0.167044	0.256927	0.113666	0.298829	0.384783	0.47713	0.000191623	0.000389402	0.0901976	0.256809	0.314815	0.275217	0.0304632	0.0513909
1267	Ssc01c0626	SIN3	YOL004W	ASC1-626	-0.0104543	0.879711	0.917519	0.105862	0.354053	0.445097	0.164293	0.172045	0.222049	0.132579	0.0608296	0.085629	0.105364	0.309782	0.391162
1268	Ssc01c0627	SLA1	YBL007C	ASC1-627	0.0608645	0.364009	0.479249	-0.00670547	0.952616	0.966788	0.0869647	0.329881	0.39387	0.28297	2.22303e-05	4.8882e-05	0.241047	0.0382552	0.0630616
1269	Ssc01c0630	DNA2	YHR164C	ASC1-630	0.281831	0.000934598	0.00269503	0.241253	0.0470167	0.0768505	0.383358	0.000926114	0.00174317	0.120132	0.151112	0.195057	0.206765	0.0785589	0.119549
1270	Ssc01w0632	URA5	YML106W	ASC1+632	-0.343516	0.00297614	0.00769243	-0.215422	0.0801246	0.122847	-0.677723	2.02106e-11	7.39523e-11	-0.649248	2.16346e-20	1.13897e-19	-0.558546	1.0963e-07	4.10403e-07
1271	Ssc01w0633	RGT1	YKL038W	ASC1+633	0.315762	0.00047614	0.00147005	0.442659	0.000338092	0.000853862	0.772401	2.5884e-14	1.11284e-13	0.558346	2.30127e-10	7.58619e-10	0.979199	3.90518e-18	2.87137e-17
1272	Ssc01w0634	YJU2	YKL095W	ASC1+634	0.0587406	0.616179	0.713872	-0.388823	0.00104083	0.00240925	-0.172412	0.107214	0.144754	0.069745	0.41443	0.478188	-0.00470406	0.968983	0.975551
1273	Ssc01c0635	PRP21	YJL203W	ASC1-635	0.195635	0.0751563	0.130814	0.230353	0.0710536	0.110538	0.438846	0.00011658	0.000242626	0.350735	0.000543353	0.00102913	0.289744	0.022669	0.0393445
1274	Ssc01c0637	VPS8	YAL002W	ASC1-637	0.202394	0.165415	0.25508	0.464946	0.000569448	0.00138341	0.645478	5.48939e-07	1.43283e-06	0.482781	1.90421e-06	4.62306e-06	0.634614	1.87756e-05	5.49216e-05
1275	Ssc01c0638	GLG2	YJL137C	ASC1-638	0.757411	2.68567e-11	1.94802e-10	0.677427	3.00313e-07	1.17456e-06	1.2144	9.32595e-27	6.48562e-26	1.00498	3.80178e-24	2.28566e-23	0.807775	3.4315e-12	1.84828e-11
1276	Ssc01c0639	ECM31	YBR176W	ASC1-639	-0.00130521	0.988177	0.991934	-0.540094	0.000129865	0.000350181	-0.807379	6.0758e-11	2.15553e-10	-0.496288	4.89031e-08	1.36235e-07	-0.36328	0.00117966	0.00263175
1277	Ssc01c0640	NPL6	YMR091C	ASC1-640	-0.0240255	0.827575	0.880586	-0.225897	0.0470643	0.0769072	-0.33516	0.00635892	0.0106119	-0.178147	0.0202961	0.0310926	-0.214805	0.0507849	0.0813243
1278	Ssc01c0642			ASC1-642	0.0810465	0.822956	0.876463	0.0648941	0.862877	0.901457	-0.184589	0.640459	0.697084	-0.589188	0.0360384	0.0528753	-0.0697849	0.872361	0.902752
1279	Ssc01w0643	EHT1	YBR177C	ASC1+643	1.05128	1.17529e-36	2.94922e-35	0.434249	0.00292594	0.00623311	0.251444	0.0247664	0.0375475	0.304745	0.000642626	0.00120834	0.0633846	0.604644	0.678714
1280	Ssc01w0644	CDC45	YLR103C	ASC1+644	0.448558	2.65236e-05	0.000102429	0.309427	0.00536798	0.010796	-0.326999	0.00100334	0.00188019	-0.440581	5.50356e-08	1.52749e-07	-0.343833	0.00424785	0.00853738
1281	Ssc01c0645	TDH2	YJR009C	ASC1-645	0.310906	0.0263803	0.0533487	0.316554	0.0469156	0.0767064	0.361255	0.0242808	0.0368677	0.111328	0.378764	0.44274	0.199208	0.208706	0.279892
1282	Ssc01c0646	YPS3	YLR121C	ASC1-646	6.10461	0	0	-0.0916896	0.771764	0.830539	-0.321831	0.216304	0.272776	-0.351689	0.0784784	0.107854	-0.477913	0.0478703	0.0773449
1283	Ssc01w0647			ASC1+647	0.404771	0.015598	0.0337423	0.0283732	0.871249	0.907647	0.192618	0.246292	0.305922	0.243287	0.113422	0.151044	0.376995	0.0494053	0.0794148
1284	Ssc01w0648			ASC1+648	-0.0359791	0.772101	0.842383	-0.381494	0.0245886	0.042846	-0.138866	0.302563	0.365584	-0.0616921	0.643358	0.696835	-0.181954	0.218042	0.290381
1285	Ssc01c0650			ASC1-650	0.209747	0.0677907	0.120085	0.118272	0.305421	0.392099	0.411702	0.000981891	0.00184232	0.468428	6.21768e-07	1.57754e-06	0.435128	0.00101935	0.00229653
1286	Ssc01w0651			ASC1+651	0.0100594	0.965102	0.977199	-0.202828	0.590013	0.671855	-0.303602	0.254499	0.314867	-0.581431	0.00540116	0.0090601	0.221856	0.532018	0.613256
1287	Ssc01w0652	MCA1	YOR197W	ASC1+652	-0.0813821	0.421633	0.537129	0.160062	0.0874363	0.132754	0.268599	0.00215818	0.00386523	0.422985	6.2567e-08	1.72848e-07	0.295897	0.00325146	0.00669797
1288	Ssc01c0654	SPS1	YDR523C	ASC1-654	-0.155209	0.0370771	0.0716863	-0.129425	0.313615	0.400924	-0.231161	0.0470113	0.0677318	-0.647314	1.29483e-11	4.60951e-11	-0.325433	0.00232352	0.00491072
1289	Ssc01c0655	MTC5	YDR128W	ASC1-655	0.212209	0.0223989	0.0463461	0.197433	0.121326	0.177138	0.398035	0.00101812	0.00190669	0.196581	0.0136256	0.0214975	0.268461	0.0406116	0.0665682
1290	Ssc01w0656	WHI2	YOR043W	ASC1+656	0.057849	0.4717	0.584128	0.0214077	0.861997	0.900854	-0.130965	0.290478	0.35299	-0.0762418	0.369326	0.433218	0.0620454	0.550021	0.62961
1291	Ssc01c0657			ASC1-657	0.216088	0.0421089	0.0799214	0.343405	0.00193539	0.00424328	0.463532	1.59407e-05	3.64272e-05	0.328229	0.000203612	0.000405187	0.283191	0.0298836	0.050552
1292	Ssc01c0658	SEC53	YFL045C	ASC1-658	-0.115322	0.0595949	0.108266	-0.202761	0.0337591	0.0569691	-0.365117	4.08233e-05	9.00355e-05	-0.101077	0.13259	0.1742	-0.177745	0.0688866	0.106688
1293	Ssc01w0659	NHX1	YDR456W	ASC1+659	0.276755	0.000465853	0.00144055	0.0127869	0.90273	0.931936	0.355374	0.0017005	0.00308927	0.218105	0.00246734	0.00431081	0.222233	0.0323898	0.0542662
1294	Ssc01w0663	EPO1	YMR124W	ASC1+663	-0.646315	0.000395829	0.00124491	-0.554735	4.20116e-06	1.40949e-05	-0.632198	1.27207e-06	3.19956e-06	-0.483536	3.86432e-06	9.10418e-06	-0.530446	0.000172642	0.00043832
1295	Ssc01c0666	FMP52	YER004W	ASC1-666	0.0969099	0.256777	0.363557	-0.100125	0.316611	0.404191	-0.0499368	0.595337	0.656019	0.220653	0.00228419	0.00400605	0.0979771	0.339362	0.423116
1296	Ssc01c0667	DRE2	YKR071C	ASC1-667	0.109497	0.327991	0.440942	0.135837	0.29919	0.384983	0.22319	0.240879	0.299637	-0.0426204	0.657938	0.710802	-0.202767	0.258564	0.336428
1297	Ssc01c0668	RXT3	YDL076C	ASC1-668	0.0600045	0.565438	0.671173	0.0443639	0.673152	0.747788	0.117021	0.319007	0.382963	0.212777	0.0286154	0.0428263	0.295202	0.0306296	0.0516228
1298	Ssc01w0669			ASC1+669	-0.139038	0.243878	0.34822	-0.0237383	0.853387	0.893745	0.102644	0.411482	0.477585	0.218759	0.0162497	0.0253159	0.18086	0.206353	0.277112
1299	Ssc01c0670	DUS4	YLR405W	ASC1-670	-0.360944	0.0245651	0.0502291	-1.31023	1.44599e-08	6.6321e-08	-1.5168	4.29938e-14	1.82993e-13	-1.05953	6.84624e-12	2.46961e-11	-1.21125	1.74573e-06	5.78759e-06
1300	Ssc01w0671	DUS3	YLR401C	ASC1+671	-0.478135	7.39949e-07	3.57077e-06	-1.03419	7.43246e-06	2.39088e-05	-1.12408	2.54718e-14	1.09671e-13	-0.918266	3.76254e-15	1.59874e-14	-0.997828	1.59534e-08	6.46514e-08
1301	Ssc01c0672	YET3	YDL072C	ASC1-672	0.310647	0.00520147	0.0126331	0.56643	2.31278e-05	6.95708e-05	0.618625	3.86757e-08	1.11526e-07	0.476152	3.89731e-11	1.34413e-10	0.668796	4.54285e-08	1.75824e-07
1302	Ssc01c0673			ASC1-673	0.192393	0.598462	0.699293	0.439663	0.252403	0.332965	0.660445	0.0493255	0.0707233	0.437437	0.07689	0.10589	0.902327	0.00539431	0.010647
1303	Ssc01c0674			ASC1-674	0.808019	0.318071	0.430593	-0.295645	0.753586	0.816156	0.370883	0.681865	0.733823	-0.303322	0.548628	0.60868	0.426149	0.542662	0.623429
1304	Ssc01c0675			ASC1-675	0.84857	0.264996	0.373044	0.308959	0.613721	0.695652	0.212897	0.729703	0.777147	0.145197	0.71252	0.757921	0.505151	0.364089	0.447837
1305	Ssc01c0676			ASC1-676	0.574693	7.26813e-05	0.000262142	0.573812	0.00330265	0.00693848	0.898599	1.06093e-06	2.69125e-06	0.463239	2.52752e-06	6.05266e-06	0.725295	0.00261246	0.00547851
1306	Ssc01w0678	SFP1	YLR403W	ASC1+678	0.185513	0.0224886	0.0464828	0.27212	0.0124871	0.0231307	0.496387	1.66008e-06	4.12661e-06	0.229093	0.00393679	0.00671297	0.338447	0.00340698	0.00698683
1307	Ssc01w0680			ASC1+680	0.495722	0.00550588	0.0132903	0.743799	6.89986e-06	2.23408e-05	0.771827	1.67667e-07	4.56061e-07	0.692501	8.33213e-09	2.43479e-08	0.673745	1.13616e-05	3.40561e-05
1308	Ssc01c0681	SNT1	YCR033W	ASC1-681	-0.0310483	0.738914	0.816447	-0.216696	0.0348042	0.0585994	-0.209649	0.0236133	0.0359092	-0.150898	0.036476	0.0534647	-0.0413901	0.705843	0.767182
1309	Ssc01c0684	BRE1	YDL074C	ASC1-684	-0.398539	1.09476e-07	5.77442e-07	-0.900522	1.0913e-16	9.0207e-16	-1.22524	3.34886e-29	2.52055e-28	-0.990772	2.49665e-42	2.44745e-41	-1.02298	5.63896e-23	5.09135e-22
1310	Ssc01c0685			ASC1-685	0.0429075	0.671338	0.760592	0.226281	0.0586048	0.0934496	0.298644	0.0122528	0.0195847	0.284016	0.00232375	0.00407304	0.304129	0.00999418	0.0186598
1311	Ssc01c0686	UBP16	YPL072W	ASC1-686	0.0804578	0.381351	0.49665	0.0810546	0.468515	0.561065	0.218041	0.0389197	0.0569983	0.287798	0.000791902	0.00147233	0.140575	0.239837	0.315726
1312	Ssc01w0687	SDD2	YMR074C	ASC1+687	0.027178	0.768843	0.83945	-0.066528	0.601808	0.683454	-0.109712	0.364706	0.430694	0.0370287	0.657467	0.710421	0.00797204	0.947357	0.958815
1313	Ssc01c0688	CSE1	YGL238W	ASC1-688	-0.412441	4.76202e-07	2.35387e-06	-0.920896	7.64315e-14	5.38742e-13	-1.17721	8.98706e-25	5.84651e-24	-0.722071	5.77664e-20	2.98068e-19	-0.90252	3.4796e-11	1.74156e-10
1314	Ssc01c0689			ASC1-689	-0.0266771	0.825496	0.87885	-0.596111	1.62857e-07	6.56183e-07	-0.835861	3.29575e-13	1.34869e-12	-0.404675	8.41239e-06	1.92495e-05	-0.501342	5.21719e-05	0.00014363
1315	Ssc01c0690	SHQ1	YIL104C	ASC1-690	-0.00859251	0.943601	0.961656	0.0300778	0.835292	0.881012	0.0511015	0.715124	0.764084	-0.0669945	0.52238	0.583135	-0.0991245	0.469251	0.553468
1316	Ssc01c0691	ALG5	YPL227C	ASC1-691	-0.440893	7.85931e-05	0.000281741	-0.744357	2.56809e-06	8.86142e-06	-0.789977	2.66505e-07	7.12837e-07	-0.477938	3.59106e-05	7.734e-05	-0.660618	6.23328e-06	1.93378e-05
1317	Ssc01c0692	TSC11	YER093C	ASC1-692	0.248978	0.00490567	0.011959	0.521952	9.08943e-07	3.30955e-06	0.769559	5.37319e-13	2.17636e-12	0.606509	1.57587e-15	6.78293e-15	0.674447	7.16133e-09	2.98984e-08
1318	Ssc01c0693			ASC1-693	-0.0971771	0.415419	0.531394	-0.262132	0.0294325	0.0502249	-0.281728	0.0173705	0.0270593	0.0987108	0.39508	0.459145	0.0327434	0.831934	0.871083
1319	Ssc02w0001	FUR1	YHR128W	ASC2+1	-0.857389	2.90372e-18	3.2369e-17	-0.147493	0.181487	0.250611	0.833444	1.05739e-12	4.19989e-12	0.957046	6.16075e-34	4.93687e-33	0.54491	3.7999e-07	1.351e-06
1320	Ssc02c0002			ASC2-2	0.0714804	0.527846	0.636879	0.6218	3.21601e-06	1.09444e-05	1.83636	3.58156e-61	5.13155e-60	1.63677	1.76268e-99	4.27773e-98	1.57165	9.47634e-34	1.23193e-32
1321	Ssc02c0003	PFK27	YOL136C	ASC2-3	-0.095095	0.220557	0.322028	0.293188	0.033444	0.0565016	0.194453	0.0381492	0.0559811	-0.0550256	0.537775	0.598531	0.218353	0.0991442	0.146594
1322	Ssc02w0005	PPS1	YBR276C	ASC2+5	-0.231706	0.00153249	0.00422689	-0.121942	0.376168	0.466923	0.127024	0.181803	0.233275	0.0804292	0.258369	0.3163	0.143003	0.334779	0.418193
1323	Ssc02w0006			ASC2+6	0.246336	0.00390823	0.00975321	0.532114	8.2613e-08	3.45774e-07	0.767883	8.99261e-16	4.1514e-15	0.735748	1.81877e-20	9.60043e-20	0.629044	2.22642e-09	9.72587e-09
1324	Ssc02c0007	SPT4	YGR063C	ASC2-7	-0.267701	0.000838412	0.00243793	-0.45285	0.00330814	0.00694756	-0.664851	3.78471e-08	1.09295e-07	-0.637274	2.89422e-14	1.17942e-13	-0.649434	3.54116e-10	1.6509e-09
1325	Ssc02w0008	COX18	YGR062C	ASC2+8	-0.290273	0.00615667	0.0147226	-0.776909	1.5147e-06	5.35105e-06	-0.621154	0.000108734	0.000227251	-0.582069	4.43603e-09	1.33036e-08	-0.814196	9.68594e-07	3.29389e-06
1326	Ssc02c0009			ASC2-9	0.355246	0.022346	0.046253	0.273692	0.0245883	0.042846	0.292807	0.0242725	0.0368645	0.387172	6.49636e-05	0.000136273	0.461986	0.000166163	0.000422772
1327	Ssc02c0010	DAL3	YIR032C	ASC2-10	0.00108976	0.991183	0.994049	0.213389	0.0645204	0.10168	0.310736	0.00550689	0.00928117	0.626254	1.02774e-11	3.67841e-11	0.518686	4.20887e-06	1.32722e-05
1328	Ssc02c0011	DFR1	YOR236W	ASC2-11	-0.100235	0.34509	0.459025	0.058281	0.598728	0.680295	0.056255	0.624454	0.682412	0.0547882	0.606421	0.663186	0.0207646	0.871358	0.902474
1329	Ssc02w0012			ASC2+12	-0.22864	0.092849	0.156436	-0.979599	4.25544e-15	3.25465e-14	-1.26468	8.63164e-22	5.12213e-21	-0.661296	1.53178e-10	5.10309e-10	-0.881237	1.09004e-10	5.30377e-10
1330	Ssc02c0013	RCR2	YDR003W	ASC2-13	-0.485786	0.000801367	0.00234524	-0.277398	0.0247181	0.0429833	0.0635389	0.544258	0.608668	0.19483	0.0472338	0.067883	0.267368	0.0511454	0.0818354
1331	Ssc02c0014			ASC2-14	1.16605	5.60777e-05	0.000205781	1.99056	3.32651e-20	3.37484e-19	3.80384	5.30387e-77	9.35809e-76	2.2044	1.05566e-35	8.81442e-35	2.57674	9.15098e-35	1.2384e-33
1332	Ssc02c0015	PHM7	YOL084W	ASC2-15	-0.0993625	0.815349	0.870562	0.229945	0.0971684	0.14563	0.175867	0.343534	0.40796	0.00391549	0.957539	0.966116	-0.0508981	0.696862	0.760202
1333	Ssc02c0017			ASC2-17	NA	NA	NA	NA	NA	NA	NA	NA	NA	NA	NA	NA	NA	NA	NA
1334	Ssc02w0018	POX1	YGL205W	ASC2+18	1.4671	2.06008e-80	1.03832e-78	1.7517	8.54446e-22	9.20352e-21	1.51482	2.06869e-49	2.46502e-48	0.583681	2.40453e-11	8.41938e-11	0.600158	5.03519e-07	1.76172e-06
1335	Ssc02w0019			ASC2+19	1.53008	0.000240557	0.000789408	0.0884907	0.878224	0.91315	0.350704	0.396643	0.463712	0.953017	0.00114215	0.00208776	0.59019	0.0738604	0.113474
1336	Ssc02w0020	PPG1	YNR032W	ASC2+20	-0.0138491	0.898621	0.931247	0.0340485	0.838973	0.883212	0.358303	0.0282121	0.0423823	0.282627	0.00924568	0.0149584	0.276199	0.0410434	0.0672289
1337	Ssc02w0021	RPP1	YHR062C	ASC2+21	-0.277352	0.00598988	0.0143645	-0.717909	2.22359e-08	9.93001e-08	-0.707952	1.8493e-07	5.00955e-07	-0.474446	1.27307e-05	2.86477e-05	-0.552786	0.000106082	0.000279856
1338	Ssc02c0022			ASC2-22	-0.430232	2.08292e-05	8.18863e-05	-1.29527	9.22729e-21	9.50763e-20	-1.45664	4.4142e-19	2.34766e-18	-0.88975	9.87058e-14	3.92326e-13	-0.998983	4.94613e-13	2.80927e-12
1339	Ssc02c0023	HMI1	YOL095C	ASC2-23	0.356357	0.000653326	0.00195368	0.284871	0.0198228	0.0354043	0.0154993	0.897207	0.918525	-0.282528	0.000658954	0.00123709	-0.146896	0.230513	0.30458
1340	Ssc02w0024	RFC4	YOL094C	ASC2+24	0.276976	0.000190869	0.000636266	0.204937	0.158292	0.223045	0.175869	0.192141	0.244955	-0.0533746	0.596564	0.654084	0.0847348	0.44914	0.533561
1341	Ssc02w0025	LRO1	YNR008W	ASC2+25	0.307401	0.00017435	0.000586841	0.49236	4.16281e-05	0.00012105	0.795159	9.78518e-16	4.5033e-15	0.70406	1.19767e-21	6.63272e-21	0.710267	1.02518e-10	5.00047e-10
1342	Ssc02w0026			ASC2+26	0.552471	0.000205515	0.000681621	0.173216	0.35271	0.443597	0.44938	0.00848477	0.0138944	0.357116	0.0096642	0.0155849	0.410842	0.051315	0.0820847
1343	Ssc02w0027	GLO1	YML004C	ASC2+27	0.294762	0.00204084	0.00548535	0.424045	0.000363319	0.00091137	0.0541588	0.658566	0.712872	0.137948	0.0894187	0.121546	0.195738	0.123634	0.178063
1344	Ssc02w0028	MSH2	YOL090W	ASC2+28	0.641805	2.49871e-11	1.81912e-10	0.662643	9.66649e-12	5.88417e-11	0.586476	9.50038e-08	2.64463e-07	0.533329	5.13763e-14	2.07241e-13	0.623185	6.75057e-09	2.83029e-08
1345	Ssc02c0029	POL1	YNL102W	ASC2-29	0.276816	6.50744e-05	0.00023615	0.290675	0.00660692	0.0129584	-0.177917	0.0987557	0.134309	-0.29201	0.000142517	0.000288415	-0.21759	0.0286764	0.0487284
1346	Ssc02w0032	MEP3	YPR138C	ASC2+32	-0.713201	0.00105474	0.00300766	-0.186734	0.339903	0.429458	-0.699797	1.6738e-07	4.55489e-07	-1.43446	2.37148e-58	3.13225e-57	-1.44629	1.14421e-19	9.00365e-19
1347	Ssc02w0034	PRP22	YER013W	ASC2+34	0.0355976	0.701585	0.785435	0.307564	0.0114324	0.0214109	0.396713	0.000332524	0.000657092	0.153017	0.0519245	0.0739302	0.0787334	0.463863	0.547875
1348	Ssc02c0035	ATG9	YDL149W	ASC2-35	0.0198116	0.838467	0.889768	0.587166	8.92876e-05	0.000246132	0.567782	1.21202e-05	2.80653e-05	-0.0440686	0.670234	0.721803	0.0387752	0.748376	0.801243
1349	Ssc02w0036	URA2	YJL130C	ASC2+36	-1.56999	2.80666e-41	7.84401e-40	-1.61288	2.8105e-49	6.4904e-48	-2.42915	6.88346e-74	1.17275e-72	-2.09586	4.32303e-222	3.30878e-220	-1.95249	3.07478e-84	1.15616e-82
1350	Ssc02w0037	BMS1	YPL217C	ASC2+37	-0.360982	6.07396e-05	0.00022151	-0.937209	6.34431e-06	2.07115e-05	-1.5224	1.89645e-21	1.11425e-20	-1.37983	1.35408e-33	1.07498e-32	-1.40674	3.85142e-28	4.20611e-27
1351	Ssc02w0038	GCD11	YER025W	ASC2+38	-0.519705	2.04759e-11	1.50182e-10	-1.49109	2.67151e-45	5.6425e-44	-2.09774	1.2599e-71	2.1222e-70	-1.41755	1.3898e-78	2.51428e-77	-1.5959	2.59852e-50	5.3051e-49
1352	Ssc02c0039	SST2	YLR452C	ASC2-39	0.0605284	0.674077	0.763109	-0.0900582	0.581065	0.66355	0.319078	0.0511629	0.0732518	0.163534	0.129094	0.17013	0.110945	0.410965	0.495745
1353	Ssc02w0041	CTS1	YLR286C	ASC2+41	4.56492	1.18785e-74	5.51554e-73	-0.833664	0.0212248	0.0375579	-0.449356	0.260438	0.321213	-0.322427	0.229257	0.284309	-0.985758	0.000207439	0.00051978
1354	Ssc02c0042	TSR3	YOR006C	ASC2-42	-0.238129	0.00527735	0.012791	-0.292831	0.0532934	0.0858801	0.125827	0.292022	0.354577	0.19617	0.0292165	0.0436383	0.240348	0.0308718	0.051972
1355	Ssc02w0043	DNL4	YOR005C	ASC2+43	0.0458655	0.670995	0.760349	0.567301	7.43602e-07	2.74457e-06	1.41838	1.14548e-29	8.70972e-29	1.37529	2.45093e-66	3.73266e-65	1.51356	2.17376e-26	2.20005e-25
1356	Ssc02w0044			ASC2+44	-0.653899	2.80179e-11	2.02975e-10	-1.1329	7.04697e-19	6.61769e-18	-0.999781	1.33147e-16	6.35385e-16	-0.850896	8.65479e-22	4.8334e-21	-0.903196	3.61168e-08	1.41164e-07
1357	Ssc02c0045	CTS1	YLR286C	ASC2-45	8.16684	2.14413e-109	1.47022e-107	2.09381	1.01234e-06	3.65243e-06	5.98029	3.61848e-77	6.40341e-76	4.82826	9.9372e-20	5.09666e-19	4.687	1.38869e-19	1.08699e-18
1358	Ssc02w0046			ASC2+46	0.0796202	0.869475	0.91071	1.39169	0.000273378	0.000700259	1.67936	9.65599e-05	0.000203814	1.37406	3.74409e-09	1.12947e-08	1.87451	1.02099e-08	4.21227e-08
1359	Ssc02c0047			ASC2-47	0.727387	5.56702e-10	3.6517e-09	1.31492	3.47331e-23	3.94151e-22	1.42551	4.05678e-19	2.16337e-18	1.08537	6.22843e-22	3.48815e-21	1.37339	1.68804e-16	1.14744e-15
1360	Ssc02w0048		YJL068C	ASC2+48	0.530493	2.19698e-06	9.9049e-06	1.23175	2.43788e-17	2.08786e-16	1.31503	3.34866e-22	2.01734e-21	1.09089	4.18348e-26	2.67976e-25	1.24292	2.57288e-18	1.9083e-17
1361	Ssc02c0049			ASC2-49	0.140498	0.190172	0.284992	0.0174547	0.888378	0.921413	0.178877	0.125189	0.1669	0.275917	0.00645899	0.0106993	0.233374	0.0909702	0.135672
1362	Ssc02c0050	ZRT1	YGL255W	ASC2-50	0.27703	0.0446007	0.0840289	0.314872	0.0216892	0.0382258	0.896378	3.09212e-11	1.12245e-10	0.431384	4.49316e-06	1.05234e-05	0.381835	0.0306543	0.0516498
1363	Ssc02c0051			ASC2-51	0.383965	0.00109219	0.00309944	0.210789	0.184309	0.253741	0.100578	0.458497	0.52579	-0.178577	0.141675	0.184511	0.24831	0.10346	0.152256
1364	Ssc02c0053			ASC2-53	0.487716	0.0260836	0.052821	0.890753	0.000639645	0.00153262	1.00973	2.47124e-08	7.23487e-08	0.517509	0.00181115	0.00322957	0.771242	0.00075236	0.00172845
1365	Ssc02c0054			ASC2-54	1.17994	0.00135011	0.00376968	1.50183	4.2769e-05	0.000124307	2.10946	7.1091e-13	2.86387e-12	0.749153	0.00200091	0.0035373	1.51136	3.47353e-06	1.10888e-05
1366	Ssc02c0055	TGL3	YMR313C	ASC2-55	-0.125016	0.253879	0.360059	0.613247	4.12459e-07	1.57424e-06	0.590816	3.31699e-08	9.62559e-08	-0.216888	0.00725234	0.0119249	0.357688	0.00327146	0.0067345
1367	Ssc02c0057	SKP1	YDR328C	ASC2-57	-0.25006	0.0010245	0.00293307	-0.186709	0.0536276	0.0863718	-0.0781605	0.393336	0.460117	-0.253337	0.000379925	0.000734029	-0.343795	0.00158657	0.00345015
1368	Ssc02w0058	BRL1	YHR036W	ASC2+58	0.270587	0.00505291	0.0123027	0.313931	0.00547579	0.0109867	0.529011	4.19605e-06	1.01011e-05	0.339669	0.000120388	0.000245715	0.232368	0.0500054	0.0802708
1369	Ssc02c0060	GLC8	YMR311C	ASC2-60	-0.126954	0.0982544	0.163859	-0.224338	0.117086	0.171964	-0.212937	0.150613	0.197126	0.143013	0.0483035	0.0693202	0.0756835	0.511657	0.594515
1370	Ssc02c0061	ZUO1	YGR285C	ASC2-61	-0.696334	6.19102e-22	8.31628e-21	-1.11266	3.33713e-18	2.99182e-17	-1.34648	8.63109e-52	1.06034e-50	-1.01055	2.25695e-41	2.14554e-40	-1.17146	8.58915e-26	8.56176e-25
1371	Ssc02w0063	STR2	YJR130C	ASC2+63	-0.341826	0.000256184	0.000834651	0.379689	0.00639405	0.0125866	1.19201	7.65783e-26	5.16252e-25	1.07342	5.28326e-31	3.88437e-30	1.20081	4.27555e-13	2.43305e-12
1372	Ssc02w0064	SEO1	YAL067C	ASC2+64	4.08153	6.73818e-119	5.09424e-117	6.1411	5.98299e-302	9.86362e-300	7.08987	0	0	5.41617	0	0	5.58792	5.53153e-192	5.38735e-190
1373	Ssc02w0066			ASC2+66	-0.542839	0.378186	0.493248	0.338835	0.592826	0.674285	-0.154534	0.758946	0.802542	0.742455	0.133101	0.174809	0.412449	0.525749	0.607411
1374	Ssc02w0067	DNF1	YER166W	ASC2+67	0.108637	0.288644	0.398907	0.34556	0.00604264	0.0119743	0.567898	7.25373e-06	1.71153e-05	0.229786	0.0137886	0.0217255	0.287896	0.00340518	0.00698557
1375	Ssc02c0068	CHS2	YBR038W	ASC2-68	0.0288048	0.65942	0.751421	-0.131331	0.300949	0.38686	-0.14771	0.289335	0.351818	-0.756792	1.30644e-21	7.22839e-21	-0.537838	1.1733e-06	3.95383e-06
1376	Ssc02c0070	RTN1	YDR233C	ASC2-70	-0.0203982	0.801129	0.860991	0.104692	0.474585	0.567075	0.133147	0.291487	0.354144	0.209017	0.00250317	0.00436956	0.0232147	0.807151	0.849926
1377	Ssc02w0072			ASC2+72	0.754955	1.38312e-07	7.21795e-07	1.03989	1.61619e-08	7.37284e-08	0.85431	1.83384e-08	5.42758e-08	1.1088	9.25526e-24	5.49243e-23	1.2559	2.78223e-16	1.86771e-15
1378	Ssc02c0073	UFD1	YGR048W	ASC2-73	0.324891	7.00932e-05	0.000253117	0.735241	1.73833e-10	9.5972e-10	0.929864	1.55142e-17	7.75839e-17	0.795732	1.36433e-25	8.57373e-25	1.01311	1.63952e-20	1.33796e-19
1379	Ssc02w0074			ASC2+74	0.126487	0.26962	0.378199	0.271789	0.0760374	0.117186	0.479554	0.000163466	0.000335393	0.358544	9.38404e-05	0.000193783	0.325871	0.0232443	0.0402255
1380	Ssc02c0075	GGC1	YDL198C	ASC2-75	-1.31362	6.18915e-63	2.62571e-61	-1.83545	1.05199e-83	4.91621e-82	-2.23497	3.03842e-117	8.17486e-116	-1.48593	9.06686e-90	1.89927e-88	-1.79156	3.95988e-42	6.4988e-41
1381	Ssc02w0076	GLN3	YER040W	ASC2+76	0.0149894	0.888761	0.923366	-0.0816988	0.554019	0.639335	0.252059	0.0303915	0.0453469	0.600365	7.73611e-13	2.93049e-12	0.594778	2.74459e-06	8.86173e-06
1382	Ssc02w0077		SOD6	ASC2+77	1.5477	0.0645986	0.115541	0.805812	0.363361	0.454296	0.495343	0.481114	0.549395	0.167475	0.652286	0.705079	0.768531	0.128499	0.184222
1383	Ssc02c0078			ASC2-78	-0.574949	0.515492	0.625356	-0.629388	0.370827	0.46159	-0.352977	0.616668	0.675517	-0.447753	0.463574	0.527049	NA	NA	NA
1384	Ssc02w0079	ZRC1	YMR243C	ASC2+79	-0.253177	0.00451766	0.0111234	-0.265667	0.0148759	0.027216	-0.635844	1.40965e-08	4.21618e-08	-0.55296	1.04936e-15	4.56611e-15	-0.558734	1.04449e-08	4.30327e-08
1385	Ssc02c0080	KGD1	YIL125W	ASC2-80	-0.0773535	0.283498	0.393825	-0.189034	0.0745775	0.115325	-0.497446	1.68354e-05	3.83685e-05	-0.108738	0.0979419	0.132109	-0.279057	0.00490166	0.00974591
1386	Ssc02c0081			ASC2-81	-0.158644	0.643147	0.73715	0.124819	0.771626	0.830539	-0.388275	0.331492	0.395635	-0.337283	0.260651	0.318739	0.0122667	0.978264	0.983062
1387	Ssc02w0082	DAL81	YIR023W	ASC2+82	0.0999776	0.205927	0.304578	0.267213	0.00693974	0.0135626	0.410515	2.40897e-05	5.41949e-05	0.277786	0.000471515	0.000899057	0.284359	0.00988024	0.0184645
1388	Ssc02c0084			ASC2-84	0.0585265	0.472028	0.584411	-0.070158	0.570623	0.654172	0.0586127	0.578319	0.640948	0.250038	0.00210504	0.00371259	0.0216977	0.844946	0.882002
1389	Ssc02w0085	SEC11	YIR022W	ASC2+85	-0.0818955	0.337742	0.450909	-0.296923	0.00320974	0.00675764	-0.151333	0.165444	0.214371	0.139382	0.104913	0.140623	-0.155607	0.181631	0.24892
1390	Ssc02c0086	ARC19	YKL013C	ASC2-86	-0.0540641	0.522331	0.631764	0.0826348	0.42284	0.515838	0.217117	0.0279381	0.0419812	0.381184	2.56242e-07	6.74796e-07	0.17888	0.158004	0.22056
1391	Ssc02c0087	CSF1	YLR087C	ASC2-87	0.105369	0.346219	0.46035	0.292726	0.0250787	0.0435465	0.628463	3.6712e-07	9.71039e-07	0.512598	1.08764e-09	3.43739e-09	0.439763	0.00276744	0.005777
1392	Ssc02w0091	PRP40	YKL012W	ASC2+91	-0.153596	0.103913	0.171742	-0.505014	9.6491e-06	3.04776e-05	-0.522417	4.28634e-06	1.03101e-05	-0.51227	3.91296e-09	1.17744e-08	-0.505801	6.12913e-05	0.00016711
1393	Ssc02w0092	COX20	YDR231C	ASC2+92	-0.206637	0.07481	0.130365	-1.23316	7.19252e-15	5.44485e-14	-1.38221	4.17339e-23	2.58489e-22	-0.640852	1.43246e-08	4.12929e-08	-0.762704	1.43369e-09	6.39455e-09
1394	Ssc02c0093	DPH6	YLR143W	ASC2-93	-0.0133415	0.888037	0.922939	-0.0518326	0.678751	0.75192	-0.085033	0.557691	0.621795	-0.105559	0.201383	0.252724	-0.189333	0.103046	0.151796
1395	Ssc02w0094			ASC2+94	0.0911461	0.654587	0.746924	-0.834908	2.25309e-05	6.78787e-05	-1.05411	9.11748e-10	2.97218e-09	-1.2096	2.02774e-28	1.37877e-27	-0.75458	1.04103e-05	3.14108e-05
1396	Ssc02c0096			ASC2-96	0.17633	0.018517	0.0392223	0.372237	8.2274e-05	0.000229355	1.03828	3.72883e-26	2.53971e-25	0.921665	5.08052e-32	3.88357e-31	0.746227	2.87195e-12	1.55252e-11
1397	Ssc02c0098		YGR266W	ASC2-98	-0.0943182	0.425192	0.541078	-0.217727	0.0553049	0.0887356	0.171892	0.096269	0.131378	0.257558	0.00134912	0.0024429	0.0936734	0.453971	0.53794
1398	Ssc02c0099	SIS2	YKR072C	ASC2-99	0.163188	0.0744392	0.129834	0.466746	0.000633773	0.00151916	0.667089	2.38531e-12	9.25182e-12	0.506411	4.09653e-11	1.40877e-10	0.469234	0.00023801	0.000590897
1399	Ssc02w0100	HAS1	YMR290C	ASC2+100	-0.670551	2.00726e-15	1.93096e-14	-1.7029	1.3639e-10	7.62215e-10	-2.61185	2.07152e-35	1.85781e-34	-2.3044	1.78712e-74	3.04831e-73	-2.46465	5.7778e-43	9.66928e-42
1400	Ssc02c0101	GTR1	YML121W	ASC2-101	-0.0174194	0.839734	0.890311	-0.0417731	0.701655	0.772458	0.00930634	0.927593	0.943369	0.196103	0.0201845	0.0309454	0.150035	0.196727	0.266839
1401	Ssc02w0102	RRP42	YDL111C	ASC2+102	-0.16541	0.0707794	0.124489	-0.28099	0.0118342	0.0220521	-0.357815	0.000664105	0.00127257	-0.215167	0.0116848	0.0186221	-0.304919	0.0226444	0.0393134
1402	Ssc02c0104	ATG16	YMR159C	ASC2-104	0.150808	0.327394	0.440685	0.271248	0.0654417	0.102886	0.362069	0.0185354	0.0287009	0.335016	0.00306534	0.00528751	0.0877166	0.55181	0.631414
1403	Ssc02w0105	ATG15	YCR068W	ASC2+105	0.344002	0.0021163	0.00565464	0.892935	7.02892e-17	5.89219e-16	0.911669	1.50819e-15	6.88236e-15	0.671609	6.78145e-17	3.12386e-16	0.7513	1.57039e-12	8.58298e-12
1404	Ssc02w0106			ASC2+106	0.405409	0.0010889	0.00309158	0.503192	9.04183e-07	3.29432e-06	0.781343	1.00779e-14	4.45524e-14	0.624403	1.06735e-14	4.44356e-14	0.674301	2.25161e-09	9.82394e-09
1405	Ssc02w0107	BEM3	YPL115C	ASC2+107	0.722854	5.55124e-09	3.34378e-08	0.665127	3.3925e-11	1.96818e-10	1.18365	3.81136e-26	2.58999e-25	0.708738	8.11267e-14	3.24181e-13	0.727791	2.7431e-11	1.3846e-10
1406	Ssc02c0108			ASC2-108	0.0640973	0.834316	0.88616	0.330069	0.264923	0.346937	0.555508	0.13011	0.172957	0.304683	0.240447	0.296768	0.09317	0.796703	0.841759
1407	Ssc02w0109	SLK19	YOR195W	ASC2+109	0.439384	6.64764e-08	3.59643e-07	0.817138	1.9008e-08	8.61162e-08	0.687133	8.29587e-09	2.52443e-08	0.314518	0.000670589	0.00125735	0.472921	6.3586e-06	1.96768e-05
1408	Ssc02w0111	GRR1	YJR090C	ASC2+111	0.143979	0.0945152	0.158655	0.169096	0.0760149	0.117181	0.364969	6.11104e-05	0.000131844	0.0991997	0.176495	0.224664	0.291317	0.00705554	0.0135338
1409	Ssc02w0113			ASC2+113	0.228737	0.12768	0.205086	0.291097	0.0552878	0.0887326	0.188879	0.187683	0.239786	0.00241482	0.981913	0.985048	0.0973468	0.52732	0.608904
1410	Ssc02c0114			ASC2-114	0.0494868	0.886564	0.921896	0.32606	0.299115	0.384983	0.368375	0.32518	0.389216	-0.0729338	0.777737	0.815722	-0.243696	0.458364	0.542458
1411	Ssc02c0115			ASC2-115	0.125272	0.506695	0.616842	0.209461	0.380385	0.471509	-0.0130635	0.95677	0.966687	-0.1034	0.561159	0.620706	-0.0945465	0.723335	0.781049
1412	Ssc02w0116	SLM1	YIL105C	ASC2+116	0.0454283	0.791151	0.855569	0.474214	1.59748e-06	5.61672e-06	0.642391	3.55386e-06	8.60743e-06	0.527545	1.72705e-14	7.10088e-14	0.522486	1.39666e-07	5.16017e-07
1413	Ssc02c0119	CTS1	YLR286C	ASC2-119	7.32238	3.27799e-23	4.53763e-22	NA	NA	NA	NA	NA	NA	-0.202078	0.707009	0.753049	0.817575	0.336383	0.419755
1414	Ssc02c0120	MAC1	YMR021C	ASC2-120	-1.80201	8.32967e-91	4.72308e-89	-2.29482	5.39978e-114	4.00596e-112	-2.02266	2.99492e-77	5.31575e-76	-1.91593	3.92271e-108	1.09433e-106	-1.7647	6.10385e-35	8.29816e-34
1415	Ssc02c0121	OCA4	YCR095C	ASC2-121	-0.154924	0.133837	0.213711	0.144399	0.285592	0.37049	0.0220729	0.861634	0.888995	0.00778823	0.934804	0.948466	-0.00150946	0.991141	0.993649
1416	Ssc02c0122	ERG11	YHR007C	ASC2-122	-0.143741	0.0584612	0.106535	-0.487771	0.00176088	0.00389226	-0.659226	1.28856e-06	3.23554e-06	-0.536571	1.64813e-07	4.42616e-07	-0.640317	2.60087e-09	1.12952e-08
1417	Ssc02w0123			ASC2+123	3.00592	2.49865e-07	1.27131e-06	0.589392	0.385839	0.477471	1.66782	0.014606	0.0230426	1.09257	0.00210969	0.00371969	1.09471	0.0160066	0.0287123
1418	Ssc02w0127	TNA1	YGR260W	ASC2+127	1.98228	1.33621e-43	3.93982e-42	0.332372	0.033545	0.0566238	0.563598	0.000974446	0.00183009	1.20908	1.3111e-14	5.4394e-14	0.452297	0.00898128	0.016939
1419	Ssc02w0128	VPS36	YLR417W	ASC2+128	-0.0834871	0.434349	0.549884	-0.00252919	0.984251	0.987412	-0.0619655	0.64025	0.696983	-0.0496424	0.602923	0.659844	-0.0814448	0.57049	0.647799
1420	Ssc02c0129	NHP2	YDL208W	ASC2-129	-0.688386	3.27889e-15	3.11363e-14	-2.12553	4.67097e-20	4.68281e-19	-3.19193	1.88546e-176	8.75857e-175	-2.33214	3.29917e-109	9.42395e-108	-2.48798	1.60111e-100	7.2612e-99
1421	Ssc02w0130			ASC2+130	0.0138744	0.898716	0.931247	-0.337502	0.00961369	0.0183052	-0.302045	0.0286894	0.0429691	-0.097901	0.29077	0.351112	-0.0851861	0.538942	0.619913
1422	Ssc02c0131	NUG1	YER006W	ASC2-131	-0.646225	1.2012e-09	7.64956e-09	-1.58488	3.31411e-09	1.63366e-08	-2.44169	1.04489e-64	1.6054e-63	-2.14941	7.00112e-86	1.37038e-84	-2.35467	8.68508e-52	1.91814e-50
1423	Ssc02c0133			ASC2-133	-0.130336	0.340997	0.45474	-1.0901	0.000124912	0.000337286	-1.54211	2.26501e-17	1.12509e-16	-0.769761	4.38101e-06	1.02728e-05	-0.863008	3.97276e-05	0.000111069
1424	Ssc02c0134		FAD12	ASC2-134	-1.12949	1.94583e-29	3.68957e-28	-0.605757	6.97622e-05	0.000196786	-0.883804	3.88344e-15	1.74667e-14	-0.820576	3.00433e-24	1.81537e-23	-0.784281	1.20727e-06	4.06138e-06
1425	Ssc02w0135			ASC2+135	-0.54646	9.08968e-05	0.000321354	-0.0785054	0.551185	0.636808	-0.206701	0.0955764	0.130523	-0.34792	0.00160956	0.00289516	-0.105399	0.479173	0.563381
1426	Ssc02w0137	SOK1	YDR006C	ASC2+137	-0.0190147	0.847381	0.896002	0.138955	0.198041	0.269953	0.369448	0.000252478	0.000507346	0.179226	0.0489197	0.0700865	0.223888	0.0365473	0.0605825
1427	Ssc02w0138	PGS1	YCL004W	ASC2+138	-0.479786	4.00007e-06	1.73572e-05	-1.02602	4.65893e-21	4.87668e-20	-1.11565	4.78677e-19	2.54126e-18	-0.641094	9.4636e-15	3.96197e-14	-0.779543	6.59348e-09	2.76637e-08
1428	Ssc02w0139			ASC2+139	-0.928118	1.34798e-28	2.40153e-27	-2.09882	4.55227e-64	1.37146e-62	-2.20325	9.85379e-69	1.61407e-67	-1.57602	1.91256e-89	3.9784e-88	-1.84556	2.43493e-58	6.18203e-57
1429	Ssc02w0140	PRP42	YDR235W	ASC2+140	-0.621607	2.2598e-11	1.64926e-10	-0.594781	1.72076e-05	5.28062e-05	-0.427272	0.0055159	0.00929371	-0.453469	6.04735e-08	1.67297e-07	-0.446776	0.000665482	0.00154017
1430	Ssc02c0141	ROG1	YGL144C	ASC2-141	0.152791	0.0917451	0.154942	0.131701	0.244758	0.324394	0.305222	0.00333541	0.00580064	0.184843	0.0224115	0.034097	0.303916	0.0140655	0.0254999
1431	Ssc02w0142	TYR1	YBR166C	ASC2+142	-0.378117	0.000567111	0.00172263	-0.537249	4.32065e-05	0.000125517	-0.659779	1.24113e-10	4.30307e-10	-0.294461	0.000473035	0.000901091	-0.352392	0.0012106	0.00269571
1432	Ssc02w0143	LAS21	YJL062W	ASC2+143	-0.397271	5.25084e-05	0.00019393	-1.16411	6.17866e-19	5.83436e-18	-1.17603	9.84861e-21	5.60381e-20	-0.869549	7.92702e-17	3.63195e-16	-0.975801	7.76076e-11	3.80732e-10
1433	Ssc02c0145	YIP1	YGR172C	ASC2-145	-0.128883	0.129613	0.207755	-0.415136	1.00348e-05	3.16285e-05	-0.388063	5.89645e-05	0.000127631	-0.129545	0.0952853	0.128729	-0.206569	0.068197	0.105786
1434	Ssc02w0146	PSD2	YGR170W	ASC2+146	0.181956	0.0366613	0.0710709	0.0648722	0.530994	0.617255	0.195638	0.0421388	0.0612609	0.173922	0.0296739	0.0441969	0.221974	0.0792786	0.12049
1435	Ssc02c0147			ASC2-147	0.253345	0.0383073	0.0737266	0.17984	0.154125	0.218105	0.412905	0.000884781	0.00166748	0.286237	0.0041883	0.00712166	0.195279	0.128395	0.184116
1436	Ssc02c0148	TUS1	YLR425W	ASC2-148	0.218078	0.00317571	0.0081281	0.180793	0.092272	0.139064	0.427321	1.09984e-05	2.55554e-05	0.306388	7.61101e-05	0.000158817	0.205226	0.0573338	0.0906628
1437	Ssc02w0149	UBR2	YLR024C	ASC2+149	-0.107623	0.188562	0.283083	-0.23495	0.0268562	0.0462675	-0.0401363	0.754638	0.798504	-0.151751	0.0564818	0.0798476	-0.198977	0.0759546	0.115972
1438	Ssc02c0151	TYS1	YGR185C	ASC2-151	-0.596251	1.10887e-21	1.4596e-20	-0.967162	2.82938e-21	2.98796e-20	-1.35236	4.24608e-44	4.64957e-43	-0.825159	5.85064e-30	4.16806e-29	-0.927226	1.69532e-17	1.20477e-16
1439	Ssc02c0152	TIM13	YGR181W	ASC2-152	-1.18054	4.31046e-29	8.01854e-28	-2.5195	2.46943e-82	1.07765e-80	-3.17368	1.24042e-231	8.88619e-230	-2.14337	1.53764e-155	7.52437e-154	-2.53832	3.18143e-82	1.17397e-80
1440	Ssc02c0153			ASC2-153	-0.299307	0.0153324	0.0332163	-0.376615	0.0251523	0.0436232	-0.297802	0.0486583	0.0699184	-0.252692	0.0296804	0.0441969	-0.200284	0.276651	0.356294
1441	Ssc02c0154	ERG1	YGR175C	ASC2-154	-0.163168	0.0632263	0.113742	-0.250512	0.0161898	0.0294473	-0.238691	0.025281	0.0382496	-0.303029	3.50713e-05	7.56142e-05	-0.197835	0.056705	0.0897879
1442	Ssc02c0155			ASC2-155	2.14621	3.86451e-05	0.000146083	2.14997	1.27107e-06	4.52267e-06	1.90419	0.00585961	0.0098172	1.04036	0.0194568	0.0299066	0.708762	0.26529	0.343599
1443	Ssc02c0156	MBP1	YDL056W	ASC2-156	0.337408	0.000435205	0.00135502	0.281775	0.0127615	0.0235949	0.177804	0.14172	0.186472	0.144226	0.153642	0.198023	0.249272	0.0303706	0.0512736
1444	Ssc02w0157	CTF8	YHR191C	ASC2+157	0.313782	0.00157768	0.00434139	0.483912	1.40867e-05	4.36807e-05	0.0340642	0.762321	0.805681	-0.169504	0.0807043	0.110556	0.0206392	0.871841	0.902686
1445	Ssc02w0159	BET5	YML077W	ASC2+159	0.163404	0.119226	0.193525	0.0547303	0.63827	0.718265	0.315362	0.00509457	0.0086352	0.207546	0.0492805	0.0705019	0.0429293	0.739677	0.79379
1446	Ssc02c0161	POB3	YML069W	ASC2-161	-0.00746137	0.92133	0.947025	-0.229304	0.036368	0.0610418	-0.386707	5.22067e-05	0.000113749	-0.256781	0.000499648	0.000949062	-0.261344	0.014522	0.0262473
1447	Ssc02c0162	GDH1	YOR375C	ASC2-162	-1.33013	4.42597e-13	3.67088e-12	0.445372	0.0424331	0.0702092	-0.163287	0.285864	0.348024	-1.01306	1.44923e-25	9.0977e-25	-1.05217	9.62015e-15	6.04158e-14
1448	Ssc02w0164	SAC7	YDR389W	ASC2+164	0.64295	4.32001e-05	0.000161644	0.706778	1.48454e-08	6.7984e-08	1.29733	2.36655e-16	1.11679e-15	1.1382	5.30168e-21	2.86954e-20	1.29496	3.75274e-22	3.25475e-21
1449	Ssc02c0165			ASC2-165	0.0459111	0.817537	0.872424	-0.0446471	0.831049	0.877629	0.117481	0.575115	0.637992	0.0918494	0.562211	0.621555	-0.0388522	0.906072	0.928739
1450	Ssc02w0166			ASC2+166	-0.156124	0.152459	0.237907	-0.288344	0.0037335	0.00775308	-0.322696	0.00376454	0.00650129	-0.129234	0.105715	0.141602	-0.113898	0.29141	0.372395
1451	Ssc02c0167	DAL2	YIR029W	ASC2-167	-1.30693	4.34318e-18	4.76055e-17	-0.534906	0.0089136	0.0170542	-0.716561	3.96028e-07	1.04518e-06	-0.41025	4.66326e-05	9.93918e-05	-0.558321	2.47636e-05	7.15219e-05
1452	Ssc02c0168	VMA2	YBR127C	ASC2-168	-0.174116	0.00694656	0.0164118	-0.169104	0.0586369	0.0934757	-0.262225	0.00421484	0.00722857	0.171822	0.0324158	0.0479847	0.00398976	0.970507	0.976423
1453	Ssc02c0170	MNS1	YJR131W	ASC2-170	-0.486904	0.00190426	0.00516058	-1.13292	2.87585e-13	1.96186e-12	-0.911548	5.68941e-13	2.29975e-12	-0.210809	0.020056	0.0307721	-0.412383	7.01539e-05	0.00018962
1454	Ssc02c0171	NDL1	YLR254C	ASC2-171	-0.0532751	0.632985	0.728903	0.077434	0.495679	0.58591	0.356352	0.00125028	0.00230588	0.221931	0.0125481	0.0198864	0.215856	0.0650795	0.101373
1455	Ssc02c0173	STE11	YLR362W	ASC2-173	0.231388	0.00392519	0.00978725	0.365363	0.000274644	0.000703196	0.68933	8.89277e-13	3.5631e-12	0.515124	4.57238e-12	1.6594e-11	0.447173	0.000608846	0.00142184
1456	Ssc02c0174	ALG9	YNL219C	ASC2-174	0.138973	0.123534	0.199201	0.515262	5.87407e-05	0.000166967	1.42016	6.57221e-50	7.8787e-49	1.31407	1.23069e-59	1.64367e-58	1.41689	1.34484e-37	1.97276e-36
1457	Ssc02c0175	NUP49	YGL172W	ASC2-175	-0.200236	0.0215879	0.0448247	-0.685603	3.70943e-11	2.14575e-10	-0.780929	3.45858e-11	1.2471e-10	-0.549952	1.32867e-11	4.72154e-11	-0.49388	4.51354e-05	0.000125479
1458	Ssc02c0178	SNG1	YGR197C	ASC2-178	0.909308	4.67689e-16	4.63523e-15	1.11349	9.67658e-15	7.24218e-14	1.62296	4.52776e-20	2.50438e-19	1.31269	6.47426e-21	3.4947e-20	1.15038	7.95456e-14	4.71637e-13
1459	Ssc02w0180	ECI1	YLR284C	ASC2+180	0.686817	6.44498e-12	4.89768e-11	0.815443	6.28253e-15	4.78036e-14	0.896578	3.20158e-11	1.16077e-10	0.402064	4.40869e-07	1.13791e-06	0.624962	2.35279e-06	7.68864e-06
1460	Ssc02w0181	GPA2	YER020W	ASC2+181	-0.170757	0.0684753	0.121152	-0.236038	0.0694987	0.108403	-0.178964	0.112765	0.151628	-0.184845	0.0352943	0.0518472	-0.23188	0.0426937	0.0695866
1461	Ssc02w0182	LIH1	YJR107W	ASC2+182	0.494519	0.0828431	0.141941	0.595148	0.0512852	0.0829594	0.581082	0.0291925	0.0436676	0.184328	0.225783	0.280525	0.348017	0.068469	0.106124
1462	Ssc02w0183	YOP1	YPR028W	ASC2+183	-0.585822	2.84707e-18	3.17976e-17	-0.53171	1.65897e-08	7.56222e-08	-0.780569	1.84421e-18	9.56865e-18	-0.633001	2.27849e-20	1.19741e-19	-0.641615	1.43349e-09	6.39455e-09
1463	Ssc02w0184	ECM21	YBL101C	ASC2+184	-0.38806	0.000690783	0.00205631	0.281573	0.0775736	0.119367	0.0233252	0.874598	0.899716	-0.0630992	0.58653	0.644266	0.0813746	0.503539	0.586593
1464	Ssc02c0185	POS5	YPL188W	ASC2-185	-0.404091	0.000250552	0.000818563	-0.183165	0.291223	0.376715	-0.633453	1.67141e-07	4.55046e-07	-0.803778	6.10278e-14	2.45509e-13	-0.647397	1.25608e-06	4.21125e-06
1465	Ssc02c0186	RPD3	YNL330C	ASC2-186	-0.135181	0.0467241	0.0873319	-0.0738632	0.48025	0.572001	-0.278715	0.00400175	0.006877	-0.248442	0.00123205	0.00224044	-0.159514	0.0994853	0.147025
1466	Ssc02c0187			ASC2-187	-0.205566	0.0389063	0.0747379	-0.205601	0.0957251	0.143721	-0.449912	0.000224272	0.000452962	-0.472356	4.97454e-05	0.000105724	-0.540865	1.3027e-05	3.87548e-05
1467	Ssc02w0188			ASC2+188	-0.226266	0.0220731	0.0457522	-0.643437	3.30236e-05	9.74614e-05	-1.1344	1.15744e-11	4.31483e-11	-0.701398	8.88061e-13	3.34916e-12	-0.726574	7.72865e-10	3.5166e-09
1468	Ssc02c0189	COA1	YIL157C	ASC2-189	-0.990298	8.15441e-27	1.32836e-25	-1.74334	1.74916e-42	3.42616e-41	-1.75732	1.93645e-71	3.24342e-70	-1.27894	9.70481e-56	1.21974e-54	-1.41527	3.91344e-24	3.66715e-23
1469	Ssc02w0190	UBP11	YKR098C	ASC2+190	-0.0365477	0.702377	0.785644	-0.335429	0.00300515	0.00638352	-0.184085	0.106648	0.144055	0.0225632	0.794893	0.830215	0.055439	0.648207	0.717399
1470	Ssc02w0191	PSG1	YKL077W	ASC2+191	-0.276491	0.000727245	0.00215073	-1.44039	2.39674e-39	4.36339e-38	-2.14264	3.59196e-93	7.4129e-92	-1.08158	4.33691e-36	3.67253e-35	-1.36433	9.25478e-28	9.92466e-27
1471	Ssc02w0192	NUT1	YGL151W	ASC2+192	-0.0802176	0.362418	0.477581	-0.286827	0.0122828	0.0227879	-0.201886	0.0964716	0.131595	-0.0980354	0.212694	0.265867	-0.148458	0.243846	0.320014
1472	Ssc02w0193		YFR035C	ASC2+193	-0.0628614	0.451434	0.565683	0.060794	0.57448	0.657831	0.111216	0.245452	0.304943	0.138031	0.118249	0.156946	0.112948	0.341801	0.425262
1473	Ssc02c0194	HTS1	YPR033C	ASC2-194	-0.820735	3.14561e-17	3.27154e-16	-1.23607	3.12556e-37	5.3925e-36	-1.52235	3.04202e-60	4.30663e-59	-1.26766	1.35645e-62	1.96078e-61	-1.39225	1.42595e-38	2.17779e-37
1474	Ssc02w0195	RPN2	YIL075C	ASC2+195	0.0291578	0.680403	0.768647	0.124214	0.267572	0.349634	0.365169	2.67907e-05	5.99539e-05	0.267816	8.83941e-05	0.000182916	0.160413	0.123447	0.177913
1475	Ssc02w0197			ASC2+197	-0.325471	0.299017	0.410357	-0.136742	0.662124	0.738251	-0.379638	0.269968	0.331248	-0.529698	0.0339831	0.0501308	0.153409	0.712543	0.772344
1476	Ssc02w0198	GUT2	YIL155C	ASC2+198	-0.750012	5.87296e-09	3.52318e-08	-0.874354	3.52204e-07	1.36534e-06	-1.16914	1.22351e-19	6.6438e-19	-1.2144	4.19634e-40	3.85418e-39	-1.34382	4.83014e-25	4.67359e-24
1477	Ssc02c0199	RRP3	YHR065C	ASC2-199	-0.55908	4.13746e-08	2.2931e-07	-1.4555	1.92388e-08	8.70954e-08	-2.05813	5.9285e-22	3.53924e-21	-1.79568	2.91015e-58	3.82679e-57	-1.86278	5.89449e-21	4.87732e-20
1478	Ssc02w0200	SSF1	YHR066W	ASC2+200	-0.615824	6.88978e-07	3.34671e-06	-1.36802	3.74975e-08	1.63278e-07	-1.91694	1.22985e-24	7.97459e-24	-1.74722	4.86836e-42	4.72587e-41	-1.89825	4.90707e-21	4.08304e-20
1479	Ssc02c0201	ATP25	YMR098C	ASC2-201	-0.530745	0.00201905	0.00543916	-1.54944	1.11466e-30	1.61883e-29	-1.63148	2.91558e-32	2.43142e-31	-1.1367	3.73559e-41	3.52314e-40	-1.23586	4.29998e-28	4.67879e-27
1480	Ssc02w0202			ASC2+202	0.717336	0.179401	0.272381	1.1725	0.000345627	0.000871779	1.91739	1.69413e-07	4.6039e-07	0.799157	2.42865e-07	6.41266e-07	1.23772	5.1166e-07	1.78705e-06
1481	Ssc02w0203			ASC2+203	1.25826	7.96064e-05	0.000285027	0.97728	1.13291e-06	4.06273e-06	1.13431	5.74267e-09	1.76191e-08	1.57974	1.55026e-17	7.32205e-17	1.46685	2.1464e-11	1.0974e-10
1482	Ssc02w0204	TNA1	YGR260W	ASC2+204	1.24764	2.83629e-15	2.71079e-14	1.14046	2.96123e-21	3.12165e-20	1.71132	7.97298e-47	9.13436e-46	1.57987	4.62379e-38	4.09555e-37	1.50573	1.14369e-24	1.08889e-23
1483	Ssc02w0205		GUNK	ASC2+205	3.68696	1.80354e-38	4.70597e-37	1.02138	8.97713e-16	7.13243e-15	2.88103	3.44301e-68	5.59348e-67	1.29902	1.67081e-13	6.55369e-13	1.24875	4.83988e-09	2.05237e-08
1484	Ssc02c0206		MU191	ASC2-206	2.42066	5.36879e-13	4.4033e-12	-0.28429	0.538147	0.624541	-0.673401	0.164403	0.213204	0.621946	0.0170224	0.0264301	-0.602656	0.0555208	0.0881713
1485	Ssc02w0208	HNM1	YGL077C	ASC2+208	-0.40293	0.00276661	0.00722088	0.132558	0.367628	0.458569	0.233134	0.0350869	0.0517942	-0.0232034	0.836114	0.865846	0.211862	0.0771119	0.117588
1486	Ssc02w0209	APT1	YML022W	ASC2+209	-0.341828	0.00108675	0.00308698	-0.492866	1.23287e-06	4.39993e-06	-0.815468	3.60044e-16	1.68039e-15	-0.435014	2.02623e-08	5.80173e-08	-0.621477	1.82683e-09	8.0573e-09
1487	Ssc02w0210			ASC2+210	0.46473	2.79573e-05	0.000107684	0.590648	9.66568e-07	3.49791e-06	0.468215	0.000337281	0.000665828	0.142678	0.0918868	0.124476	0.103003	0.389431	0.473809
1488	Ssc02c0211	CTS1	YLR286C	ASC2-211	3.98844	1.93006e-101	1.19806e-99	0.267957	0.176915	0.245382	0.262711	0.216036	0.272554	0.194884	0.187745	0.237416	-0.0929592	0.627496	0.699298
1489	Ssc02c0212			ASC2-212	0.479482	0.000265625	0.000862818	0.337307	0.00284989	0.00608422	0.775954	5.48563e-09	1.68566e-08	0.862221	4.05735e-16	1.79027e-15	0.59847	2.50219e-05	7.21276e-05
1490	Ssc02c0213			ASC2-213	1.12384	2.95469e-07	1.49177e-06	0.719237	2.59647e-05	7.77109e-05	1.17412	8.08158e-13	3.24026e-12	1.03853	1.31296e-14	5.44333e-14	0.956463	3.22598e-09	1.39285e-08
1491	Ssc02w0214			ASC2+214	0.284526	0.593274	0.694843	0.42331	0.289869	0.375407	0.606708	0.116335	0.156146	0.921799	0.00165663	0.00297714	0.829581	0.0288329	0.0489697
1492	Ssc02w0215			ASC2+215	0.367342	0.624552	0.721164	1.08672	0.12903	0.186962	0.291489	0.57944	0.641951	1.12241	0.0158468	0.0247269	0.945418	0.0732019	0.112696
1493	Ssc02w0216	SSN2	YDR443C	ASC2+216	0.105922	0.327629	0.440769	0.0635304	0.584484	0.666457	0.216737	0.101586	0.13778	0.1129	0.21828	0.272052	0.185123	0.17643	0.242744
1494	Ssc02c0217			ASC2-217	0.259408	0.398804	0.51337	-0.092982	0.773292	0.83173	-0.210132	0.44588	0.513202	0.245559	0.318067	0.380076	-0.0711214	0.810888	0.853105
1495	Ssc02w0218	BOL1	YAL044W-A	ASC2+218	0.14173	0.210329	0.309536	-0.134911	0.371229	0.461993	-0.207015	0.165085	0.213995	0.0195528	0.818335	0.851422	-0.045993	0.697558	0.76053
1496	Ssc02c0219	GCV3	YAL044C	ASC2-219	1.73308	4.97919e-80	2.48833e-78	2.18343	2.25848e-81	9.64322e-80	1.83768	1.84823e-69	3.04421e-68	2.17014	1.79577e-163	9.32237e-162	2.06696	1.58264e-78	5.53086e-77
1497	Ssc02w0220			ASC2+220	0.188974	0.0808472	0.139158	0.223452	0.0366628	0.0615192	0.517467	3.20256e-06	7.78514e-06	0.371172	4.44064e-06	1.04045e-05	0.39672	0.000493144	0.00117097
1498	Ssc02w0221	PAN3	YKL025C	ASC2+221	0.18375	0.0297476	0.0592555	0.190833	0.0795391	0.122043	0.333603	0.00127079	0.00234226	0.372844	9.7012e-07	2.41116e-06	0.225611	0.0874092	0.131004
1499	Ssc02c0222			ASC2-222	-0.0278327	0.763788	0.835322	-0.324325	0.000848022	0.00199406	-0.439078	6.99203e-06	1.65241e-05	-0.134917	0.0932273	0.126148	-0.193317	0.0589622	0.0929903
1500	Ssc02c0224			ASC2-224	0.117935	0.259686	0.366794	0.308495	0.00590029	0.0117314	0.695141	2.74818e-13	1.13006e-12	0.406079	8.7593e-08	2.40538e-07	0.405972	0.000109539	0.000287824
1501	Ssc02c0225			ASC2-225	0.355056	0.234495	0.338428	-0.0984209	0.758654	0.820597	-0.319814	0.26212	0.322684	0.106874	0.651346	0.704211	-0.0934268	0.772051	0.821263
1502	Ssc02w0226	BXI1	YNL305C	ASC2+226	0.271961	0.000306487	0.000985471	0.537043	2.46989e-05	7.40717e-05	0.985472	2.40141e-21	1.40263e-20	0.887777	1.59288e-34	1.28855e-33	0.639511	1.17854e-09	5.28432e-09
1503	Ssc02w0227			ASC2+227	0.388961	0.000436915	0.00135891	0.569391	5.51005e-06	1.81176e-05	0.734695	3.63229e-08	1.05102e-07	0.0193737	0.852375	0.879249	0.353117	0.0114354	0.0210724
1504	Ssc02c0228			ASC2-228	1.30129	3.59281e-06	1.56939e-05	1.42457	1.17849e-08	5.46008e-08	2.05893	1.86674e-15	8.48594e-15	0.812581	8.65652e-05	0.000179256	1.4246	7.17464e-06	2.21081e-05
1505	Ssc02w0229			ASC2+229	0.579795	0.41452	0.530359	0.49858	0.512908	0.601008	-0.0272029	0.969772	0.977499	-0.615884	0.335431	0.398116	-0.364484	0.613843	0.687474
1506	Ssc02c0230			ASC2-230	0.416759	0.0369019	0.0714233	0.500899	0.0701369	0.109255	1.05344	6.15055e-08	1.739e-07	0.62911	4.46088e-05	9.52928e-05	0.881627	0.000601027	0.00140468
1507	Ssc02w0232			ASC2+232	0.222513	0.0572848	0.104585	0.475955	1.30304e-05	4.05324e-05	0.782985	3.57827e-11	1.28948e-10	0.678916	9.60621e-19	4.73959e-18	0.778096	1.47272e-12	8.06399e-12
1508	Ssc02c0233		YDR476C	ASC2-233	-0.54138	0.000357364	0.00113422	-0.445873	0.00272935	0.00585002	-0.641827	7.17819e-06	1.69438e-05	-0.604363	1.73751e-06	4.2304e-06	-0.563442	3.53839e-05	9.96282e-05
1509	Ssc02c0234			ASC2-234	0.154653	0.113525	0.185446	-0.057252	0.627646	0.708729	-0.177409	0.110809	0.1492	-0.386826	6.93314e-06	1.60181e-05	-0.385182	0.00240419	0.00507038
1510	Ssc02w0235	PHO11	YAR071W	ASC2+235	0.726871	4.21927e-06	1.82546e-05	0.880504	5.55961e-10	2.91325e-09	1.3566	2.96873e-21	1.72454e-20	0.628561	6.54082e-09	1.93024e-08	0.525449	0.000158288	0.000403601
1511	Ssc02c0236	ETP1	YHL010C	ASC2-236	0.62004	1.00894e-05	4.13463e-05	0.799331	4.47059e-08	1.93248e-07	1.45804	1.44605e-34	1.27193e-33	0.72556	1.90475e-16	8.53705e-16	0.610698	2.45156e-06	7.99819e-06
1512	Ssc02w0237			ASC2+237	4.59724	1.11867e-165	1.26862e-163	-0.37004	0.0273533	0.0470556	-0.598342	5.18628e-05	0.00011315	0.317232	0.00501071	0.0084455	-0.114321	0.415296	0.499954
1513	Ssc02w0238	SDH2	YLL041C	ASC2+238	0.0820509	0.237932	0.342133	-0.0973512	0.334969	0.42407	-0.522691	7.45738e-08	2.09653e-07	0.162139	0.0238886	0.0361783	-0.124865	0.18978	0.25836
1514	Ssc02w0239			ASC2+239	0.476112	3.09397e-05	0.000118321	0.519228	7.59067e-05	0.000213106	0.80501	1.33572e-09	4.30703e-09	0.469323	6.40767e-07	1.62367e-06	0.448796	0.000386605	0.000931018
1515	Ssc02c0240	GOS1	YHL031C	ASC2-240	-0.0304787	0.747349	0.821709	-0.100948	0.330369	0.419052	0.126894	0.226719	0.284231	0.168975	0.0389735	0.0568185	0.0855122	0.444958	0.529971
1516	Ssc02c0241	CTK1	YKL139W	ASC2-241	-0.163866	0.118071	0.191861	-0.242675	0.0904467	0.13666	-0.0979126	0.442034	0.509367	-0.0816471	0.392484	0.456662	-0.0313718	0.808954	0.851523
1517	Ssc02c0242			ASC2-242	-0.25109	0.119592	0.193958	-0.239235	0.148288	0.210648	0.0131094	0.942523	0.955214	-0.0919376	0.526905	0.587308	0.000692792	0.997144	0.99748
1518	Ssc02w0243			ASC2+243	-0.372764	0.176104	0.268343	-0.212029	0.497205	0.587161	0.0565267	0.830721	0.864601	-0.168633	0.457701	0.520868	0.174134	0.692284	0.756041
1519	Ssc02w0244	CLC1	YGR167W	ASC2+244	-0.0932666	0.180517	0.273863	-0.111628	0.353238	0.444167	-0.173894	0.108169	0.145845	0.200555	0.00707168	0.0116495	-0.00772446	0.941197	0.954816
1520	Ssc02w0245	ALG13	YGL047W	ASC2+245	0.277576	0.13275	0.212206	0.144933	0.393438	0.485762	0.233927	0.16905	0.218373	0.156652	0.237547	0.293554	0.164878	0.411575	0.496279
1521	Ssc02w0246	NCS6	YGL211W	ASC2+246	0.00580541	0.945589	0.962897	-0.307111	0.0450848	0.0741008	-0.180701	0.165447	0.214371	-0.0338749	0.75029	0.791104	-0.17011	0.176054	0.242339
1522	Ssc02w0247	SNU13	YEL026W	ASC2+247	-0.676716	1.56881e-16	1.58684e-15	-1.67443	1.23358e-14	9.2092e-14	-2.71301	1.8923e-154	7.40236e-153	-2.23802	7.68205e-122	2.65097e-120	-2.39603	2.55811e-97	1.13416e-95
1523	Ssc02c0248			ASC2-248	-0.185055	0.114452	0.186649	0.224893	0.0575218	0.0918709	0.556591	9.95746e-05	0.00020988	0.221439	0.0220476	0.0335691	0.226596	0.0708719	0.109534
1524	Ssc02w0250			ASC2+250	-0.0655977	0.676746	0.765861	-0.612	5.09222e-05	0.000146214	-0.684228	0.000129139	0.000268014	-0.505691	0.00090101	0.00166379	-0.694509	1.72758e-06	5.73062e-06
1525	Ssc02w0251	HUL4	YJR036C	ASC2+251	-0.766479	9.13573e-07	4.33763e-06	-0.705217	0.000996706	0.00231706	-0.90408	6.43694e-06	1.52426e-05	-0.913636	2.20004e-07	5.84522e-07	-0.886633	9.60453e-08	3.61371e-07
1526	Ssc02w0253	PET9	YBL030C	ASC2+253	-0.428215	2.32292e-09	1.44496e-08	-1.02266	1.69964e-31	2.52184e-30	-1.76417	1.61669e-101	3.7259e-100	-1.11354	3.20238e-60	4.35494e-59	-1.40639	4.2319e-51	8.85272e-50
1527	Ssc02w0254			ASC2+254	0.801012	0.000189382	0.000632739	0.916342	1.75229e-06	6.13561e-06	0.886366	2.44965e-05	5.50685e-05	0.449467	0.00802491	0.0131113	0.537219	0.00551571	0.0108542
1528	Ssc02w0255	RAD10	YML095C	ASC2+255	0.00644568	0.9628	0.975203	-0.282749	0.0962244	0.144361	-0.333819	0.0120684	0.0193108	-0.286205	0.0108754	0.0174018	-0.336272	0.0466902	0.0756027
1529	Ssc02w0256	RPO31	YOR116C	ASC2+256	-0.306544	4.68356e-05	0.000173704	-1.002	2.0757e-12	1.31616e-11	-1.27367	5.06238e-16	2.35716e-15	-0.780963	1.13592e-15	4.93197e-15	-0.872605	6.6647e-14	3.97939e-13
1530	Ssc02c0257	PAL2	YHR097C	ASC2-257	-0.235402	0.00199852	0.00539125	-0.321989	0.0153878	0.0280918	-0.481078	4.78123e-05	0.000104789	-0.236753	0.00115864	0.00211532	-0.338411	0.00397529	0.00803852
1531	Ssc02c0260			ASC2-260	0.653101	0.000171519	0.000578962	0.665576	5.50842e-06	1.81176e-05	0.582716	0.00380993	0.00657205	0.501022	0.125976	0.166261	0.462493	0.0247692	0.0427117
1532	Ssc02c0261	KNS1	YLL019C	ASC2-261	1.8895	1.36073e-39	3.66402e-38	1.35879	4.68533e-21	4.89567e-20	2.44053	7.43247e-67	1.18164e-65	1.60401	6.19502e-48	6.72442e-47	1.91197	3.55508e-46	6.57967e-45
1533	Ssc02c0262	CDA1	YLR307W	ASC2-262	0.278895	0.376893	0.492322	-0.365849	0.394114	0.486292	0.0233688	0.946952	0.958886	-0.0736405	0.758224	0.797638	0.019078	0.948959	0.959946
1534	Ssc02c0263			ASC2-263	0.768216	0.132062	0.211335	-0.0246394	0.958317	0.970913	0.0168364	0.972237	0.979319	0.00573615	0.98471	0.987191	0.107934	0.781987	0.829355
1535	Ssc02c0264	RTS3	YGR161C	ASC2-264	1.24619	3.11056e-10	2.08207e-09	1.89896	1.24867e-23	1.43621e-22	2.71029	5.23296e-48	6.10101e-47	1.69048	1.23721e-90	2.65688e-89	1.85156	3.13152e-31	3.75088e-30
1536	Ssc02w0265			ASC2+265	-0.220916	0.146912	0.231025	0.0935401	0.600275	0.681844	0.150813	0.352825	0.418074	-0.0876137	0.320034	0.382172	-0.0965462	0.515687	0.598145
1537	Ssc02c0266			ASC2-266	-0.263464	0.00315981	0.00809094	-0.414257	0.000290451	0.000739839	-0.5855	2.06752e-08	6.09493e-08	-0.00906842	0.916814	0.934024	-0.177083	0.132747	0.18926
1538	Ssc02c0268	GCD14	YJL125C	ASC2-268	-0.32708	0.0427459	0.0810001	-1.02471	4.96344e-06	1.64662e-05	-1.30888	3.23791e-13	1.32594e-12	-0.626323	0.000181954	0.000364031	-1.04376	2.72378e-05	7.82495e-05
1539	Ssc02w0270	TYW3	YGL050W	ASC2+270	-0.421472	0.00535808	0.0129654	-1.03398	1.5815e-07	6.4026e-07	-1.21417	2.80587e-09	8.80871e-09	-1.12649	1.23055e-17	5.82121e-17	-1.00074	5.74659e-08	2.20688e-07
1540	Ssc02w0271	PKP1	YIL042C	ASC2+271	-0.0754943	0.622161	0.719248	-0.510623	0.00301685	0.00640597	-1.49549	1.25603e-20	7.10597e-20	-0.696362	2.49225e-09	7.64581e-09	-0.800272	1.20605e-05	3.60386e-05
1541	Ssc02w0274			ASC2+274	-0.00377954	0.994182	0.995871	0.551564	0.250235	0.330457	0.0667577	0.884746	0.908289	0.544382	0.17193	0.219274	0.77436	0.115003	0.167336
1542	Ssc02w0275	TAE1	YBR261C	ASC2+275	-0.209074	0.0493197	0.0913724	-0.853072	6.92479e-06	2.23971e-05	-1.11365	7.26946e-17	3.51131e-16	-0.683851	3.11162e-10	1.01788e-09	-0.613462	2.92765e-05	8.34606e-05
1543	Ssc02w0277	CHO2	YGR157W	ASC2+277	-0.0257378	0.805457	0.86391	1.45673	7.80368e-22	8.43622e-21	1.77334	2.94501e-58	4.02552e-57	1.69923	1.09427e-88	2.25268e-87	2.10295	1.44545e-81	5.26834e-80
1544	Ssc02w0278			ASC2+278	-0.113793	0.234726	0.338595	-0.889651	1.20249e-10	6.75831e-10	-0.924298	8.78911e-15	3.8971e-14	-0.630766	4.37656e-08	1.22265e-07	-0.446453	0.00441288	0.0088332
1545	Ssc02w0279	RRP46	YGR095C	ASC2+279	-0.408511	0.000423327	0.00132292	-1.46643	3.00705e-30	4.33175e-29	-1.69246	6.7916e-45	7.56233e-44	-1.21269	3.51188e-37	3.01667e-36	-1.38628	6.62485e-29	7.4121e-28
1546	Ssc02c0281	GRE3	YHR104W	ASC2-281	2.46655	4.91095e-76	2.33547e-74	3.48256	1.50397e-116	1.17449e-114	3.73061	1.80754e-306	2.10738e-304	3.70425	2.02668e-297	1.9515e-295	3.90435	0	0
1547	Ssc02c0283			ASC2-283	0.0803925	0.459576	0.572988	0.331327	0.00341188	0.00714017	0.15435	0.241836	0.300702	-0.129804	0.133112	0.174809	0.137669	0.242547	0.318729
1548	Ssc02c0284	ULS1	YOR191W	ASC2-284	0.387685	1.22781e-06	5.73268e-06	0.537978	5.97842e-07	2.24854e-06	0.34192	0.000374268	0.000735669	0.133989	0.0772605	0.106351	0.161792	0.124457	0.17896
1549	Ssc02w0285	YHC1	YLR298C	ASC2+285	0.101732	0.208731	0.307953	-0.0568667	0.626377	0.707699	-0.00939752	0.930315	0.945582	-0.225917	0.00466025	0.00789268	-0.171404	0.117233	0.170122
1550	Ssc02c0287	ALG2	YGL065C	ASC2-287	0.283782	0.000916966	0.00265326	0.304915	0.00313327	0.00661777	0.812723	9.60379e-18	4.83933e-17	0.469425	1.63979e-07	4.40572e-07	0.367821	0.000749485	0.00172251
1551	Ssc02w0288			ASC2+288	-0.275455	0.00359238	0.00906571	0.0863631	0.438641	0.531539	0.20676	0.0509154	0.0729501	-0.4218	4.62839e-07	1.1905e-06	-0.349123	0.00493956	0.00980812
1552	Ssc02c0289	USO1	YDL058W	ASC2-289	-0.211032	0.00215032	0.00573516	-0.352604	0.000131506	0.000353962	-0.450179	5.6446e-07	1.47205e-06	-0.152342	0.0364686	0.0534647	-0.235649	0.0214314	0.0374153
1553	Ssc02c0293			ASC2-293	0.728124	3.28756e-05	0.000125237	0.500344	9.73195e-05	0.000266294	0.837272	8.47299e-16	3.92065e-15	0.500373	1.86453e-09	5.77945e-09	0.627261	1.11909e-07	4.17881e-07
1554	Ssc02c0294		YBL036C	ASC2-294	-0.469474	6.99136e-07	3.39325e-06	-0.611543	3.92822e-07	1.50704e-06	-0.599891	1.64016e-08	4.87619e-08	-0.599497	7.65738e-13	2.90251e-12	-0.658392	6.49572e-08	2.47696e-07
1555	Ssc02w0295			ASC2+295	-0.0757601	0.565046	0.670978	-0.0331297	0.816669	0.866142	-0.16661	0.180074	0.231257	-0.170873	0.111653	0.14882	-0.0394712	0.792165	0.837859
1556	Ssc02w0296	YPS1	YLR120C	ASC2+296	0.999314	0.080625	0.138897	-0.199152	0.189898	0.260408	0.0901937	0.596426	0.656943	0.0276481	0.823996	0.856566	0.0465358	0.776075	0.824562
1557	Ssc02c0298	CCR4	YAL021C	ASC2-298	0.207124	0.00345145	0.00876161	0.202445	0.0351956	0.0592248	0.309227	0.000469107	0.000911837	0.164762	0.0230157	0.0349184	0.205196	0.0732771	0.112753
1558	Ssc02w0299	COQ2	YNR041C	ASC2+299	0.135954	0.0591477	0.107586	0.178989	0.1164	0.171126	0.180144	0.0738596	0.103043	0.323057	5.85764e-06	1.36018e-05	0.244502	0.0186558	0.0330749
1559	Ssc02c0300	REI1	YBR267W	ASC2-300	-0.503501	1.61081e-05	6.43995e-05	-1.30535	1.41246e-06	4.99877e-06	-1.84251	2.24615e-27	1.58806e-26	-1.47298	1.39787e-23	8.23007e-23	-1.69989	5.59501e-14	3.36097e-13
1560	Ssc02c0301	TPN1	YGL186C	ASC2-301	1.17502	2.05618e-23	2.88698e-22	2.25095	3.5172e-115	2.64235e-113	2.43486	1.85005e-89	3.70384e-88	1.45593	1.52427e-56	1.94858e-55	1.61162	6.96542e-50	1.39803e-48
1561	Ssc02w0302			ASC2+302	1.5319	0.00033947	0.0010815	2.65379	8.65032e-22	9.30066e-21	2.77494	3.79911e-17	1.8669e-16	1.95451	6.14633e-15	2.58224e-14	2.01328	1.9111e-08	7.68669e-08
1562	Ssc02w0303	ERG12	YMR208W	ASC2+303	-0.162431	0.0830752	0.142246	-0.196786	0.12763	0.185294	-0.3737	0.000259492	0.000520385	-0.256977	0.00840316	0.0136732	-0.220992	0.0348535	0.0580826
1563	Ssc02c0304	HOS2	YGL194C	ASC2-304	0.097422	0.278538	0.388031	-0.0600842	0.608392	0.690403	-0.107122	0.322804	0.386974	-0.120624	0.252778	0.310704	-0.166427	0.234572	0.309412
1564	Ssc02w0305	YPS1	YLR120C	ASC2+305	0.550275	2.32038e-07	1.1847e-06	0.0676027	0.526185	0.613056	0.140707	0.150819	0.197266	0.107537	0.163417	0.209491	0.0554039	0.604957	0.678763
1565	Ssc02w0306	NUP2	YLR335W	ASC2+306	-0.248733	0.00114944	0.00325097	-0.376399	0.000122701	0.00033192	-0.473635	1.96067e-07	5.28955e-07	-0.290409	3.86644e-05	8.30609e-05	-0.341351	0.000716649	0.00165408
1566	Ssc02w0311	LDB19	YOR322C	ASC2+311	0.576982	2.25158e-05	8.81644e-05	-0.288128	0.0208083	0.0369311	0.397149	0.000380006	0.000745715	0.441361	3.95648e-05	8.49037e-05	0.485168	1.46548e-05	4.3251e-05
1567	Ssc02c0312	BPH1	YCR032W	ASC2-312	-0.0236998	0.778707	0.846793	-0.300947	0.0125066	0.0231597	0.0119399	0.92545	0.941602	0.10348	0.23841	0.294376	0.0629636	0.620989	0.693607
1568	Ssc02c0313	PIR3	YKL163W	ASC2-313	4.9238	8.06828e-92	4.71076e-90	0.266036	0.460295	0.552783	0.130106	0.677534	0.730087	0.782326	0.000316382	0.00061645	0.952659	0.0015579	0.00339402
1569	Ssc02w0315			ASC2+315	0.719382	0.105182	0.173742	-0.145317	0.793929	0.848086	-0.386605	0.428367	0.495442	-0.612093	0.100809	0.135762	-0.270231	0.617937	0.691212
1570	Ssc02w0316			ASC2+316	1.35151	3.08454e-10	2.06699e-09	0.784801	1.12584e-09	5.77596e-09	1.25051	1.305e-40	1.30193e-39	1.94306	3.81014e-127	1.39549e-125	1.55261	1.88196e-47	3.52704e-46
1571	Ssc02w0319	RTT107	YHR154W	ASC2+319	0.30235	0.00375517	0.00941907	0.346153	0.00231701	0.00502427	0.236203	0.0230883	0.0351468	-0.0307392	0.713968	0.758972	0.176012	0.138556	0.196694
1572	Ssc02w0320	RRN7	YJL025W	ASC2+320	-0.209242	0.138935	0.220241	0.0914345	0.531037	0.617255	0.444664	0.00268858	0.00472968	0.182925	0.110554	0.147553	0.204028	0.255966	0.333486
1573	Ssc02c0322			ASC2-322	0.0444663	0.592797	0.694423	0.152298	0.17104	0.238627	0.168524	0.149687	0.196044	0.217698	0.00760346	0.0124602	0.0777022	0.517149	0.599338
1574	Ssc02c0324	SVP26	YHR181W	ASC2-324	-0.153643	0.035612	0.069377	-0.296761	0.0164953	0.0299662	-0.352786	0.0016606	0.00301771	-0.126653	0.100356	0.135182	-0.183574	0.0789042	0.120013
1575	Ssc02c0325			ASC2-325	0.274528	0.0472679	0.0881049	-0.949946	1.39156e-10	7.76213e-10	-0.707929	0.000109886	0.000229578	-0.589198	8.94225e-06	2.04072e-05	-0.801632	1.79465e-06	5.92005e-06
1576	Ssc02c0326			ASC2-326	0.303021	0.00594395	0.0142659	0.0811678	0.474421	0.566994	0.309998	0.00859121	0.0140532	0.293662	0.00191144	0.00339218	0.15175	0.316387	0.398316
1577	Ssc02c0327	NBP35	YGL091C	ASC2-327	-0.014246	0.872267	0.912499	-0.0791142	0.43224	0.525057	-0.189185	0.124773	0.166382	-0.254555	0.00120501	0.00219326	-0.219379	0.0364218	0.0603913
1578	Ssc02w0328			ASC2+328	-0.0647684	0.711983	0.794882	0.192148	0.0738673	0.114378	0.395023	0.000721152	0.00137567	0.409647	0.000102141	0.000209907	0.2273	0.0368778	0.0610792
1579	Ssc02w0330	IAH1	YOR126C	ASC2+330	0.349434	0.000937583	0.00270099	0.266712	0.0182016	0.0327751	0.541012	4.16827e-07	1.09909e-06	0.619254	9.70541e-13	3.6533e-12	0.526361	4.73134e-06	1.48724e-05
1580	Ssc02w0331	GLR1	YPL091W	ASC2+331	0.0210013	0.771824	0.842236	0.396936	0.00191703	0.00420924	0.563538	2.41624e-06	5.93676e-06	0.549223	4.20988e-12	1.5325e-11	0.618213	1.74039e-09	7.69321e-09
1581	Ssc02c0332	RPS6A	YPL090C	ASC2-332	-0.694221	3.75252e-20	4.5626e-19	-1.93399	2.49693e-60	6.9574e-59	-2.93432	5.06586e-231	3.5859e-229	-2.21945	3.33803e-170	1.88e-168	-2.44185	3.20241e-150	2.53673e-148
1582	Ssc02c0333			ASC2-333	-0.526578	0.000558526	0.00170213	-0.598654	0.00393186	0.00813371	-0.715311	0.000371214	0.000730147	-0.714181	2.36452e-06	5.68284e-06	-0.642399	0.000989099	0.00223357
1583	Ssc02w0336	NNF1	YJR112W	ASC2+336	-0.0846554	0.386192	0.501072	-3.63763e-05	0.999799	0.999868	0.0500098	0.728892	0.776562	-0.287766	0.00129107	0.00234205	-0.25751	0.061129	0.0959999
1584	Ssc02w0337			ASC2+337	-0.299257	0.0125324	0.0276689	-0.351851	0.00464918	0.00947558	-0.375009	0.00177687	0.0032221	-0.323657	0.000708372	0.00132238	-0.39623	0.00208573	0.00443022
1585	Ssc02c0338	OPI1	YHL020C	ASC2-338	-0.410828	9.62841e-07	4.54594e-06	-0.355082	0.00359621	0.00749158	-0.244386	0.00869779	0.0142041	-0.199034	0.0136463	0.0215239	0.101515	0.389333	0.473787
1586	Ssc02c0339	SPS19	YNL202W	ASC2-339	1.09801	0.0497047	0.091999	0.763107	2.79139e-07	1.0957e-06	0.686493	0.000200113	0.000406238	0.373095	1.04974e-05	2.38287e-05	-0.460591	0.00302158	0.00625477
1587	Ssc02w0341			ASC2+341	0.591183	0.0447458	0.0842062	0.419959	0.134995	0.194429	0.93112	0.00655265	0.0109046	0.787595	1.14116e-06	2.82335e-06	0.140633	0.578994	0.656076
1588	Ssc02c0345	CYT2	YKL087C	ASC2-345	0.172239	0.0441221	0.0831802	0.0583937	0.587447	0.669193	-0.109934	0.275789	0.337277	0.243584	0.00101386	0.00186296	0.0561341	0.611713	0.68535
1589	Ssc02c0346	LPL1	YOR059C	ASC2-346	0.231311	0.0311811	0.0616409	0.49382	0.00301822	0.00640597	0.82762	2.93814e-08	8.54706e-08	0.57408	1.64087e-05	3.64706e-05	0.574054	0.000201036	0.000504587
1590	Ssc02w0348	MSC2	YDR205W	ASC2+348	0.166122	0.147593	0.231972	-0.165811	0.23934	0.318696	-0.0730958	0.561859	0.626043	0.12307	0.226039	0.280785	0.0458499	0.746516	0.79954
1591	Ssc02w0350	VIP1	YLR410W	ASC2+350	-0.202283	0.14547	0.229001	0.133467	0.255836	0.336522	0.342476	0.0161037	0.0252446	0.105491	0.222991	0.277461	0.230398	0.0313215	0.0526843
1592	Ssc02w0351			ASC2+351	0.384064	0.000188899	0.000631842	0.576869	1.21664e-08	5.62802e-08	0.86825	2.33486e-14	1.00968e-13	0.654412	3.9753e-15	1.68675e-14	0.618472	3.78896e-08	1.47802e-07
1593	Ssc02c0352			ASC2-352	-0.27957	0.0313975	0.0620141	-0.932715	2.81398e-07	1.10383e-06	-0.954634	2.19705e-08	6.46075e-08	-0.859004	7.05224e-11	2.39079e-10	-0.910321	1.00752e-05	3.04461e-05
1594	Ssc02w0354	ARO8	YGL202W	ASC2+354	-1.02039	4.6397e-16	4.60611e-15	-1.9784	2.6189e-54	6.50341e-53	-1.63841	5.13639e-56	6.78688e-55	-1.0365	4.00874e-34	3.22102e-33	-1.68291	2.14523e-37	3.11609e-36
1595	Ssc02c0355	RPN12	YFR052W	ASC2-355	-0.0969126	0.220939	0.322335	-0.0418386	0.698908	0.770434	0.215276	0.0229383	0.0349542	0.161257	0.0668195	0.0931385	-0.0464673	0.659082	0.726576
1596	Ssc02w0356	CDC43	YGL155W	ASC2+356	0.331244	0.00140065	0.00389789	0.0357034	0.793162	0.847573	0.141548	0.263143	0.323876	0.191148	0.0252247	0.0380474	0.0757923	0.569608	0.647185
1597	Ssc02w0357	CWC27	YPL064C	ASC2+357	0.223121	0.0382433	0.0736274	0.142216	0.460488	0.55279	-0.0566889	0.765535	0.808503	0.223733	0.0830238	0.113487	0.184182	0.141935	0.200866
1598	Ssc02w0359		NDUA9	ASC2+359	-0.102703	0.165665	0.255272	-0.402764	6.56696e-06	2.13796e-05	-0.6867	1.95208e-15	8.86715e-15	-0.412533	1.87287e-09	5.79627e-09	-0.603819	6.71775e-10	3.07067e-09
1599	Ssc02c0360			ASC2-360	0.133454	0.236916	0.340856	0.267153	0.0101571	0.0192288	0.313811	0.0136175	0.0216034	0.103107	0.217384	0.270992	-0.131733	0.284704	0.365398
1600	Ssc02c0361			ASC2-361	0.473644	0.606585	0.705946	0.53237	0.289889	0.375407	0.318591	0.667911	0.721023	-0.0785201	0.91231	0.930388	0.0329773	0.966148	0.973357
1601	Ssc02w0362			ASC2+362	0.0236272	0.809075	0.866216	0.530255	0.000352336	0.000887569	0.501659	0.000363798	0.000716272	0.274726	0.00108259	0.00198071	0.373171	0.00283347	0.00590241
1602	Ssc02w0363	RRG9	YNL213C	ASC2+363	-0.473952	0.000427467	0.00133445	-1.82278	6.57554e-15	4.99052e-14	-2.02431	2.25178e-30	1.76172e-29	-1.25038	6.31003e-17	2.90895e-16	-1.38985	3.42316e-09	1.47263e-08
1603	Ssc02c0364	RIO2	YNL207W	ASC2-364	-0.407108	0.000604986	0.00182295	-0.879396	7.80931e-05	0.000218619	-0.869434	6.87341e-07	1.77925e-06	-0.879431	1.30654e-14	5.42422e-14	-0.883789	7.69055e-06	2.36e-05
1604	Ssc02w0365	EGH1	YIR007W	ASC2+365	0.361553	0.0020355	0.0054735	0.609624	1.35944e-08	6.2448e-08	0.860806	2.42225e-14	1.04595e-13	0.926589	2.1086e-28	1.43212e-27	0.806865	6.30602e-10	2.88852e-09
1605	Ssc02w0366	MOT1	YPL082C	ASC2+366	-0.0528587	0.460606	0.573763	-0.06492	0.513749	0.601582	0.0184841	0.867681	0.893838	0.0653995	0.355568	0.41877	-0.0226691	0.827502	0.867053
1606	Ssc02c0367	SET2	YJL168C	ASC2-367	-0.177067	0.0496871	0.0919953	-0.629624	1.07852e-07	4.46374e-07	-0.774676	1.13731e-11	4.24244e-11	-0.330708	0.000158804	0.000319966	-0.40247	0.0010875	0.00243897
1607	Ssc02c0369		YNL115C	ASC2-369	-0.00979835	0.927437	0.951088	0.28782	0.0472556	0.0771136	0.381115	0.0111238	0.0178521	0.0753958	0.432033	0.495817	0.0567153	0.722654	0.780599
1608	Ssc02c0370	CYC8	YBR112C	ASC2-370	-0.0763873	0.477578	0.58992	-0.247215	0.00968242	0.0184301	-0.593321	1.19437e-07	3.29241e-07	-0.367563	2.55781e-05	5.5914e-05	-0.280564	0.0254161	0.0436661
1609	Ssc02c0373			ASC2-373	1.11936	3.62116e-53	1.31006e-51	0.312414	0.00355795	0.0074197	0.257557	0.0107782	0.0173359	0.167339	0.0287857	0.0430704	0.254426	0.0261988	0.0449328
1610	Ssc02w0379			ASC2+379	-0.106129	0.169784	0.260598	-0.274353	0.0211788	0.0374878	-0.349481	0.00125535	0.00231452	-0.292074	0.000817468	0.00151562	-0.358137	0.00202415	0.00431175
1611	Ssc02w0380	IRC5	YFR038W	ASC2+380	-0.0198046	0.805202	0.86391	0.0266176	0.794963	0.849038	-0.147852	0.131958	0.175022	0.00468794	0.949857	0.959987	0.039786	0.697803	0.76053
1612	Ssc02c0382			ASC2-382	4.21399	1.53843e-66	6.67068e-65	2.21383	3.60781e-09	1.77254e-08	1.04908	0.010348	0.0167108	-0.917556	0.0215053	0.0327685	-0.651655	0.238124	0.313749
1613	Ssc02w0383	PAP2	YOL115W	ASC2+383	-0.205868	0.0094081	0.0214372	-0.552946	0.000102469	0.000279611	-0.754811	5.19187e-08	1.47496e-07	-0.53699	1.49791e-08	4.30965e-08	-0.554531	1.16071e-05	3.47744e-05
1614	Ssc02c0384			ASC2-384	0.145409	0.0983056	0.163888	0.292257	0.00476337	0.00969498	0.58887	5.05308e-08	1.43897e-07	0.553788	2.45408e-09	7.53646e-09	0.661681	2.89508e-10	1.35644e-09
1615	Ssc02c0387			ASC2-387	0.39132	0.0109226	0.0244071	0.335062	0.066408	0.104157	0.85024	8.21365e-09	2.50196e-08	0.607084	5.7537e-09	1.70893e-08	0.641084	0.00155537	0.003391
1616	Ssc02c0389	RAX1	YOR301W	ASC2-389	0.0686258	0.58175	0.684736	0.454451	7.29073e-05	0.000205073	0.473466	4.18484e-06	1.00853e-05	0.544369	1.05382e-09	3.33934e-09	0.66881	1.23867e-11	6.42143e-11
1617	Ssc02c0390			ASC2-390	0.0968847	0.369951	0.485123	-0.119846	0.286961	0.372103	0.187902	0.104497	0.141373	0.305542	0.000464652	0.00088682	0.561166	0.000193078	0.000485843
1618	Ssc02w0391	CKA2	YOR061W	ASC2+391	-0.180967	0.0660058	0.117702	-0.172902	0.0881311	0.133604	-0.264475	0.0081441	0.0133844	-0.0905648	0.271566	0.330462	-0.0423551	0.71029	0.770577
1619	Ssc02w0392	NAN1	YPL126W	ASC2+392	-0.233825	0.0010058	0.00288624	-0.901881	2.28606e-11	1.35272e-10	-0.798129	1.83599e-07	4.97576e-07	-0.516266	2.55857e-06	6.11964e-06	-0.489547	0.00553195	0.010879
1620	Ssc02c0393			ASC2-393	-0.122578	0.480868	0.593611	-0.733674	4.74523e-05	0.00013678	-0.648501	0.000305896	0.00060811	-0.540144	0.000148547	0.000300008	-0.685497	0.00186845	0.00401028
1621	Ssc02w0395			ASC2+395	-0.167801	0.0420852	0.0799214	-0.827573	5.36031e-10	2.82034e-09	-0.718477	2.46506e-08	7.22033e-08	-0.582109	2.11205e-09	6.50952e-09	-0.52204	8.42265e-07	2.87911e-06
1622	Ssc02w0396	ROM2	YLR371W	ASC2+396	0.49274	5.78955e-10	3.79344e-09	0.282068	0.00792284	0.0152967	0.494445	8.55588e-07	2.19376e-06	0.511234	5.48739e-13	2.09864e-12	0.524945	9.1497e-07	3.11509e-06
1623	Ssc02w0397	ERD1	YDR414C	ASC2+397	-0.140762	0.457268	0.570973	-0.221161	0.134518	0.193824	-0.208628	0.123589	0.164914	-0.252591	0.0187832	0.0289233	-0.22913	0.0834467	0.126019
1624	Ssc02w0398	WSS1	YHR134W	ASC2+398	-0.312207	0.0033674	0.00858159	-0.0932561	0.518214	0.605553	-0.197423	0.0875697	0.120726	-0.218078	0.0487346	0.0698381	-0.166892	0.245084	0.321422
1625	Ssc02w0399	ELO3	YLR372W	ASC2+399	-1.03054	3.57377e-40	9.75674e-39	-1.36898	3.76957e-21	3.95972e-20	-1.69368	5.05625e-55	6.63675e-54	-1.27834	1.15643e-46	1.22845e-45	-1.15831	2.67546e-23	2.44538e-22
1626	Ssc02c0400			ASC2-400	0.295297	0.0106125	0.0237863	0.210825	0.109118	0.161743	0.283525	0.0168408	0.0263237	0.259331	0.00271091	0.00471428	0.352552	0.0111744	0.0206108
1627	Ssc02c0401	LCB1	YMR296C	ASC2-401	-0.109533	0.0868023	0.147727	-0.510556	5.20773e-08	2.24133e-07	-0.719863	3.37468e-16	1.57874e-15	-0.379996	9.71322e-09	2.8273e-08	-0.449526	0.000195226	0.00049104
1628	Ssc02c0402			ASC2-402	0.364332	0.265939	0.374192	0.113853	0.738412	0.803387	0.083815	0.812028	0.848562	0.0095386	0.968028	0.973673	0.0389798	0.88975	0.91596
1629	Ssc02c0403			ASC2-403	NA	NA	NA	NA	NA	NA	NA	NA	NA	NA	NA	NA	NA	NA	NA
1630	Ssc02w0404			ASC2+404	1.22081	0.0905459	0.153126	-0.216242	0.748711	0.812142	-0.832369	0.293043	0.355599	0.16693	0.734877	0.777875	-0.84105	0.157098	0.219707
1631	Ssc02c0405	FCY22	YER060W-A	ASC2-405	1.47446	9.89188e-22	1.31379e-20	-1.03588	0.00024549	0.000634574	-2.06799	2.95733e-14	1.26688e-13	-1.00303	2.21899e-08	6.33241e-08	-1.2779	1.16682e-11	6.0595e-11
1632	Ssc02c0406	CDC23	YHR166C	ASC2-406	-0.00885574	0.920977	0.946828	0.379111	0.000500923	0.00123054	0.169186	0.104286	0.141121	-0.0971093	0.211622	0.264584	0.0493411	0.645622	0.715071
1633	Ssc02w0407			ASC2+407	1.3443	1.92342e-10	1.30975e-09	2.02745	7.21897e-24	8.35178e-23	2.20857	8.48263e-26	5.70562e-25	1.45556	5.91077e-13	2.25766e-12	1.72478	6.29011e-16	4.14918e-15
1634	Ssc02c0408			ASC2-408	0.0828977	0.362146	0.477437	0.131644	0.230953	0.309065	0.338035	0.00224002	0.00400095	0.176885	0.016038	0.0250123	0.0534179	0.641908	0.711488
1635	Ssc02w0409	RPN13	YLR421C	ASC2+409	0.0188956	0.822182	0.875955	-0.0919381	0.419592	0.512297	0.0688336	0.548227	0.612506	0.0246431	0.731132	0.77501	-0.132329	0.213873	0.285853
1636	Ssc02c0410			ASC2-410	0.119646	0.108378	0.178223	-0.468485	1.7502e-06	6.13551e-06	-0.556205	2.78879e-08	8.11657e-08	-0.208677	0.00193892	0.00343583	-0.292146	0.00488103	0.00970814
1637	Ssc02c0411	CLB4	YLR210W	ASC2-411	-0.276114	0.000252161	0.000822452	-0.803251	1.42639e-07	5.82231e-07	-1.37376	2.19765e-24	1.41251e-23	-1.03964	5.84891e-17	2.70263e-16	-0.851611	3.06533e-14	1.86589e-13
1638	Ssc02c0413			ASC2-413	-0.20257	0.48512	0.5972	0.0514345	0.861051	0.900183	-0.207621	0.430546	0.497769	0.138809	0.525082	0.585604	-0.124925	0.629774	0.701178
1639	Ssc02c0414	RDH54	YBR073W	ASC2-414	-0.0351131	0.729888	0.809354	0.294681	0.0291607	0.0498039	0.283272	0.00711057	0.0117803	0.169489	0.0549177	0.0778208	0.33038	0.00853214	0.0161586
1640	Ssc02w0415		YNL108C	ASC2+415	-0.453684	1.81108e-06	8.2598e-06	-0.0848589	0.390548	0.482495	-0.317105	0.0011205	0.00208269	-0.427935	2.33295e-08	6.64808e-08	-0.308201	0.00378725	0.00768445
1641	Ssc02w0416	HSP42	YDR171W	ASC2+416	-0.235863	0.00407172	0.0101312	-0.509838	1.73919e-05	5.3344e-05	-0.889849	5.55012e-17	2.69837e-16	-0.54931	5.89025e-09	1.74775e-08	-0.326733	0.00507786	0.0100592
1642	Ssc02w0417	LOC1	YFR001W	ASC2+417	-0.768894	1.10588e-09	7.0654e-09	-1.8724	2.64683e-10	1.44119e-09	-2.46707	2.45902e-47	2.85016e-46	-2.50454	4.96443e-82	9.43875e-81	-2.85311	4.64334e-60	1.20463e-58
1643	Ssc02c0418	DOC1	YGL240W	ASC2-418	0.0404726	0.759388	0.831744	0.133638	0.297267	0.383123	0.0992352	0.486683	0.553947	0.280184	0.0302997	0.0450308	0.237046	0.112653	0.164319
1644	Ssc02w0420	PAN2	YGL094C	ASC2+420	0.322365	0.000521502	0.00159839	0.41352	0.00035631	0.000895301	0.498153	4.14395e-06	9.99187e-06	0.467587	2.8899e-09	8.78896e-09	0.453537	9.85231e-05	0.00026119
1645	Ssc02c0421	STE6	YKL209C	ASC2-421	0.0732086	0.489564	0.601324	0.122336	0.259173	0.340383	0.354904	0.00361958	0.00626733	0.163529	0.0622499	0.0873606	0.114585	0.356989	0.440929
1646	Ssc02w0422	YTA12	YMR089C	ASC2+422	-0.411575	1.38393e-08	8.00102e-08	-0.7906	6.3555e-18	5.63825e-17	-0.734539	1.39215e-13	5.79268e-13	-0.623111	4.52486e-17	2.09894e-16	-0.745837	2.04849e-14	1.26245e-13
1647	Ssc02c0424		Y0929	ASC2-424	0.0499243	0.633531	0.729206	0.0121059	0.918979	0.943297	0.125202	0.231858	0.289871	0.322655	2.56267e-05	5.59997e-05	0.289509	0.0121542	0.0222864
1648	Ssc02c0425		ESTB	ASC2-425	1.8756	3.80385e-60	1.53639e-58	2.18238	1.66741e-18	1.52247e-17	0.786602	3.62351e-14	1.5478e-13	0.0173554	0.960757	0.968218	-0.680365	8.31071e-06	2.5372e-05
1649	Ssc02w0427		CPNB	ASC2+427	1.39781	3.622e-13	3.02107e-12	1.46769	7.82141e-06	2.50784e-05	0.26972	0.0305651	0.0455946	-0.650012	0.0474829	0.0682081	-1.16527	1.03699e-24	9.88886e-24
1650	Ssc02c0428			ASC2-428	0.923219	1.96972e-06	8.94873e-06	2.60144	4.68455e-30	6.68336e-29	3.0293	1.43185e-111	3.68561e-110	2.083	2.42807e-86	4.79986e-85	1.87798	2.21795e-33	2.83984e-32
1651	Ssc02c0429	OPI3	YJR073C	ASC2-429	0.826888	2.31843e-20	2.84829e-19	1.77184	1.13611e-38	2.01278e-37	2.26909	3.5014e-56	4.65756e-55	1.76504	5.41426e-127	1.97092e-125	1.97648	4.89171e-55	1.19105e-53
1652	Ssc02w0430		YBR062C	ASC2+430	0.565917	9.38952e-07	4.45097e-06	0.550279	0.000421638	0.00104835	1.04742	8.53466e-17	4.10243e-16	1.18312	8.40048e-35	6.86998e-34	0.97251	1.20854e-18	9.11163e-18
1653	Ssc02w0431	CBP6	YBR120C	ASC2+431	-0.648438	1.01555e-12	8.17011e-12	-1.71668	7.29442e-55	1.85804e-53	-1.82324	4.21338e-66	6.62772e-65	-1.06505	4.06403e-46	4.27153e-45	-1.38483	1.62487e-28	1.79097e-27
1654	Ssc02c0432	KRS1	YDR037W	ASC2-432	-0.50364	3.22284e-10	2.15477e-09	-0.834042	1.51412e-12	9.74652e-12	-1.3188	4.12723e-54	5.34651e-53	-1.18765	1.50243e-72	2.53376e-71	-1.2282	1.77278e-37	2.58774e-36
1655	Ssc02w0433		EIF3H	ASC2+433	-0.612414	2.74091e-18	3.07284e-17	-1.65046	2.40035e-26	3.01824e-25	-2.22701	2.14884e-62	3.17047e-61	-1.67935	1.66443e-54	2.04879e-53	-1.83448	6.09379e-32	7.46458e-31
1656	Ssc02w0434	EHD3	YDR036C	ASC2+434	0.106138	0.233719	0.337556	0.180008	0.13369	0.19296	0.234871	0.0320946	0.0476848	0.00696381	0.953749	0.963268	0.239294	0.048685	0.0784267
1657	Ssc02w0435	ARO3	YDR035W	ASC2+435	-0.999279	2.75351e-13	2.30646e-12	-1.41677	1.06636e-40	1.9902e-39	-1.8818	1.55113e-92	3.16942e-91	-1.32948	3.22043e-52	3.82987e-51	-1.62262	2.84259e-43	4.79768e-42
1658	Ssc02c0436			ASC2-436	0.0229702	0.784559	0.850781	-0.0677472	0.555386	0.640664	-0.147805	0.132321	0.175424	0.0654489	0.446186	0.509651	0.173543	0.125441	0.180272
1659	Ssc02c0437	RVS161	YCR009C	ASC2-437	0.210225	0.0173767	0.0371102	0.711552	3.08332e-12	1.92829e-11	0.637423	2.33902e-09	7.386e-09	0.456641	1.75296e-11	6.19609e-11	0.565868	1.2573e-06	4.21297e-06
1660	Ssc02c0438	SAT4	YCR008W	ASC2-438	-0.0946304	0.165912	0.255458	-0.400599	9.85975e-05	0.000269542	-0.641964	3.47104e-13	1.4175e-12	-0.397298	3.14281e-08	8.86281e-08	-0.403141	0.000145429	0.000373376
1661	Ssc02c0440	MHT1	YLL062C	ASC2-440	-0.429534	0.320005	0.432715	-0.332354	0.0963971	0.144547	-0.918628	1.38834e-06	3.48021e-06	-0.553122	4.46136e-05	9.52928e-05	-0.68301	0.00151847	0.00331662
1662	Ssc02c0441	ATO2	YNR002C	ASC2-441	-2.18933	1.52023e-53	5.53382e-52	-1.44773	0.0119482	0.0222366	-2.8577	1.38941e-41	1.42685e-40	-1.14706	0.00115988	0.00211628	-0.613042	0.00447417	0.00894984
1663	Ssc02c0442		OXDA	ASC2-442	0.295555	0.0374102	0.0722358	1.64785	2.28775e-65	7.26084e-64	2.23277	5.66694e-66	8.89067e-65	1.9827	9.95175e-88	2.02081e-86	2.04887	1.06992e-64	3.10067e-63
1664	Ssc02w0443			ASC2+443	0.122526	0.791149	0.855569	1.09132	0.00871056	0.016698	0.551661	0.218554	0.275147	0.0463139	0.897517	0.918755	0.47966	0.274825	0.354402
1665	Ssc02c0444			ASC2-444	0.444171	0.17904	0.272044	0.620346	0.037042	0.062138	0.45016	0.108839	0.146647	0.0699799	0.741042	0.783151	-0.0214669	0.949159	0.959985
1666	Ssc02w0445	NRG1	YDR043C	ASC2+445	-0.175748	0.142424	0.225107	-0.0647584	0.721371	0.788513	0.128185	0.483572	0.551038	0.418375	6.45778e-05	0.000135607	0.341654	0.0362903	0.0601901
1667	Ssc02c0446	ALG14	YBR070C	ASC2-446	-0.14616	0.121702	0.196839	-0.00523293	0.96608	0.97622	-0.264424	0.0134758	0.0213958	-0.434617	3.10447e-07	8.13237e-07	-0.550549	1.36858e-05	4.05725e-05
1668	Ssc02c0447	AMD2	YDR242W	ASC2-447	0.0963236	0.603515	0.702652	0.784133	0.000139374	0.000373111	-0.566125	0.0132903	0.0211464	-0.609106	1.17382e-05	2.64942e-05	-0.302386	0.0301231	0.0509281
1669	Ssc02w0448	FEN2	YCR028C	ASC2+448	0.107434	0.480486	0.593264	0.0696174	0.70608	0.775891	-0.24091	0.0811361	0.112299	-0.499051	2.1748e-06	5.24589e-06	-0.648857	4.37132e-06	1.37553e-05
1670	Ssc02w0449			ASC2+449	0.021107	0.76516	0.836513	-0.488068	1.57722e-06	5.55866e-06	-0.692245	2.97026e-14	1.2715e-13	-0.395595	1.019e-08	2.96319e-08	-0.521954	1.96936e-07	7.18672e-07
1671	Ssc02c0450			ASC2-450	-0.578855	9.46828e-06	3.90997e-05	-0.550867	0.00144145	0.00323686	-0.418782	0.0133107	0.0211732	-0.492433	0.000186297	0.000372345	-0.375152	0.0432892	0.0704606
1672	Ssc02c0451	MAK10	YEL053C	ASC2-451	0.0478828	0.61933	0.716537	-0.190997	0.143513	0.205142	-0.334318	0.00474498	0.00807435	0.025642	0.789932	0.826335	0.0447624	0.749294	0.801938
1673	Ssc02w0453	UTP10	YJL109C	ASC2+453	-0.655941	5.18937e-19	6.02396e-18	-1.70355	4.31294e-13	2.88909e-12	-2.18302	8.20639e-28	5.88603e-27	-1.78689	1.89178e-61	2.63876e-60	-1.88348	1.14938e-26	1.1814e-25
1674	Ssc02w0454	TGL5	YOR081C	ASC2+454	0.126036	0.186794	0.281029	-0.129592	0.229733	0.307711	-0.0898967	0.444479	0.511987	-0.0760105	0.370153	0.433977	-0.121634	0.307468	0.388652
1675	Ssc02c0455			ASC2-455	0.112111	0.213863	0.31364	-0.708656	1.04252e-07	4.3245e-07	-1.00544	7.16018e-18	3.62953e-17	-0.318901	0.000609164	0.00114759	-0.433202	0.00330823	0.00680506
1676	Ssc02c0456			ASC2-456	0.628586	2.16021e-05	8.48121e-05	0.408759	0.00397048	0.0081993	0.670921	1.94646e-05	4.41575e-05	0.631188	1.24956e-09	3.93039e-09	0.565177	6.63758e-05	0.000179899
1677	Ssc02w0457	HSP30	YCR021C	ASC2+457	5.58477	8.86967e-96	5.39221e-94	1.33261	2.03726e-05	6.18156e-05	0.578362	0.076978	0.107042	1.88769	9.54474e-31	6.96602e-30	0.750251	8.95776e-05	0.000238968
1678	Ssc02c0458	PEX25	YPL112C	ASC2-458	-0.0777014	0.424364	0.540258	0.430686	9.32044e-05	0.000255859	1.0254	3.49784e-23	2.16873e-22	0.533383	1.5985e-09	4.98332e-09	0.610691	3.44348e-07	1.22943e-06
1679	Ssc02c0459			ASC2-459	3.61541	9.47204e-05	0.000333957	4.28603	5.77731e-52	1.37704e-50	6.04862	8.90211e-114	2.34212e-112	6.86307	2.02498e-185	1.27254e-183	7.00231	1.00952e-22	9.0325e-22
1680	Ssc02c0460	PMD1	YER132C	ASC2-460	0.137987	0.098711	0.164481	0.187769	0.0871971	0.132492	0.498363	6.55465e-07	1.70192e-06	0.425636	1.86185e-07	4.97771e-07	0.520998	2.36012e-07	8.56011e-07
1681	Ssc02w0462	QCR2	YPR191W	ASC2+462	-0.0594229	0.430915	0.547063	-0.0105001	0.915605	0.941457	-0.114427	0.226117	0.283768	0.119458	0.0654999	0.0914447	0.0224295	0.815773	0.856728
1682	Ssc02c0463	RPO26	YPR187W	ASC2-463	-0.346343	0.000441444	0.00137155	-1.22583	3.77753e-20	3.81286e-19	-1.79171	3.54409e-48	4.14011e-47	-1.2599	5.72943e-58	7.51751e-57	-1.31521	4.47437e-35	6.13908e-34
1683	Ssc02w0464			ASC2+464	5.08919	4.08363e-128	3.29879e-126	-1.87962	8.39358e-05	0.000233658	-2.17483	1.05083e-11	3.93465e-11	0.259292	0.36904	0.433098	-1.10727	0.000184497	0.000465829
1684	Ssc02w0466		MLR1	ASC2+466	0.0359815	0.747439	0.821709	-0.163963	0.145152	0.206737	-0.265543	0.0267622	0.0403162	-0.116337	0.167916	0.21466	-0.177673	0.119339	0.172757
1685	Ssc02c0467	VPS35	YJL154C	ASC2-467	0.273198	0.00283663	0.00737082	0.439582	0.000484901	0.00119365	0.696608	4.8803e-09	1.50431e-08	0.586801	2.35086e-11	8.25081e-11	0.454641	0.000915172	0.00207521
1686	Ssc02c0468	RPH1	YER169W	ASC2-468	-0.218614	0.0258611	0.0524064	0.276748	0.0107057	0.0201645	0.338065	0.00260989	0.00459805	0.192261	0.0396356	0.0577133	0.157424	0.250067	0.326558
1687	Ssc02w0471			ASC2+471	-0.256993	0.0386659	0.0743439	0.165973	0.198755	0.270801	0.309385	0.0297779	0.0444761	0.193414	0.0869637	0.118479	0.205139	0.170189	0.235541
1688	Ssc02w0473	GDB1	YPR184W	ASC2+473	-0.0157363	0.853944	0.900359	0.0689336	0.53036	0.61683	0.203576	0.0495044	0.0709627	0.3456	3.46133e-05	7.46537e-05	0.306575	0.00933612	0.0175469
1689	Ssc02w0474	SEC63	YOR254C	ASC2+474	-0.300341	0.000104883	0.000366406	-0.546832	7.18588e-07	2.66053e-06	-0.669843	3.71757e-11	1.33725e-10	-0.295029	1.2758e-05	2.86982e-05	-0.486884	5.09443e-06	1.59547e-05
1690	Ssc02c0475	FAF1	YIL019W	ASC2-475	-0.622595	4.50829e-05	0.000167625	-1.65922	1.50138e-14	1.11523e-13	-2.03932	6.07059e-21	3.49765e-20	-1.94817	1.50316e-57	1.95508e-56	-2.09764	1.96985e-31	2.38834e-30
1691	Ssc02w0477	HIS6	YIL020C	ASC2+477	-0.468878	2.74956e-06	1.22649e-05	-0.19507	0.218765	0.294415	-0.154276	0.157112	0.204955	-0.362445	2.98716e-05	6.48486e-05	-0.286231	0.0180244	0.0320128
1692	Ssc02c0478	RPB3	YIL021W	ASC2-478	-0.329427	4.13319e-05	0.000155344	-0.87912	4.11792e-19	3.92293e-18	-1.1461	1.70641e-32	1.43715e-31	-0.610135	7.07495e-12	2.54903e-11	-0.686584	2.60271e-11	1.31822e-10
1693	Ssc02w0479			ASC2+479	0.273079	0.0565068	0.103292	-0.038498	0.802329	0.854292	-0.0181396	0.899685	0.920428	0.00980575	0.929907	0.944783	-0.105762	0.458569	0.542593
1694	Ssc02c0480	NAT3	YPR131C	ASC2-480	0.0944588	0.348056	0.462145	-0.193629	0.125796	0.182945	-0.441997	0.00012532	0.000260451	-0.231309	0.0108012	0.0172923	-0.247089	0.0350752	0.0584126
1695	Ssc02c0481	ACC1	YNR016C	ASC2-481	-1.34873	4.49996e-57	1.7344e-55	-0.770835	2.14122e-08	9.60553e-08	-1.09341	1.42135e-15	6.49605e-15	-0.649248	7.3197e-20	3.76712e-19	-0.555027	1.91229e-08	7.68669e-08
1696	Ssc02w0483			ASC2+483	0.57787	0.0763475	0.132559	1.12132	5.24798e-05	0.00015025	1.60772	2.35069e-09	7.4189e-09	0.86136	0.000500898	0.000951133	1.00313	0.00162285	0.00352131
1697	Ssc02c0484			ASC2-484	0.209363	0.0308511	0.0610705	0.489295	4.33347e-05	0.000125827	0.698321	2.31787e-11	8.46565e-11	0.540287	1.54019e-09	4.80908e-09	0.513491	0.00013219	0.000341451
1698	Ssc02w0485	SCD6	YPR129W	ASC2+485	-0.451663	3.92683e-11	2.80685e-10	-0.830861	9.6419e-17	7.98113e-16	-1.11572	1.35751e-25	9.04439e-25	-0.831953	7.70869e-30	5.47867e-29	-0.723529	6.64034e-13	3.72172e-12
1699	Ssc02c0487	SRT1	YMR101C	ASC2-487	0.226301	0.640989	0.735391	1.47039	6.00938e-05	0.000170649	1.73082	1.20152e-05	2.7842e-05	2.57242	4.47933e-23	2.59376e-22	2.56949	2.9764e-11	1.49601e-10
1700	Ssc02c0488	SRT1	YMR101C	ASC2-488	NA	NA	NA	2.39813	0.00049119	0.00120813	4.04461	5.63651e-09	1.73113e-08	3.48228	2.79212e-13	1.0831e-12	3.21227	1.34651e-07	4.98731e-07
1701	Ssc02c0489	NOP8	YOL144W	ASC2-489	-0.25769	0.050068	0.0926424	-0.92973	3.52473e-05	0.000103561	-0.974957	6.06494e-08	1.71643e-07	-0.704244	2.77953e-09	8.47487e-09	-0.754021	0.000249373	0.000617302
1702	Ssc02w0490	PSF3	YOL146W	ASC2+490	0.222667	0.0215689	0.0448017	0.28832	0.0328113	0.0555592	0.0996629	0.407332	0.473853	0.117649	0.192108	0.242316	0.168588	0.165414	0.229769
1703	Ssc02w0491	STT3	YGL022W	ASC2+491	-0.0704951	0.289939	0.400509	-0.346494	0.000252512	0.000651308	-0.321522	0.000560342	0.00108351	0.158047	0.0243949	0.0368983	0.0700892	0.528701	0.610261
1704	Ssc02c0492	PHO90	YJL198W	ASC2-492	-0.00241382	0.98222	0.987945	-0.471167	8.42137e-05	0.000234212	-0.440413	5.95716e-05	0.000128852	-0.182787	0.0347815	0.0511694	-0.196744	0.131954	0.188266
1705	Ssc02c0494			ASC2-494	-0.0829306	0.308122	0.420212	-0.129171	0.212708	0.287371	-0.30831	0.00445267	0.00761012	-0.620936	6.4667e-11	2.19978e-10	-0.41119	0.000284144	0.000697274
1706	Ssc02c0495	THO2	YNL139C	ASC2-495	-0.132853	0.150329	0.235314	-0.258374	0.00960688	0.0182981	-0.457656	9.21202e-07	2.35185e-06	-0.299253	3.34894e-05	7.23865e-05	-0.276033	0.00473997	0.00944843
1707	Ssc02w0497	AVT5	YBL089W	ASC2+497	-0.0114482	0.898311	0.931155	-1.10944	2.10077e-25	2.57074e-24	-1.38305	1.6169e-25	1.073e-24	-0.689274	5.94481e-13	2.26921e-12	-0.924364	2.96815e-14	1.81045e-13
1708	Ssc02w0498	TEL1	YBL088C	ASC2+498	0.0163267	0.849503	0.897441	-0.102471	0.321277	0.409356	0.230439	0.0534336	0.0762441	0.20896	0.00606197	0.0100892	0.194575	0.113585	0.165476
1709	Ssc02c0499		YIL108W	ASC2-499	0.274545	0.000158135	0.000537478	0.208781	0.0722822	0.112273	0.326017	0.00107622	0.00200665	0.515677	1.09265e-11	3.90607e-11	0.323735	0.00645586	0.0124932
1710	Ssc02w0501	PFK26	YIL107C	ASC2+501	0.793214	1.28412e-11	9.5491e-11	0.71488	2.52903e-08	1.12097e-07	1.17608	4.19999e-18	2.14915e-17	0.823101	1.03326e-20	5.5274e-20	0.70893	1.01616e-07	3.80642e-07
1711	Ssc02w0502		NDUS8	ASC2+502	-0.014057	0.84147	0.89151	-0.434266	7.20283e-06	2.32078e-05	-0.71664	1.22484e-11	4.56037e-11	-0.449003	1.6679e-09	5.19426e-09	-0.590764	1.66432e-08	6.71811e-08
1712	Ssc02c0503	MIX17	YMR002W	ASC2-503	-0.616097	7.18221e-18	7.70063e-17	-0.471434	0.0403774	0.0671637	-0.501574	0.00691928	0.0114762	-0.175639	0.0617041	0.0866966	-0.558521	2.67702e-07	9.62724e-07
1713	Ssc02c0504			ASC2-504	-0.32723	0.00783581	0.0182207	-0.290806	0.194087	0.265294	-0.522612	0.00929638	0.0151359	-0.248454	0.0411451	0.0596784	-0.45629	0.00321399	0.00662538
1714	Ssc02w0505	MSG5	YNL053W	ASC2+505	0.0693957	0.601252	0.701086	0.0358736	0.789672	0.844908	0.372973	6.44282e-05	0.000138769	0.0276126	0.732023	0.775541	-0.017324	0.889633	0.91596
1715	Ssc02c0507	TPT1	YOL102C	ASC2-507	-0.531224	3.76073e-06	1.63789e-05	-0.362521	0.00650217	0.012774	-0.308732	0.0100365	0.016243	-0.240508	0.0118665	0.0188813	-0.232721	0.0752084	0.115069
1716	Ssc02c0508			ASC2-508	0.133864	0.24488	0.349481	0.131296	0.314191	0.401534	0.0591544	0.649203	0.704538	-0.0262886	0.785723	0.822653	-0.137004	0.371483	0.455718
1717	Ssc02c0509	PRP6	YBR055C	ASC2-509	0.16972	0.0954807	0.159957	0.268501	0.028697	0.0490902	0.478771	3.96492e-05	8.76083e-05	0.399361	8.34107e-07	2.08527e-06	0.269705	0.0362669	0.0601681
1718	Ssc02c0510	RAD27	YKL113C	ASC2-510	0.496538	9.8744e-08	5.24589e-07	0.329806	0.00535138	0.0107772	-0.356604	0.000700967	0.00134061	-0.491667	2.52055e-09	7.72866e-09	-0.237034	0.0307642	0.0518178
1719	Ssc02c0511	RPC25	YKL144C	ASC2-511	-0.0483627	0.624336	0.721056	-0.285449	0.104871	0.15607	-0.641558	2.49904e-05	5.61364e-05	-0.525131	5.10163e-06	1.18925e-05	-0.353449	0.0206052	0.0361215
1720	Ssc02c0512	THP1	YOL072W	ASC2-512	-0.133906	0.287971	0.398256	0.00747545	0.961885	0.973532	-0.0941244	0.421027	0.487712	-0.188107	0.0538074	0.0763742	-0.0354807	0.804286	0.847661
1721	Ssc02c0513	SEC21	YNL287W	ASC2-513	-0.114241	0.121768	0.196892	-0.352309	0.000420143	0.00104508	-0.270567	0.0225162	0.034355	0.0287748	0.680683	0.73009	-0.182332	0.12347	0.177913
1722	Ssc02c0514	BIG1	YHR101C	ASC2-514	0.0814327	0.431899	0.548193	-0.373295	0.0150956	0.0275838	-0.472035	0.000596287	0.0011489	-0.159438	0.141837	0.184641	-0.53708	0.00012443	0.000322389
1723	Ssc02c0515		CREC	ASC2-515	-0.246573	0.00429425	0.0106355	-0.0545655	0.692275	0.764258	-0.0434353	0.684197	0.735799	-0.0955687	0.316026	0.377789	0.189885	0.141245	0.200128
1724	Ssc02w0518	GTA1	YEL043W	ASC2+518	-0.22322	0.0247755	0.0505365	-0.460292	5.40893e-06	1.78245e-05	-0.536136	1.94509e-07	5.24989e-07	-0.405102	2.8288e-06	6.74977e-06	-0.415402	0.00100172	0.00225938
1725	Ssc02c0519			ASC2-519	1.95451	7.24713e-46	2.29765e-44	3.33589	2.88338e-203	3.42258e-201	4.05143	0	0	3.66674	0	0	3.66119	6.36521e-258	9.00375e-256
1726	Ssc02c0520	MGR2	YPL098C	ASC2-520	-0.342763	2.79473e-06	1.24514e-05	-0.558846	4.0166e-07	1.53797e-06	-0.315078	0.00065658	0.00125896	-0.449227	5.01539e-11	1.71488e-10	-0.308387	0.0059588	0.0116337
1727	Ssc02c0521	RPL32	YBL092W	ASC2-521	-0.788826	9.2239e-32	1.97794e-30	-1.71286	5.55489e-57	1.49178e-55	-2.52098	3.73366e-176	1.72096e-174	-1.96629	2.02539e-117	6.64374e-116	-2.28662	1.1201e-96	4.89301e-95
1728	Ssc02w0522	LAS17	YOR181W	ASC2+522	0.581045	0.00480139	0.011729	0.917637	6.79627e-08	2.88113e-07	1.20315	3.77444e-15	1.70022e-14	0.570793	3.94669e-08	1.1067e-07	0.381396	0.00200018	0.00426529
1729	Ssc02c0524	UTP5	YDR398W	ASC2-524	-0.422216	9.43627e-07	4.46953e-06	-1.31843	8.205e-07	3.00597e-06	-1.76799	3.14516e-19	1.6863e-18	-1.57781	4.77411e-28	3.2278e-27	-1.50847	5.7225e-18	4.16635e-17
1730	Ssc02c0525			ASC2-525	-0.480788	4.25929e-05	0.000159575	-0.626321	3.86059e-07	1.48206e-06	-0.758078	1.57174e-07	4.28696e-07	-0.479143	1.91088e-05	4.22203e-05	-0.545095	0.000127676	0.000329937
1731	Ssc02w0526	NCB2	YDR397C	ASC2+526	-0.709953	2.83147e-09	1.73929e-08	-0.861552	3.72088e-08	1.6214e-07	-0.81342	1.60251e-08	4.7738e-08	-0.348755	0.000570255	0.00107735	-0.633976	1.07657e-06	3.6423e-06
1732	Ssc02w0528	ERF2	YLR246W	ASC2+528	-0.0762619	0.539414	0.647728	-0.187759	0.124604	0.181478	0.0516582	0.626468	0.68411	0.365401	2.11943e-05	4.66728e-05	0.225421	0.0871927	0.130778
1733	Ssc02w0529			ASC2+529	1.29074	5.0814e-08	2.79004e-07	-0.386308	0.0978561	0.14655	-0.439542	0.0428658	0.0622266	-0.129655	0.43801	0.502	-0.324773	0.0908049	0.135478
1734	Ssc02w0530	NAM7	YMR080C	ASC2+530	0.178373	0.120625	0.19542	-0.0168878	0.881107	0.915666	-0.101527	0.33474	0.39911	-0.0202865	0.791787	0.827681	0.0322955	0.795823	0.840979
1735	Ssc02w0532	NDE1	YMR145C	ASC2+532	-0.406315	0.011791	0.0261693	0.148074	0.45864	0.551576	-0.43907	0.0010307	0.00192842	-0.958498	4.04766e-18	1.95664e-17	-0.796582	4.28683e-05	0.000119311
1736	Ssc02w0533	OGG1	YML060W	ASC2+533	0.323296	0.00385095	0.00962248	0.163597	0.21974	0.295593	0.187982	0.218036	0.274728	0.380387	5.9427e-05	0.000125319	0.283507	0.0827019	0.124989
1737	Ssc02c0534	MRPL4	YLR439W	ASC2-534	-1.0648	1.60934e-30	3.30672e-29	-2.63987	3.14618e-110	2.27715e-108	-2.96967	7.6183e-140	2.61841e-138	-1.96121	2.82802e-120	9.53857e-119	-2.34591	6.98254e-58	1.75777e-56
1738	Ssc02c0535	NTE1	YML059C	ASC2-535	-0.0717621	0.448821	0.56303	1.0335	1.15869e-18	1.06949e-17	1.59628	9.14952e-68	1.46639e-66	1.09443	2.69865e-43	2.70772e-42	1.30584	6.35406e-25	6.08863e-24
1739	Ssc02c0538			ASC2-538	0.175749	0.0463004	0.0866223	0.534516	6.01625e-07	2.26133e-06	0.815949	2.17991e-15	9.88689e-15	0.526249	2.68966e-09	8.21765e-09	0.678647	2.43565e-09	1.06009e-08
1740	Ssc02w0540			ASC2+540	0.177113	0.0771294	0.133617	0.230789	0.0735177	0.113983	0.506394	5.59053e-06	1.33232e-05	0.291532	0.00167681	0.00300708	0.223303	0.058408	0.0922387
1741	Ssc02c0541	VPS21	YOR089C	ASC2-541	-0.138817	0.196057	0.292489	-0.107835	0.394391	0.486534	0.00799639	0.952085	0.962968	-0.189972	0.0830333	0.113487	-0.217562	0.0745959	0.114387
1742	Ssc02c0542	SCW10	YMR305C	ASC2-542	2.7225	1.99197e-28	3.49733e-27	0.411318	0.0014954	0.00335038	0.646233	3.59982e-07	9.53855e-07	1.00071	6.61763e-21	3.56886e-20	0.998539	8.0208e-14	4.7509e-13
1743	Ssc02w0543	MAG2	YLR427W	ASC2+543	0.269742	0.00452841	0.0111453	0.337368	0.0011292	0.00259258	0.431683	1.56806e-05	3.5888e-05	0.28992	0.000286156	0.000561404	0.217586	0.0515335	0.0823676
1744	Ssc02w0544			ASC2+544	0.286709	0.00876426	0.0201336	0.180672	0.193277	0.264369	0.519301	0.000121801	0.000253227	0.564171	6.67053e-09	1.96442e-08	0.489819	0.000236855	0.000588275
1745	Ssc02w0545	RRI1	YDL216C	ASC2+545	0.416994	5.33271e-05	0.000196544	0.553863	2.883e-07	1.13016e-06	0.827338	1.61843e-12	6.36181e-12	0.509271	1.77124e-09	5.50744e-09	0.434466	0.000475204	0.00113154
1746	Ssc02c0546			ASC2-546	-0.0357181	0.702688	0.785843	-0.155533	0.12515	0.182185	0.173404	0.151699	0.198329	0.300288	0.000346234	0.000672856	0.165535	0.173194	0.238901
1747	Ssc02w0547	PXP2	YJR111C	ASC2+547	-0.0351842	0.702909	0.785941	0.0572519	0.632227	0.712681	-0.0734933	0.521139	0.587653	-0.208374	0.00808233	0.0131982	-0.241121	0.0503829	0.0807895
1748	Ssc02c0548	SDH4	YDR178W	ASC2-548	-0.266111	0.00237888	0.006302	-0.505692	6.10723e-07	2.29118e-06	-0.708253	1.98469e-12	7.7485e-12	-0.396296	1.1709e-07	3.1832e-07	-0.45096	0.000242285	0.000600506
1749	Ssc02w0549			ASC2+549	-0.0186148	0.912821	0.940574	-0.0154846	0.929411	0.950305	-0.131024	0.525516	0.59169	0.601459	4.26583e-05	9.12469e-05	0.074381	0.684926	0.749658
1750	Ssc02w0550			ASC2+550	0.328571	0.291661	0.402322	-0.0414351	0.876134	0.911296	-0.496236	0.103107	0.139685	0.0402913	0.872422	0.896447	-0.118957	0.678864	0.744508
1751	Ssc02w0551	TCA17	YEL048C	ASC2+551	0.00373043	0.972777	0.981767	-0.265669	0.110583	0.163668	-0.191971	0.221747	0.278636	0.0561583	0.624627	0.679858	-0.127053	0.326615	0.409371
1752	Ssc02w0552	IES6	YEL044W	ASC2+552	0.144316	0.147823	0.232024	0.133236	0.303797	0.390184	0.235895	0.0928029	0.127203	0.190793	0.0356426	0.0523332	0.0175734	0.890924	0.917009
1753	Ssc02w0553			ASC2+553	0.407739	6.89584e-06	2.90463e-05	0.41703	0.000577623	0.00139926	0.485875	3.32215e-06	8.06266e-06	0.195815	0.0532037	0.0756073	0.31382	0.00337644	0.00693139
1754	Ssc02c0554	RHO1	YPR165W	ASC2-554	0.0959156	0.291526	0.402229	0.308235	0.00150679	0.00337463	0.719459	4.0411e-17	1.98418e-16	0.771333	1.50976e-25	9.46772e-25	0.719431	2.81296e-14	1.72109e-13
1755	Ssc02w0555	SPT7	YBR081C	ASC2+555	-0.154988	0.121593	0.196772	-0.410885	0.0195615	0.0349903	-0.423775	0.00182709	0.00330711	-0.116457	0.181409	0.230428	-0.331082	0.013292	0.0242009
1756	Ssc02c0558	YHM2	YMR241W	ASC2-558	-1.09914	8.83452e-38	2.28496e-36	-0.910762	2.43022e-19	2.34908e-18	-1.82894	1.60333e-61	2.30834e-60	-1.20104	2.07592e-37	1.80396e-36	-1.21717	1.73026e-23	1.59371e-22
1757	Ssc02w0559			ASC2+559	NA	NA	NA	NA	NA	NA	NA	NA	NA	NA	NA	NA	NA	NA	NA
1758	Ssc02c0561			ASC2-561	1.3432	0.00944773	0.0215109	1.72667	0.0001392	0.000372812	1.74493	1.18326e-06	2.98881e-06	1.00245	0.00917649	0.0148667	1.54331	0.00100896	0.00227398
1759	Ssc02w0562			ASC2+562	0.153693	0.684426	0.772119	0.6504	0.0237154	0.0414216	0.735522	0.00831612	0.0136332	0.512611	0.0514971	0.0733742	1.13853	0.00062396	0.00145371
1760	Ssc02w0563	ESS1	YJR017C	ASC2+563	0.243392	0.000464907	0.00143838	0.139993	0.200687	0.272866	0.235385	0.0534453	0.0762441	0.303598	5.5462e-05	0.000117331	0.24353	0.025209	0.0433604
1761	Ssc02w0564			ASC2+564	0.630029	0.000394357	0.00124293	1.62349	4.59726e-37	7.86303e-36	2.46228	7.15705e-76	1.2335e-74	2.21088	3.34543e-147	1.53632e-145	2.41546	9.5275e-85	3.6518e-83
1762	Ssc02w0565	CMC2	YBL059C-A	ASC2+565	-0.525583	4.63246e-13	3.826e-12	-0.615156	2.15143e-10	1.17901e-09	-0.91428	7.84344e-21	4.48433e-20	-0.664468	4.73637e-15	2.00256e-14	-0.879212	1.38828e-11	7.172e-11
1763	Ssc02c0566	RSC4	YKR008W	ASC2-566	-0.12303	0.197673	0.294288	-0.174796	0.102278	0.152671	-0.42841	0.000161524	0.000331522	-0.325927	1.64509e-05	3.65508e-05	-0.391234	0.000247431	0.000612749
1764	Ssc02w0567		YOR289W	ASC2+567	0.717511	0.00548114	0.0132414	2.2207	1.08907e-29	1.52805e-28	2.75618	1.90071e-60	2.70374e-59	1.57334	6.08823e-32	4.62427e-31	1.88866	2.38146e-24	2.24576e-23
1765	Ssc02w0568	BAS1	YKR099W	ASC2+568	0.471067	8.46878e-06	3.52686e-05	1.29666	2.88143e-16	2.35231e-15	1.87247	1.06002e-25	7.09785e-25	0.961727	2.37948e-20	1.24719e-19	1.23542	3.58445e-17	2.51717e-16
1766	Ssc02w0569	NUP170	YBL079W	ASC2+569	-0.25307	0.00241835	0.00638935	-0.454425	3.35626e-05	9.8921e-05	-0.661871	1.46642e-09	4.71315e-09	-0.41664	7.83069e-07	1.96508e-06	-0.451064	0.00164497	0.0035654
1767	Ssc02c0570	IDP2	YLR174W	ASC2-570	0.114023	0.0604855	0.10958	0.653623	4.1774e-14	2.9835e-13	0.454647	1.30088e-06	3.26509e-06	0.693786	1.00686e-23	5.96919e-23	0.510807	3.14908e-07	1.12703e-06
1768	Ssc02c0572	DPH5	YLR172C	ASC2-572	-0.347336	0.000561711	0.00170919	-0.757474	0.000132274	0.000355869	-1.28719	1.01007e-23	6.35544e-23	-1.20562	1.09605e-29	7.71631e-29	-1.23767	5.21795e-21	4.32958e-20
1769	Ssc02c0573			ASC2-573	NA	NA	NA	0.411754	0.584313	0.666391	-0.26922	0.758271	0.801971	-0.292381	0.540938	0.601602	0.300619	0.685778	0.750314
1770	Ssc02c0574			ASC2-574	0.261497	0.0185575	0.039294	0.34371	0.00523051	0.0105661	0.512243	4.21028e-05	9.26854e-05	0.29203	0.000798006	0.00148183	0.291801	0.0195301	0.0343889
1771	Ssc02w0575	PET112	YBL080C	ASC2+575	-0.19529	0.00985537	0.0223356	-0.600503	1.71468e-09	8.66096e-09	-0.646675	2.32243e-09	7.33748e-09	-0.501083	7.59053e-11	2.56745e-10	-0.567678	2.67147e-06	8.64916e-06
1772	Ssc02w0576	MAP2	YBL091C	ASC2+576	-0.246806	0.00513705	0.0124817	-0.421857	4.06977e-05	0.000118693	-0.741618	7.1061e-15	3.16264e-14	-0.463572	1.07871e-09	3.41096e-09	-0.508771	2.62255e-06	8.50469e-06
1773	Ssc02c0577	HTB1	YDR224C	ASC2-577	0.215824	0.0190522	0.0401644	0.35353	0.00357563	0.00745393	-0.246183	0.0106032	0.0170951	-0.29571	6.22534e-06	1.44387e-05	-0.186002	0.0661002	0.102801
1774	Ssc02w0578	HTA1	YDR225W	ASC2+578	0.0953279	0.24626	0.35111	0.176379	0.141704	0.203045	-0.308745	0.00290534	0.00509291	-0.267078	0.000600273	0.00113155	-0.193129	0.0480646	0.0775535
1775	Ssc02w0579	WRS1	YOL097C	ASC2+579	-0.405236	7.27972e-09	4.32311e-08	-0.598897	2.78907e-09	1.3852e-08	-0.77579	6.57307e-15	2.9276e-14	-0.527168	1.70871e-13	6.69797e-13	-0.56994	4.35708e-08	1.69186e-07
1776	Ssc02w0580	VPS3	YDR495C	ASC2+580	0.332507	0.00102098	0.00292552	0.43577	2.5136e-05	7.53444e-05	0.733226	1.23071e-11	4.57935e-11	0.711993	3.09719e-19	1.55642e-18	0.643113	2.1195e-07	7.72511e-07
1777	Ssc02w0582	MRP21	YBL090W	ASC2+582	-1.05235	3.13461e-25	4.72757e-24	-2.17283	1.06141e-92	5.83285e-91	-2.52236	5.88704e-139	2.00025e-137	-1.83889	3.32782e-112	9.88412e-111	-2.00279	3.39483e-45	6.07491e-44
1778	Ssc02c0584			ASC2-584	0.95995	0.0691058	0.122084	1.67164	0.00556413	0.0111414	0.871667	0.121187	0.161928	-0.710563	0.0242825	0.0367377	-0.323923	0.583627	0.660067
1779	Ssc02c0585			ASC2-585	-2.42465	0.0304191	0.0604386	2.20791	0.0472537	0.0771136	-3.46676	1.06149e-09	3.43771e-09	-1.45013	1.11333e-20	5.93444e-20	-1.88093	2.01808e-12	1.09894e-11
1780	Ssc03c0001	MGR3	YMR115W	ASC3-1	-0.199273	0.00484673	0.0118251	-0.39196	0.000257028	0.000662092	-0.538347	4.8876e-08	1.39318e-07	-0.219376	0.00282291	0.00490049	-0.420363	4.22803e-05	0.000117762
1781	Ssc03c0002			ASC3-2	-0.215665	0.635099	0.730339	0.0111884	0.972453	0.980548	-0.548908	0.063248	0.0894347	0.136839	0.541634	0.602151	-0.643872	0.0377921	0.0623848
1782	Ssc03w0003	HOL1	YNR055C	ASC3+3	-0.794264	5.36738e-16	5.29289e-15	0.608674	3.94619e-12	2.44474e-11	-0.0713303	0.55474	0.618969	-1.11125	2.39226e-52	2.85066e-51	-0.910253	1.88774e-12	1.02985e-11
1783	Ssc03c0005	KEX2	YNL238W	ASC3-5	0.108915	0.187211	0.281484	-0.414808	0.000105402	0.000287218	-0.387941	0.000237582	0.000479031	-0.175878	0.0404598	0.0588131	-0.175505	0.0748071	0.114573
1784	Ssc03c0006	PRE5	YMR314W	ASC3-6	0.162417	0.0251093	0.051129	0.444887	2.13372e-05	6.46104e-05	0.785187	3.63049e-19	1.94302e-18	0.696717	5.52674e-21	2.98865e-20	0.585792	4.52496e-09	1.92804e-08
1785	Ssc03w0007			ASC3+7	0.117966	0.252707	0.358655	0.357424	0.00191169	0.00419906	0.611404	2.72034e-08	7.92511e-08	0.341529	0.000954026	0.00175897	0.37646	0.00146439	0.00321505
1786	Ssc03w0008			ASC3+8	-0.0352829	0.720248	0.800829	0.118262	0.239384	0.318696	0.168407	0.100613	0.136617	0.172919	0.00918121	0.0148703	0.129902	0.280482	0.360758
1787	Ssc03w0011		BDC1	ASC3+11	-0.0916954	0.305765	0.41748	0.151636	0.165893	0.23265	0.0591003	0.599832	0.659993	0.0617886	0.48372	0.546106	0.0218842	0.876548	0.90626
1788	Ssc03c0012			ASC3-12	-0.275552	0.000176924	0.000594484	-0.458794	0.000143927	0.000384605	-0.621594	1.09871e-09	3.5563e-09	-0.331855	1.3877e-06	3.40928e-06	-0.374142	0.00127812	0.00283863
1789	Ssc03w0013	RIP1	YEL024W	ASC3+13	-0.0928215	0.215283	0.31541	-0.277176	0.00159193	0.00354791	-0.451642	8.70482e-07	2.22906e-06	-0.146929	0.0278911	0.0418051	-0.369581	0.000133317	0.000343617
1790	Ssc03c0014	PEX1	YKL197C	ASC3-14	-0.0153395	0.856454	0.901591	-0.473216	4.56132e-06	1.52258e-05	-0.654779	1.55617e-07	4.24839e-07	-0.437947	2.04087e-08	5.84084e-08	-0.463314	8.35385e-05	0.00022366
1791	Ssc03w0015	APS2	YJR058C	ASC3+15	-0.201672	0.0806066	0.138897	-0.462328	0.000235412	0.000610385	-0.645874	2.28388e-06	5.61852e-06	-0.338426	0.00019543	0.000389554	-0.487806	2.18944e-05	6.35129e-05
1792	Ssc03c0016	MCD1	YDL003W	ASC3-16	0.335922	5.91214e-05	0.000216009	0.440199	0.000197474	0.000516617	0.194845	0.0625921	0.0886125	-0.186464	0.0147797	0.0231648	-0.054859	0.594927	0.670167
1793	Ssc03c0017	CDC8	YJR057W	ASC3-17	0.0532675	0.560715	0.667261	0.0729559	0.555314	0.640664	-0.0524046	0.66228	0.716115	-0.312122	8.51519e-05	0.000176513	-0.205374	0.0710621	0.109771
1794	Ssc03c0018			ASC3-18	0.297942	0.0724954	0.126931	-0.197519	0.232967	0.31158	-0.216554	0.2267	0.284231	0.224013	0.0748017	0.103181	0.184388	0.264233	0.342415
1795	Ssc03c0019			ASC3-19	0.113066	0.278325	0.387984	0.112605	0.440002	0.532724	0.266512	0.0212136	0.0325121	0.101175	0.271843	0.330732	0.149228	0.247637	0.324341
1796	Ssc03w0020		YDR444W	ASC3+20	0.411895	0.000231433	0.000761159	0.396695	0.00466101	0.00949643	0.343447	0.00585285	0.00981141	0.346062	5.8626e-05	0.000123718	0.385143	0.00485601	0.00966485
1797	Ssc03w0022			ASC3+22	-0.230481	0.000923278	0.0026676	-0.358399	8.62522e-05	0.000239209	-0.492477	1.7101e-07	4.64092e-07	-0.251051	0.000263089	0.000517681	-0.360633	0.00115439	0.00258119
1798	Ssc03c0024			ASC3-24	-0.101892	0.219173	0.320313	-0.0515878	0.626507	0.707712	-0.0392508	0.690644	0.742062	0.0252448	0.739728	0.782316	-0.0357642	0.738339	0.79307
1799	Ssc03c0025			ASC3-25	-0.248134	0.000395162	0.00124383	0.0102739	0.917576	0.942183	-0.229488	0.0135478	0.0214986	-1.09774	1.24116e-47	1.33991e-46	-0.587634	4.13455e-08	1.60755e-07
1800	Ssc03c0026			ASC3-26	0.00585772	0.975618	0.983625	0.235113	0.188055	0.258059	-0.0586788	0.790518	0.829877	-0.920246	3.04371e-09	9.24261e-09	-0.3306	0.117945	0.170906
1801	Ssc03w0027	RAD9	YDR217C	ASC3+27	0.1708	0.146365	0.230348	0.155463	0.214055	0.288862	0.273422	0.0228851	0.034882	0.197824	0.0155681	0.0243238	0.262411	0.0222909	0.0387676
1802	Ssc03c0028	SLX4	YLR135W	ASC3-28	0.376369	0.000242134	0.000793259	0.493205	0.000599712	0.00144922	0.412946	7.53667e-05	0.000161256	0.029675	0.756525	0.796271	0.235917	0.0436715	0.0710244
1803	Ssc03w0029	RLF2	YPR018W	ASC3+29	0.257257	0.00181639	0.00494294	0.552958	2.82651e-09	1.40262e-08	0.238772	0.00918097	0.0149603	-0.049557	0.52039	0.581457	0.0702749	0.609397	0.683229
1804	Ssc03c0030			ASC3-30	NA	NA	NA	2.55227	2.65772e-07	1.0453e-06	3.79169	1.30273e-14	5.72931e-14	2.01231	1.22604e-09	3.86455e-09	2.58047	1.91653e-10	9.14547e-10
1805	Ssc03w0031	FIP1	YJR093C	ASC3+31	-0.246842	0.0026609	0.00696774	-0.441636	0.00298836	0.00635013	-0.4123	0.000979558	0.00183911	-0.376045	0.00013626	0.000276315	-0.371498	0.0018545	0.00398466
1806	Ssc03c0032	SWA2	YDR320C	ASC3-32	0.275366	0.00077865	0.0022867	0.257289	0.0063837	0.0125704	0.203534	0.031566	0.0469933	0.182124	0.0098962	0.0159289	0.283938	0.00758548	0.0144626
1807	Ssc03w0034	PIF1	YML061C	ASC3+34	0.0678051	0.451363	0.565683	0.0779288	0.435657	0.528541	0.0400484	0.69698	0.747518	-0.135289	0.0779032	0.107137	-0.132012	0.201537	0.271812
1808	Ssc03w0035	MRPL16	YBL038W	ASC3+35	-0.787875	7.01312e-26	1.0912e-24	-1.71246	4.06213e-42	7.9045e-41	-2.0667	1.20451e-81	2.24515e-80	-1.53039	2.25243e-87	4.52761e-86	-1.67645	4.10138e-42	6.71248e-41
1809	Ssc03c0036	RFC5	YBR087W	ASC3-36	0.289286	0.000868324	0.00252118	-0.0884637	0.382148	0.473398	-0.570231	1.60717e-08	4.78531e-08	-0.5892	7.49062e-13	2.84111e-12	-0.468534	1.38684e-05	4.10729e-05
1810	Ssc03w0037	RPN7	YPR108W	ASC3+37	0.129942	0.0562323	0.102822	0.153723	0.119062	0.17452	0.422981	4.57638e-06	1.099e-05	0.312992	8.12418e-06	1.864e-05	0.206855	0.0326214	0.0546233
1811	Ssc03w0038	MSF1	YPR047W	ASC3+38	-0.69987	1.55251e-20	1.91531e-19	-1.2694	2.92691e-34	4.69492e-33	-1.24847	1.31148e-28	9.75979e-28	-0.911906	7.0537e-27	4.60225e-26	-1.10962	3.94804e-23	3.58644e-22
1812	Ssc03w0039	ATG11	YPR049C	ASC3+39	-0.00560832	0.95763	0.9708	0.180178	0.213012	0.287717	0.353036	0.0173505	0.02704	0.2239	0.0740578	0.102178	0.26145	0.054125	0.086162
1813	Ssc03w0040	MAK3	YPR051W	ASC3+40	0.241165	0.0437183	0.0825511	0.276357	0.0215747	0.0380635	0.594037	1.51345e-06	3.7779e-06	0.734227	2.89764e-19	1.45983e-18	0.643736	2.72392e-08	1.08101e-07
1814	Ssc03c0041	POL30	YBR088C	ASC3-41	0.103441	0.235788	0.339809	-0.0090955	0.924155	0.947299	-0.40746	1.32082e-05	3.04285e-05	-0.476584	2.97348e-12	1.09174e-11	-0.399748	9.57312e-05	0.000254284
1815	Ssc03c0042	ISU1	YPL135W	ASC3-42	0.189094	0.0376293	0.0726113	0.413773	3.25937e-05	9.62886e-05	0.574647	5.01823e-11	1.78995e-10	0.638443	2.3059e-15	9.86119e-15	0.641342	6.53748e-11	3.22585e-10
1816	Ssc03c0044	PBY1	YBR094W	ASC3-44	-0.11811	0.329768	0.442671	0.135311	0.293885	0.379505	0.404872	0.0126616	0.0202001	0.069721	0.581244	0.639047	0.0856777	0.61388	0.687474
1817	Ssc03w0046			ASC3+46	0.103467	0.467539	0.580437	0.368179	0.00510503	0.0103365	0.568374	1.41885e-05	3.25734e-05	0.181044	0.0679895	0.0944606	0.313756	0.0271888	0.0464563
1818	Ssc03w0047			ASC3+47	2.07654	0.0046771	0.0114586	0.0277785	0.916691	0.941747	0.420977	0.174503	0.224733	0.181682	0.373972	0.438026	0.548201	0.0253733	0.0436051
1819	Ssc03c0048			ASC3-48	-0.0753339	0.444448	0.559068	-0.347934	0.00535755	0.0107852	-0.362727	0.0169773	0.0265161	-0.154457	0.0954058	0.128863	-0.175232	0.176258	0.242564
1820	Ssc03w0050			ASC3+50	0.00155729	0.988233	0.991934	-0.311933	0.00610872	0.0120851	-0.170152	0.159696	0.208007	-0.0506338	0.599591	0.656921	-0.114929	0.412599	0.497211
1821	Ssc03c0051	DED81	YHR019C	ASC3-51	-0.757282	8.73333e-29	1.57494e-27	-0.763641	1.34327e-14	1.00029e-13	-0.929118	6.47401e-16	3.00973e-15	-0.775486	9.50924e-28	6.36437e-27	-0.909948	8.8882e-18	6.40058e-17
1822	Ssc03c0052	RFC1	YOR217W	ASC3-52	0.355407	3.84914e-05	0.000145596	0.348966	0.000548565	0.00133761	0.138662	0.1756	0.225951	-0.176235	0.0168514	0.0261919	0.0658876	0.540612	0.621538
1823	Ssc03c0053	SKG3	YLR187W	ASC3-53	-0.594558	0.000217352	0.000718053	-0.111321	0.386623	0.478342	-0.166527	0.301723	0.364866	0.0632328	0.428937	0.49255	0.11538	0.385572	0.469787
1824	Ssc03c0054			ASC3-54	-0.0603937	0.828868	0.881644	0.235211	0.452429	0.545519	-0.151503	0.605544	0.665047	-0.427144	0.129817	0.170932	-0.108795	0.804509	0.847745
1825	Ssc03w0055	TAF5	YBR198C	ASC3+55	-0.64969	1.1556e-09	7.36711e-09	-0.809308	4.00418e-15	3.06643e-14	-0.919676	1.55965e-14	6.82392e-14	-0.663454	4.64091e-15	1.96359e-14	-0.662359	1.31448e-08	5.35621e-08
1826	Ssc03w0056	PHD1	YKL043W	ASC3+56	-0.145217	0.0983273	0.163888	-0.159677	0.0947095	0.142412	-0.279944	0.00210534	0.0037797	-0.150931	0.0296867	0.0441969	-0.115816	0.247959	0.324691
1827	Ssc03w0057		YOL075C	ASC3+57	0.0340953	0.733198	0.811508	0.0626543	0.688638	0.761092	0.0544142	0.660262	0.714063	0.103915	0.266608	0.325292	-0.102098	0.422273	0.506711
1828	Ssc03c0058			ASC3-58	-0.198936	0.0890698	0.151019	0.238362	0.0746208	0.115362	0.462252	0.000240994	0.000485647	0.426654	2.78986e-05	6.0742e-05	0.478389	0.00159916	0.00347626
1829	Ssc03c0060			ASC3-60	0.173407	0.114063	0.186169	0.155411	0.170413	0.237865	0.333408	0.0023443	0.00416842	0.300895	0.000340014	0.000661201	0.117585	0.297659	0.378428
1830	Ssc03w0061			ASC3+61	NA	NA	NA	0.0503787	0.945666	0.962203	0.308434	0.731566	0.778607	-0.00476546	0.995196	0.995863	NA	NA	NA
1831	Ssc03w0062	TOR2	YKL203C	ASC3+62	0.19638	0.00854558	0.0196849	0.175939	0.0593459	0.0944538	0.354419	0.000188162	0.000382752	0.464125	2.85936e-11	9.96519e-11	0.566734	3.35772e-08	1.31845e-07
1832	Ssc03c0064	RAS1	YOR101W	ASC3-64	-0.00657191	0.945321	0.962791	-0.0226939	0.834446	0.88031	0.059599	0.593457	0.65431	0.109886	0.166735	0.213424	0.204781	0.0845007	0.127254
1833	Ssc03w0065			ASC3+65	0.189284	0.455842	0.569633	-0.0852722	0.765138	0.825669	-0.114553	0.623563	0.681689	0.0214796	0.924233	0.939591	0.0618951	0.795455	0.840739
1834	Ssc03c0066	PHO23	YNL097C	ASC3-66	-0.30086	0.00458962	0.0112771	-0.209989	0.05207	0.084183	-0.168615	0.117433	0.157549	-0.118109	0.268289	0.326941	-0.170715	0.145985	0.20591
1835	Ssc03c0067	HEM2	YGL040C	ASC3-67	-0.504318	9.70994e-12	7.25722e-11	-0.361459	9.55562e-05	0.000261952	-0.390886	3.57726e-05	7.93079e-05	-0.39145	7.56587e-08	2.08245e-07	-0.463327	5.31086e-05	0.000146006
1836	Ssc03w0068	SAM50	YNL026W	ASC3+68	-0.41982	2.64316e-05	0.000102141	-0.532438	6.08259e-07	2.28337e-06	-0.924025	3.0892e-16	1.44845e-15	-0.671826	6.28048e-17	2.89756e-16	-0.641989	3.56082e-09	1.53074e-08
1837	Ssc03w0069			ASC3+69	0.14169	0.823375	0.87675	0.736046	0.143806	0.205511	0.642654	0.161274	0.209695	0.423694	0.280549	0.339869	0.86843	0.115037	0.167345
1838	Ssc03w0070	CRZ1	YNL027W	ASC3+70	-1.11958	0.0215401	0.0447734	-1.06799	0.0298483	0.0508758	-0.91866	0.0695162	0.0973947	-0.580267	7.3846e-07	1.85547e-06	-0.657581	0.000756934	0.00173694
1839	Ssc03w0071	BMT5	YIL096C	ASC3+71	-0.45187	3.41109e-05	0.000129608	-1.38968	2.08839e-08	9.38985e-08	-2.01681	1.49785e-28	1.1105e-27	-1.67102	9.00069e-35	7.34072e-34	-1.7	4.16018e-19	3.19737e-18
1840	Ssc03c0072			ASC3-72	4.01058	3.74201e-73	1.71059e-71	-0.141898	0.519538	0.606741	-0.640521	0.0041084	0.00705823	0.0843948	0.674755	0.725687	-0.29029	0.230549	0.30458
1841	Ssc03w0073			ASC3+73	2.51636	5.21836e-06	2.23964e-05	-0.15978	0.427419	0.520569	-0.414922	0.0444213	0.064334	0.376823	0.00583312	0.00973546	0.213492	0.270655	0.349633
1842	Ssc03w0074	AGP2	YBR132C	ASC3+74	0.278776	0.0158498	0.0341867	-0.0361657	0.899936	0.929861	-0.46904	0.0147669	0.0232717	-0.642417	7.95211e-08	2.18573e-07	-1.08399	2.70856e-08	1.07564e-07
1843	Ssc03c0075			ASC3-75	0.436328	0.000694443	0.00206512	0.860777	1.088e-09	5.5992e-09	1.23639	1.15978e-18	6.07581e-18	0.82241	2.66889e-23	1.55903e-22	0.897299	2.28485e-13	1.31917e-12
1844	Ssc03w0076			ASC3+76	-0.288605	9.25285e-05	0.000326535	0.489576	2.57134e-06	8.86609e-06	0.651468	1.2518e-12	4.95883e-12	0.900506	1.73971e-30	1.25739e-29	0.908057	6.75994e-18	4.90963e-17
1845	Ssc03w0079	MKK2	YPL140C	ASC3+79	-0.199998	0.134573	0.214538	-0.310843	0.00942138	0.0179852	-0.222506	0.0876921	0.120866	-0.0817417	0.372204	0.436211	0.0649887	0.635612	0.706486
1846	Ssc03c0080	PLB1	YMR008C	ASC3-80	0.830877	0.0743871	0.129781	0.86656	0.0591274	0.0941817	0.949242	0.0447334	0.0647248	0.653685	0.0139492	0.0219496	0.73946	0.0421515	0.0687972
1847	Ssc03c0081			ASC3-81	1.01378	0.0164332	0.0353417	0.0189429	0.969956	0.979195	0.339273	0.473099	0.541282	0.0259632	0.920345	0.936502	-0.180626	0.548477	0.628327
1848	Ssc03w0082	MRPL32	YCR003W	ASC3+82	-0.962239	2.31385e-36	5.7573e-35	-2.28065	2.07727e-103	1.41708e-101	-2.57571	3.64391e-157	1.46397e-155	-1.78179	6.73464e-90	1.42574e-88	-2.04256	2.83082e-45	5.08093e-44
1849	Ssc03c0083	CDC10	YCR002C	ASC3-83	0.167412	0.160659	0.248924	-0.0174572	0.856676	0.896399	0.0453856	0.663178	0.716712	0.458856	2.69825e-09	8.23967e-09	0.255773	0.0245792	0.0424122
1850	Ssc03c0084	BRX1	YOL077C	ASC3-84	-0.709646	1.80419e-18	2.04997e-17	-1.57744	1.96259e-09	9.87117e-09	-1.94957	2.18407e-24	1.40546e-23	-1.89386	2.00832e-41	1.91528e-40	-1.9969	1.60827e-23	1.48366e-22
1851	Ssc03w0085	VPS72	YDR485C	ASC3+85	-0.0597526	0.565851	0.671528	-0.0193864	0.838789	0.883212	-0.0546462	0.571319	0.634372	-0.212281	0.00479323	0.0081018	-0.181328	0.0750011	0.114781
1852	Ssc03c0087			ASC3-87	0.166511	0.173232	0.264993	-0.190178	0.190853	0.261476	0.0931811	0.551524	0.615612	-0.0686811	0.524433	0.585209	0.121341	0.407793	0.492719
1853	Ssc03w0088	COQ3	YOL096C	ASC3+88	-0.305766	0.00441625	0.0108919	-0.308586	0.00957365	0.0182406	-0.413022	0.00127537	0.00234997	-0.276785	0.000132117	0.000268279	-0.186663	0.113326	0.165179
1854	Ssc03w0089			ASC3+89	0.463917	0.547011	0.654409	0.415019	0.56824	0.651817	0.280632	0.650052	0.70533	0.380756	0.582867	0.640714	1.45518	0.0867588	0.130193
1855	Ssc03w0090			ASC3+90	NA	NA	NA	NA	NA	NA	NA	NA	NA	NA	NA	NA	NA	NA	NA
1856	Ssc03w0091	IRA2	YOL081W	ASC3+91	0.0465136	0.529656	0.638597	0.205395	0.211075	0.285353	0.575636	2.31344e-06	5.68889e-06	0.167629	0.0196953	0.030242	0.173544	0.138298	0.196375
1857	Ssc03c0094	REX4	YOL080C	ASC3-94	-0.103785	0.35461	0.468759	-0.551288	0.00561698	0.0112321	-0.765886	3.31599e-05	7.3708e-05	-0.862745	1.18701e-10	3.97444e-10	-0.733366	4.10424e-05	0.000114476
1858	Ssc03c0095	MRPS9	YBR146W	ASC3-95	-1.04152	1.98882e-50	6.85853e-49	-2.4124	1.37441e-146	1.29478e-144	-2.74292	6.39463e-171	2.90248e-169	-1.72208	1.87929e-71	3.10786e-70	-2.06382	1.00151e-54	2.37998e-53
1859	Ssc03c0096	APD1	YBR151W	ASC3-96	-0.108256	0.317021	0.429665	-0.171423	0.0792222	0.121683	-0.417549	4.94249e-06	1.18137e-05	0.0939904	0.201417	0.252724	-0.117441	0.233965	0.308749
1860	Ssc03c0097			ASC3-97	0.0398938	0.76305	0.834673	-0.0186505	0.924667	0.94757	-0.057773	0.701725	0.752201	0.356242	0.00152882	0.00275243	0.0272955	0.858619	0.892104
1861	Ssc03w0098		YCR016W	ASC3+98	-0.710085	1.68482e-10	1.15662e-09	-1.38675	3.16759e-19	3.04694e-18	-1.89029	2.66525e-45	2.98448e-44	-1.82694	2.94957e-48	3.21918e-47	-2.12748	4.87146e-43	8.17552e-42
1862	Ssc03w0100	DSE4	YNR067C	ASC3+100	-0.644543	8.57137e-05	0.000304674	0.0393586	0.783238	0.839993	-0.205867	0.125642	0.167466	-1.20786	6.88573e-31	5.0501e-30	-0.693394	2.54716e-13	1.46492e-12
1863	Ssc03c0101			ASC3-101	-0.447459	0.0440436	0.0830588	-0.681602	0.01151	0.021536	-0.67335	0.00566437	0.00951154	-0.0636653	0.698812	0.746182	-0.46298	0.0438718	0.0713111
1864	Ssc03c0102	MEU1	YLR017W	ASC3-102	-0.0623828	0.419904	0.535491	-0.164804	0.182621	0.251825	-0.409605	1.08246e-05	2.51911e-05	-0.192782	0.0154972	0.0242322	-0.297422	0.00344378	0.00704771
1865	Ssc03c0103	TCB3	YML072C	ASC3-103	-0.00428617	0.978525	0.985039	0.0532578	0.572479	0.655793	0.0542513	0.568697	0.631814	0.218369	0.00316729	0.00545234	0.251013	0.0121017	0.0222038
1866	Ssc03c0104		YPR089W	ASC3-104	-0.0596287	0.501125	0.611196	0.0217337	0.83395	0.880067	0.211361	0.0179129	0.027824	0.26631	0.00045469	0.000869196	0.11307	0.308994	0.39025
1867	Ssc03w0105	YKU70	YMR284W	ASC3+105	0.035597	0.731954	0.810579	0.0334377	0.78259	0.839601	0.0911039	0.488567	0.555453	-0.011712	0.902114	0.922353	0.063551	0.615756	0.689187
1868	Ssc03c0106	EHD3	YDR036C	ASC3-106	-0.876418	1.24719e-24	1.84791e-23	-1.42823	5.35504e-42	1.03863e-40	-1.5724	1.82041e-39	1.79208e-38	-1.19249	2.44942e-67	3.77856e-66	-1.28766	2.25529e-30	2.63236e-29
1869	Ssc03c0107	PCK1	YKR097W	ASC3-107	-1.675	2.02361e-34	4.75426e-33	-1.70799	3.39209e-25	4.10858e-24	-2.66739	1.28472e-101	2.97236e-100	-0.803421	2.04269e-12	7.56504e-12	-1.27786	4.63503e-18	3.3996e-17
1870	Ssc03c0108	OST2	YOR103C	ASC3-108	-0.317367	4.39119e-06	1.89567e-05	-0.559008	4.2371e-06	1.41994e-05	-0.609821	6.68788e-11	2.36703e-10	-0.220833	0.00446768	0.00757729	-0.470395	2.7866e-05	7.97456e-05
1871	Ssc03w0109	OCA1	YNL099C	ASC3+109	-0.135756	0.156314	0.243022	-0.162482	0.134451	0.193776	-0.170268	0.100568	0.136587	-0.283368	0.000467106	0.000891218	-0.320835	0.004734	0.00944099
1872	Ssc03c0110			ASC3-110	0.181686	0.15947	0.24739	0.295189	0.0241516	0.042134	0.443142	0.00139315	0.00255591	0.511275	7.55111e-07	1.89572e-06	0.584871	0.00014698	0.000377032
1873	Ssc03c0111	UTP18	YJL069C	ASC3-111	-0.225731	0.045731	0.0857475	-1.22848	2.00534e-08	9.05073e-08	-1.57011	1.39377e-22	8.4738e-22	-1.27571	1.08493e-17	5.14053e-17	-1.25567	1.52626e-13	8.88971e-13
1874	Ssc03c0112	WHI3	YNL197C	ASC3-112	0.0195766	0.814735	0.870213	0.100654	0.404174	0.495921	0.134664	0.233492	0.291634	0.151872	0.119154	0.158043	0.219259	0.100889	0.148878
1875	Ssc03c0115			ASC3-115	0.509547	0.0876415	0.148897	0.425104	0.104339	0.155395	0.272369	0.290089	0.35259	0.21591	0.328701	0.391217	0.356548	0.233037	0.307661
1876	Ssc03w0116			ASC3+116	0.684169	0.000139532	0.000478661	1.36006	2.00037e-10	1.10234e-09	1.51929	4.71559e-22	2.82366e-21	1.16726	1.56021e-27	1.03956e-26	1.24115	9.65303e-09	3.99921e-08
1877	Ssc03w0117			ASC3+117	1.38798	0.0527866	0.0970635	1.13034	0.0197283	0.0352674	0.310645	0.541099	0.606023	-0.160927	0.673563	0.724927	0.290133	0.552407	0.631732
1878	Ssc03w0118	PLB1	YMR008C	ASC3+118	3.44532	2.74917e-76	1.31804e-74	-0.0373305	0.832696	0.878899	-0.425862	0.0375115	0.0551405	-0.551724	5.34066e-05	0.000113143	-0.516705	0.00627588	0.0122006
1879	Ssc03w0120	PLB1	YMR008C	ASC3+120	4.14921	5.4256e-186	7.27153e-184	0.569179	0.000275565	0.000705252	0.5926	0.000331418	0.000655124	0.800446	1.15634e-09	3.64679e-09	0.550218	0.00021337	0.000533739
1880	Ssc03w0122	JHD1	YER051W	ASC3+122	0.290896	0.0030946	0.00794811	0.496276	3.8867e-05	0.000113577	0.392789	0.00207854	0.00373836	0.0501666	0.629855	0.684897	0.236532	0.184906	0.252768
1881	Ssc03w0123			ASC3+123	0.0488655	0.572744	0.677527	0.475139	0.00028916	0.000737185	0.649806	7.44993e-13	2.99914e-12	0.288641	0.000120924	0.000246724	0.427082	0.00032665	0.000795338
1882	Ssc03w0124			ASC3+124	-0.338826	0.0252801	0.0514058	-0.180402	0.179405	0.248198	-0.00419994	0.977748	0.98287	-0.021147	0.826165	0.858372	-0.118204	0.357522	0.441496
1883	Ssc03c0125			ASC3-125	0.0894022	0.316169	0.428905	-0.893344	1.07775e-11	6.50706e-11	-0.626347	1.34314e-09	4.32861e-09	-1.03144	3.31496e-35	2.7297e-34	-0.70104	9.2019e-07	3.13107e-06
1884	Ssc03c0126			ASC3-126	-0.181359	0.078251	0.135321	-0.653421	2.45051e-08	1.08779e-07	-0.636703	4.31339e-09	1.33441e-08	-1.41749	4.94507e-49	5.48738e-48	-1.0371	1.02014e-16	7.01465e-16
1885	Ssc03c0127			ASC3-127	0.225824	0.0262692	0.0531604	-0.0209788	0.844363	0.886641	-0.242776	0.00700313	0.011612	-1.16416	1.06647e-39	9.72034e-39	-0.682764	1.01808e-11	5.30563e-11
1886	Ssc03w0128	FKS1	YLR342W	ASC3+128	0.00649218	0.939114	0.958289	-0.581745	1.31309e-09	6.70669e-09	-0.541326	1.25595e-08	3.77546e-08	-0.440853	7.42899e-10	2.37807e-09	-0.71047	6.01907e-12	3.1871e-11
1887	Ssc03c0129	KIP1	YBL063W	ASC3-129	0.394453	0.00336797	0.00858159	0.394616	0.00407217	0.00837723	0.478424	0.000100845	0.000212406	0.373372	0.00024714	0.000488067	0.363687	0.0138635	0.0251656
1888	Ssc03c0130	APM4	YOL062C	ASC3-130	0.0926368	0.328865	0.441658	0.169347	0.0912626	0.137788	0.272222	0.00571089	0.00958154	0.152564	0.0421968	0.0611147	0.200845	0.0510103	0.0816413
1889	Ssc03w0131	HTZ1	YOL012C	ASC3+131	0.00343359	0.96848	0.979107	0.0973122	0.314483	0.401786	-0.384035	6.05677e-05	0.000130783	-0.497138	7.42053e-12	2.6671e-11	-0.338889	0.000997315	0.00225116
1890	Ssc03c0132	FYV7	YLR068W	ASC3-132	-0.269032	0.0183024	0.0388234	-0.766848	0.00774427	0.0149958	-0.88352	4.8262e-07	1.26752e-06	-1.03545	2.68062e-13	1.04188e-12	-1.1685	5.92815e-08	2.2722e-07
1891	Ssc03c0133	FET5	YFL041W	ASC3-133	-0.0749178	0.338475	0.45158	-0.561029	1.10946e-07	4.57584e-07	-0.588787	1.20105e-06	3.03117e-06	-0.381707	4.248e-05	9.09066e-05	-0.469152	0.000120313	0.000312814
1892	Ssc03c0136		YFL040W	ASC3-136	0.0655071	0.482393	0.59512	-0.553304	9.2428e-06	2.92409e-05	-0.541543	2.41997e-06	5.94348e-06	-0.0192268	0.830265	0.861133	-0.205499	0.0730859	0.112546
1893	Ssc03w0138	SPC3	YLR066W	ASC3+138	0.0438222	0.545328	0.652955	-0.0229676	0.849435	0.890864	-0.151134	0.172422	0.222312	-0.06874	0.34343	0.406559	-0.10481	0.307561	0.388687
1894	Ssc03c0139	DID4	YKL002W	ASC3-139	-0.219988	0.015027	0.0326147	-0.436798	6.47723e-05	0.000183321	-0.64852	5.28892e-11	1.88311e-10	-0.37726	4.9859e-07	1.2786e-06	-0.40207	0.000158114	0.000403331
1895	Ssc03w0141	MRP17	YKL003C	ASC3+141	-0.840895	1.70175e-14	1.56069e-13	-1.74348	4.76656e-67	1.57164e-65	-1.98104	3.49583e-75	5.97306e-74	-1.56341	1.87574e-86	3.72032e-85	-1.52262	6.05846e-47	1.12832e-45
1896	Ssc03c0142	NPR2	YEL062W	ASC3-142	0.131857	0.209683	0.308893	0.145975	0.171854	0.239538	0.391063	0.000353985	0.000698108	0.315799	0.000149975	0.000302586	0.336498	0.0164066	0.0294032
1897	Ssc03c0144	CAP1	YKL007W	ASC3-144	0.122032	0.176098	0.268343	0.141696	0.198176	0.270074	0.256996	0.0155003	0.0243564	0.462049	5.62263e-11	1.92031e-10	0.28315	0.00682452	0.0131254
1898	Ssc03c0146	PKH1	YDR490C	ASC3-146	0.330536	5.8063e-05	0.000212669	0.305803	0.00162386	0.0036123	0.603029	8.19335e-10	2.67974e-09	0.547378	5.01173e-11	1.71461e-10	0.529276	5.95932e-05	0.000162629
1899	Ssc03w0147	LAG1	YHL003C	ASC3+147	-0.460585	2.63906e-08	1.48498e-07	-0.533769	2.61106e-07	1.02831e-06	-0.742091	1.01682e-12	4.04414e-12	-0.459753	2.36022e-11	8.27393e-11	-0.687579	4.49368e-11	2.2378e-10
1900	Ssc03w0150	HSE1	YHL002W	ASC3+150	-0.387852	0.000244073	0.000798722	-0.0217329	0.894733	0.92642	-0.00459054	0.975758	0.981527	0.0396921	0.678712	0.729023	-0.137749	0.314671	0.396408
1901	Ssc03c0151	UFD4	YKL010C	ASC3-151	0.25198	0.000707615	0.002099	0.622978	1.49968e-10	8.3339e-10	1.04052	1.07426e-19	5.84404e-19	0.92158	7.11931e-38	6.26878e-37	0.931088	7.16863e-16	4.71115e-15
1902	Ssc03w0153	MRT4	YKL009W	ASC3+153	-0.793084	5.49914e-16	5.41376e-15	-1.85477	2.60097e-10	1.41751e-09	-2.09142	6.11013e-28	4.40908e-27	-1.51781	1.21647e-30	8.8242e-30	-1.72351	1.99627e-15	1.28772e-14
1903	Ssc03c0154			ASC3-154	0.554643	0.343398	0.457321	1.04248	0.0561512	0.0899237	0.660683	0.257933	0.318519	-0.216667	0.472048	0.534952	0.327552	0.408456	0.493419
1904	Ssc03c0155	GSP2	YOR185C	ASC3-155	-0.320669	0.0012725	0.0035699	-0.820772	1.72719e-16	1.42176e-15	-1.41122	1.81658e-46	2.06527e-45	-0.902436	1.4111e-42	1.39244e-41	-0.996204	3.45655e-20	2.77131e-19
1905	Ssc03c0156	JIP4	YDR475C	ASC3-156	-0.233227	0.00394753	0.00983463	-0.370955	0.00227327	0.00493485	-0.353438	0.00075849	0.00144089	-0.300276	0.000281339	0.00055268	-0.373701	0.00573776	0.0112353
1906	Ssc03c0157			ASC3-157	-0.320866	8.32616e-05	0.000296673	-0.497212	7.50278e-06	2.41219e-05	-0.779687	4.35303e-09	1.34598e-08	-0.596635	8.17386e-10	2.60812e-09	-0.64056	3.90165e-08	1.51898e-07
1907	Ssc03w0158	SQT1	YIR012W	ASC3+158	-0.315329	0.00436084	0.0107778	-0.856777	1.5886e-06	5.58882e-06	-1.19892	1.79688e-30	1.40953e-29	-0.904191	2.36909e-20	1.24283e-19	-0.932001	3.30086e-18	2.43306e-17
1908	Ssc03w0160	TRM13	YOL125W	ASC3+160	0.124204	0.255627	0.362276	-0.916084	4.57871e-05	0.000132237	-1.07992	2.52365e-08	7.36654e-08	-0.602399	1.53758e-05	3.43281e-05	-0.796575	4.07581e-05	0.000113736
1909	Ssc03c0161	TMA19	YKL056C	ASC3-161	-0.5741	2.2156e-16	2.2258e-15	-1.17147	8.95321e-25	1.07348e-23	-2.05421	6.8715e-134	2.23267e-132	-1.48481	1.40601e-111	4.15538e-110	-1.65534	6.90026e-62	1.83011e-60
1910	Ssc03w0162			ASC3+162	-0.104883	0.303507	0.414877	-0.482179	8.74717e-05	0.000241957	-0.475239	0.000321161	0.000636329	-0.431311	2.96879e-06	7.06686e-06	-0.461367	0.00146913	0.00322309
1911	Ssc03c0163	CCM1	YGR150C	ASC3-163	-0.93435	1.30444e-13	1.1279e-12	-2.48293	1.40116e-37	2.43867e-36	-2.86944	4.06047e-44	4.46277e-43	-1.92707	8.93859e-62	1.25857e-60	-2.26885	1.29593e-28	1.43106e-27
1912	Ssc03c0164	ALG1	YBR110W	ASC3-164	0.0550344	0.57135	0.676421	-0.112368	0.400933	0.493067	-0.222648	0.0634899	0.0897126	-0.0899205	0.269008	0.327684	-0.104609	0.400309	0.48486
1913	Ssc03w0165	TLG2	YOL018C	ASC3+165	0.0224949	0.822117	0.875955	-0.0429046	0.703298	0.773549	-0.0724269	0.52323	0.5897	0.0230699	0.79462	0.830075	-0.0125653	0.91854	0.937798
1914	Ssc03c0166	TAF7	YMR227C	ASC3-166	-0.0487711	0.603318	0.70256	0.129107	0.290184	0.375707	0.229172	0.0376486	0.0553184	0.211678	0.00562734	0.00941835	0.0185634	0.854791	0.889432
1915	Ssc03c0170	ILV2	YMR108W	ASC3-170	-0.726898	2.98504e-05	0.000114527	-0.320926	0.00436158	0.00892621	-0.714874	1.01076e-08	3.06008e-08	-0.304196	0.000112602	0.000230532	-0.266573	0.0480508	0.0775535
1916	Ssc03c0171			ASC3-171	-0.00432218	0.976687	0.983861	0.534931	7.05437e-07	2.61509e-06	0.457233	8.74686e-05	0.000185746	0.0787589	0.346231	0.409226	0.197225	0.090981	0.135672
1917	Ssc03w0172	MET16	YPR167C	ASC3+172	-0.0679564	0.541192	0.648924	0.195799	0.136738	0.196737	0.300297	0.0184144	0.0285433	0.176887	0.0575405	0.081248	0.176155	0.216593	0.288839
1918	Ssc03w0174	DAL1	YIR027C	ASC3+174	-0.843678	9.80566e-06	4.03799e-05	-0.619355	0.0011997	0.00273226	-0.801439	4.38921e-09	1.35646e-08	-0.606273	6.50829e-14	2.61295e-13	-0.74204	2.69284e-06	8.71359e-06
1919	Ssc03c0176	RKM4	YDR257C	ASC3-176	-0.221029	0.256466	0.363204	-1.89616	1.11814e-06	4.01217e-06	-2.18523	1.74637e-14	7.61287e-14	-2.14413	6.01417e-32	4.57384e-31	-2.63581	1.86285e-24	1.76792e-23
1920	Ssc03c0177		Y3136	ASC3-177	9.99807	1.18746e-112	8.64496e-111	12.5928	0	0	12.2012	0	0	10.9106	1.83479e-265	1.58749e-263	11.0378	0	0
1921	Ssc03w0178	SEO1	YAL067C	ASC3+178	12.3534	6.50188e-63	2.73868e-61	13.1433	3.0126e-234	3.97329e-232	12.6421	0	0	11.3014	1.37476e-115	4.36561e-114	12.7703	0	0
1922	Ssc03w0179			ASC3+179	10.4582	9.77147e-123	7.58189e-121	12.8977	0	0	13.723	0	0	11.3549	0	0	11.834	0	0
1923	Ssc03w0180	YAR1	YPL239W	ASC3+180	-0.50978	2.06321e-08	1.17213e-07	-0.385731	0.02343	0.0409714	-1.20276	2.25087e-19	1.21449e-18	-1.25221	4.92668e-43	4.90204e-42	-1.28492	4.04179e-16	2.69196e-15
1924	Ssc03w0181	DPB11	YJL090C	ASC3+181	0.168912	0.0885495	0.150267	0.371082	0.0041655	0.00855737	0.251374	0.0291625	0.0436337	0.31784	0.000978139	0.0018012	0.289193	0.0319523	0.0536239
1925	Ssc03w0183	CFT2	YLR115W	ASC3+183	-0.160553	0.0243651	0.0498891	-0.406724	8.74703e-05	0.000241957	-0.543277	3.43156e-09	1.06772e-08	-0.186387	0.0151772	0.0237567	-0.354382	0.000625229	0.00145552
1926	Ssc03c0184	MTC2	YKL098W	ASC3-184	0.571144	9.56795e-07	4.52463e-06	0.680632	4.25534e-08	1.84481e-07	0.944374	3.52076e-14	1.50499e-13	0.630879	6.23405e-11	2.12306e-10	0.629002	9.5198e-06	2.88704e-05
1927	Ssc03w0185			ASC3+185	0.737408	9.34745e-21	1.17531e-19	1.16893	2.12484e-12	1.34588e-11	1.63701	6.81561e-53	8.5497e-52	0.942034	2.5761e-24	1.55819e-23	0.873205	8.54322e-09	3.54684e-08
1928	Ssc03w0188	ARV1	YLR242C	ASC3+188	0.139086	0.28279	0.393026	0.274909	0.0277551	0.0476363	0.252078	0.0318908	0.0473938	0.214982	0.0564337	0.0797985	0.174436	0.166731	0.231328
1929	Ssc03c0189			ASC3-189	-0.519211	0.242545	0.346888	-0.186609	0.761065	0.822454	-0.782728	0.0977693	0.133029	-0.454579	0.169427	0.216498	-0.925981	0.0250305	0.0430907
1930	Ssc03c0190	FLO1	YAR050W	ASC3-190	-0.919443	0.00779182	0.0181327	-0.57687	0.128162	0.185931	-1.65878	3.11696e-08	9.05837e-08	-0.929106	1.5831e-07	4.25917e-07	-1.08825	0.000109388	0.000287792
1931	Ssc03c0192	LAT1	YNL071W	ASC3-192	-0.185675	0.0670902	0.119058	0.755058	2.70328e-09	1.34597e-08	0.425512	5.39518e-07	1.40948e-06	-0.345513	1.85832e-05	4.10743e-05	-0.0487249	0.667315	0.73417
1932	Ssc03w0193	TMH11	YJR085C	ASC3+193	-0.208261	0.0133945	0.0294072	0.184886	0.0794098	0.121885	0.159517	0.135499	0.179158	-0.0952919	0.250226	0.307883	-0.0396519	0.726651	0.783609
1933	Ssc03c0194			ASC3-194	0.461669	0.000162578	0.000550989	1.38153	1.26357e-17	1.09799e-16	2.15161	4.89564e-53	6.18035e-52	2.25832	5.21181e-104	1.34695e-102	2.341	6.35359e-55	1.51593e-53
1934	Ssc03w0196	MCM7	YBR202W	ASC3+196	0.0308343	0.718316	0.799379	-0.0112147	0.911231	0.938102	-0.113454	0.256485	0.31706	-0.411014	7.15652e-09	2.10155e-08	-0.103146	0.299072	0.379899
1935	Ssc03c0197	RIM1	YCR028C-A	ASC3-197	-0.0959578	0.161042	0.249386	0.0739428	0.486747	0.577999	-0.478844	9.38522e-08	2.61502e-07	-0.4963	1.92194e-10	6.36031e-10	-0.514493	4.23677e-06	1.33531e-05
1936	Ssc03w0198		PP163	ASC3+198	-0.795407	7.31931e-30	1.4292e-28	-2.03916	1.18552e-76	4.88617e-75	-2.15418	1.50718e-57	2.02754e-56	-1.32654	9.28081e-46	9.68645e-45	-1.50765	1.52928e-16	1.0443e-15
1937	Ssc03c0199	CYC3	YAL039C	ASC3-199	-0.288044	0.00058868	0.00177658	-0.456553	1.39646e-06	4.94512e-06	-0.719205	2.21427e-14	9.59626e-14	-0.581801	4.72255e-16	2.07764e-15	-0.557994	7.78527e-07	2.67509e-06
1938	Ssc03w0201		YJL163C	ASC3+201	0.14083	0.179014	0.272044	0.214465	0.262251	0.343817	0.22269	0.172413	0.222312	0.191355	0.0894708	0.121561	0.0789681	0.56192	0.640761
1939	Ssc03c0203			ASC3-203	0.383083	0.38045	0.495742	-0.400543	0.394927	0.487093	1.18547	0.023088	0.0351468	-0.0140026	0.958642	0.966413	0.444904	0.12731	0.182605
1940	Ssc03c0204	EMG1	YLR186W	ASC3-204	-0.381029	1.58324e-06	7.27699e-06	-1.28742	6.65233e-18	5.88399e-17	-1.69406	1.02802e-30	8.18284e-30	-1.2528	2.51e-37	2.16855e-36	-1.33539	4.70401e-19	3.606e-18
1941	Ssc03w0205	IQG1	YPL242C	ASC3+205	0.00717414	0.923621	0.948719	0.0425857	0.722559	0.789467	-0.035572	0.75679	0.800547	-0.135839	0.0869264	0.118455	-0.232327	0.0380845	0.0628501
1942	Ssc03c0206			ASC3-206	0.212043	0.0918126	0.155001	0.247023	0.0875197	0.132846	0.352386	0.0104416	0.0168574	0.0802864	0.395039	0.459145	0.101069	0.511242	0.594149
1943	Ssc03c0207	PEX13	YLR191W	ASC3-207	0.000498275	0.995972	0.996817	0.0687231	0.606438	0.688449	-0.0734301	0.566081	0.629497	-0.0837921	0.339524	0.402414	-0.0902485	0.391187	0.475459
1944	Ssc03w0208	PFA5	YDR459C	ASC3+208	-0.342709	0.00128011	0.00358954	-0.633134	4.62673e-07	1.75911e-06	-0.540211	7.57913e-05	0.000162048	-0.357628	0.000362595	0.000702594	-0.461765	0.00104659	0.00235344
1945	Ssc03c0209			ASC3-209	0.865154	1.9028e-05	7.54087e-05	1.42494	2.42395e-26	3.04146e-25	2.66401	1.50913e-97	3.32345e-96	2.51077	7.92488e-103	2.02186e-101	2.80784	7.37465e-66	2.20165e-64
1946	Ssc03w0210			ASC3+210	-0.177257	0.0455113	0.0853696	-0.0100126	0.924154	0.947299	0.266414	0.00712213	0.0117929	0.157916	0.0644211	0.09009	0.274496	0.0121714	0.0223043
1947	Ssc03w0211			ASC3+211	0.230618	0.0813511	0.139821	0.189461	0.110421	0.16351	0.96099	3.47223e-18	1.78907e-17	0.602154	3.54489e-12	1.29358e-11	0.809979	5.60637e-13	3.1631e-12
1948	Ssc03c0213	TEC1	YBR083W	ASC3-213	3.13748	2.53519e-36	6.28151e-35	1.1462	4.40337e-08	1.9062e-07	1.35651	3.41435e-12	1.31063e-11	1.46213	9.68026e-14	3.85274e-13	1.45414	1.0861e-12	6.01352e-12
1949	Ssc03w0214	RIO1	YOR119C	ASC3+214	-0.481496	1.25433e-06	5.84725e-06	-0.632663	0.00294784	0.00627301	-0.68117	8.70112e-07	2.22906e-06	-0.87889	1.37128e-13	5.42156e-13	-0.893995	9.8685e-08	3.70365e-07
1950	Ssc03w0215	CCC2	YDR270W	ASC3+215	0.282994	0.00147069	0.00407168	0.486971	9.98279e-06	3.14813e-05	0.70251	3.58834e-10	1.2034e-09	0.301218	0.000267487	0.00052616	0.417209	0.000113934	0.00029766
1951	Ssc03c0216			ASC3-216	-0.209644	0.312901	0.425353	0.362214	0.102782	0.153269	0.130582	0.536453	0.601386	0.155437	0.355881	0.419055	0.374883	0.0968834	0.143573
1952	Ssc03w0217		YBR287W	ASC3+217	-0.189493	0.0629852	0.113412	-0.0632583	0.538088	0.624541	-0.122435	0.275461	0.337014	0.22616	0.00118614	0.00216156	0.0831752	0.476361	0.560593
1953	Ssc03w0219	PHO80	YOL001W	ASC3+219	-0.0807549	0.484727	0.597125	0.241406	0.0194109	0.0347418	0.407653	7.24151e-05	0.000155318	0.248614	0.00242187	0.00423632	0.330383	0.0034204	0.00700469
1954	Ssc03c0221	KAP95	YLR347C	ASC3-221	-0.162655	0.110525	0.181147	-0.619657	3.65556e-07	1.41065e-06	-0.760881	4.26719e-09	1.3215e-08	-0.459565	2.36072e-10	7.77787e-10	-0.550596	5.27492e-08	2.02837e-07
1955	Ssc03c0224	RGD1	YBR260C	ASC3-224	0.000661036	0.99402	0.995871	0.302702	0.0105869	0.0199661	0.270754	0.0173502	0.02704	0.109117	0.142085	0.184844	0.00877854	0.935989	0.950712
1956	Ssc03c0225	PMT2	YAL023C	ASC3-225	-0.188671	0.00219322	0.00583374	-0.54731	3.51165e-10	1.88612e-09	-0.692972	9.3829e-16	4.32486e-15	-0.315535	1.69576e-06	4.1338e-06	-0.442053	2.59308e-06	8.43213e-06
1957	Ssc03c0226	ADE13	YLR359W	ASC3-226	-0.766187	7.1366e-17	7.35744e-16	-0.356148	0.000269072	0.00069042	-0.666035	4.18659e-10	1.39459e-09	-0.693826	1.01517e-23	6.01245e-23	-0.702334	1.14211e-13	6.71809e-13
1958	Ssc03w0227	CNE1	YAL058W	ASC3+227	-0.096851	0.122408	0.197819	0.0260655	0.933015	0.952597	-0.349527	0.162016	0.210522	-0.00623509	0.964359	0.970864	-0.289387	0.094093	0.139892
1959	Ssc03c0229	ATP1	YBL099W	ASC3-229	-0.163355	0.0246527	0.0503557	-0.411297	3.44551e-06	1.16586e-05	-0.608309	8.69147e-11	3.04894e-10	-0.305214	1.30788e-06	3.22512e-06	-0.445238	1.56662e-06	5.21415e-06
1960	Ssc03w0230			ASC3+230	0.712023	0.109888	0.180189	1.37915	2.43196e-05	7.30039e-05	3.50426	1.02386e-52	1.27896e-51	3.2952	8.90443e-58	1.16323e-56	4.03209	2.49746e-65	7.41872e-64
1961	Ssc03c0231			ASC3-231	0.420609	0.279296	0.388863	1.00568	0.00633019	0.0124858	2.24358	6.25389e-19	3.29952e-18	2.43697	5.65562e-26	3.61113e-25	3.03866	7.4441e-34	9.71987e-33
1962	Ssc03w0232	PAM18	YLR008C	ASC3+232	-0.473209	6.72032e-06	2.84084e-05	-0.761928	2.09364e-10	1.14947e-09	-0.966061	2.21755e-14	9.60348e-14	-0.7272	5.24674e-26	3.35364e-25	-0.698666	1.17394e-11	6.09115e-11
1963	Ssc03c0233	RBG2	YGR173W	ASC3-233	-0.0100555	0.925983	0.950751	-0.0938231	0.450313	0.543544	0.0239464	0.831997	0.865626	-0.154097	0.0541737	0.0768395	-0.0626496	0.534397	0.615401
1964	Ssc03c0235	ISD11	YER048W-A	ASC3-235	-0.186514	0.0413877	0.0789083	-0.789951	1.08465e-13	7.59126e-13	-0.747141	3.69128e-13	1.50537e-12	-0.317987	0.000414278	0.000795765	-0.628397	1.14923e-06	3.8815e-06
1965	Ssc03c0236	TPK2	YPL203W	ASC3-236	0.0866627	0.525765	0.634945	0.410051	0.000719971	0.00171058	0.497024	2.86785e-05	6.40338e-05	0.563291	1.88259e-10	6.23699e-10	0.417826	0.000937133	0.00212419
1966	Ssc03c0237	RPB9	YGL070C	ASC3-237	-0.17566	0.0661096	0.117714	-0.525816	8.59923e-05	0.000238599	-0.701843	5.27816e-08	1.49804e-07	-0.451915	1.23403e-07	3.34415e-07	-0.462514	2.39265e-05	6.92051e-05
1967	Ssc03c0238			ASC3-238	0.225906	0.0298509	0.0594096	0.170833	0.142303	0.203608	0.231276	0.0892876	0.122923	-0.0752017	0.424947	0.489	0.0757296	0.525659	0.607411
1968	Ssc03w0239	AFT2	YPL202C	ASC3+239	-0.856185	3.01103e-11	2.17332e-10	-1.61123	3.82352e-33	5.94047e-32	-1.09472	9.4521e-18	4.77098e-17	-1.33801	1.02126e-52	1.22675e-51	-1.25464	4.7654e-22	4.10903e-21
1969	Ssc03c0240	SSA3	YBL075C	ASC3-240	0.195748	0.809569	0.866429	1.18958	0.382593	0.47385	0.965136	0.336052	0.400514	0.601151	0.13829	0.180654	0.0513904	0.915892	0.935737
1970	Ssc03c0241	PEX8	YGR077C	ASC3-241	-0.0158784	0.853286	0.90014	0.0851944	0.491098	0.582118	0.326181	0.000835114	0.00158039	0.1974	0.0207706	0.0317706	0.236704	0.0341965	0.0570839
1971	Ssc03c0242			ASC3-242	-0.0328618	0.914885	0.942372	0.283693	0.269172	0.351416	0.708937	0.00471021	0.0080203	0.728763	0.00102468	0.00187994	0.724902	0.00631273	0.0122602
1972	Ssc03w0243			ASC3+243	-0.298311	1.88662e-06	8.58441e-06	-0.150118	0.0846977	0.12929	-0.18586	0.0712691	0.0996863	0.00924391	0.90097	0.921342	-0.255523	0.0155475	0.0279563
1973	Ssc03c0244	AIP1	YMR092C	ASC3-244	0.472904	9.01061e-10	5.80083e-09	0.555133	2.26969e-09	1.13484e-08	0.725566	6.21743e-16	2.89271e-15	1.10716	5.78375e-51	6.67872e-50	1.08984	2.08423e-29	2.35407e-28
1974	Ssc03c0245	NOP2	YNL061W	ASC3-245	-0.806095	8.29007e-15	7.72299e-14	-1.82879	3.23849e-13	2.19914e-12	-2.78445	3.40354e-49	4.03941e-48	-2.43825	9.61575e-95	2.22504e-93	-2.83132	1.88552e-53	4.32504e-52
1975	Ssc03w0246			ASC3+246	0.216366	0.625268	0.721791	0.128178	0.777019	0.834681	0.00942793	0.983544	0.987931	-0.0254083	0.94808	0.958516	0.261862	0.654649	0.722912
1976	Ssc03c0247			ASC3-247	0.513036	0.32284	0.435649	0.0355313	0.950063	0.965352	0.214209	0.6933	0.744377	0.352686	0.374751	0.438851	0.410374	0.463061	0.547037
1977	Ssc03w0248			ASC3+248	0.426992	0.236175	0.340104	-0.169135	0.714037	0.782172	0.0267278	0.94553	0.957772	-0.0217318	0.945647	0.95673	0.512393	0.234308	0.309133
1978	Ssc03w0249			ASC3+249	NA	NA	NA	NA	NA	NA	NA	NA	NA	NA	NA	NA	NA	NA	NA
1979	Ssc03w0250	PMA1	YGL008C	ASC3+250	0.177549	0.0106352	0.0238192	-0.0504731	0.656439	0.733704	-0.141971	0.234868	0.29308	0.0969937	0.29529	0.355993	0.10716	0.302474	0.383728
1980	Ssc03w0251	LIA1	YJR070C	ASC3+251	-0.476268	7.12156e-06	2.99116e-05	-1.82261	1.34611e-24	1.59147e-23	-2.63289	7.84144e-63	1.16563e-61	-1.72916	6.32825e-70	1.00211e-68	-2.06756	3.00269e-30	3.49099e-29
1981	Ssc03c0252	ERG4	YGL012W	ASC3-252	-0.0842965	0.459595	0.572988	-0.23296	0.0435466	0.0718314	-0.530619	8.89618e-07	2.27611e-06	-0.194802	0.0196771	0.0302219	-0.248886	0.0382672	0.0630639
1982	Ssc03c0254	SHY1	YGR112W	ASC3-254	-0.339833	8.88026e-05	0.000314705	-0.467348	1.74473e-05	5.34865e-05	-0.349146	0.00231913	0.00412861	-0.21676	0.0206157	0.031557	-0.422255	0.000334438	0.000812968
1983	Ssc03w0256	GSH1	YJL101C	ASC3+256	0.778014	3.85432e-11	2.75836e-10	2.30553	1.2196e-56	3.21704e-55	3.40228	3.41592e-118	9.40326e-117	2.86733	1.22198e-198	8.38534e-197	2.87486	3.5747e-101	1.63364e-99
1984	Ssc03c0257	SSC1	YJR045C	ASC3-257	-0.72557	2.46293e-22	3.35425e-21	-1.2011	0.036005	0.0605011	-1.50398	0.000922631	0.00173716	-0.854192	1.04905e-14	4.37042e-14	-1.19885	1.6911e-17	1.20322e-16
1985	Ssc03c0259	PUF4	YGL014W	ASC3-259	0.186494	0.0310518	0.0614266	0.0568757	0.651398	0.729856	0.311346	0.00124025	0.00228952	0.22458	0.00473623	0.00801227	0.203487	0.1155	0.167895
1986	Ssc03w0260			ASC3+260	-0.10158	0.22952	0.33255	-0.410981	3.60135e-05	0.000105707	-0.463293	1.91772e-06	4.74522e-06	-0.437408	1.63783e-08	4.70314e-08	-0.373148	0.000420598	0.00100757
1987	Ssc03c0263	SET5	YHR207C	ASC3-263	-0.430402	9.51057e-07	4.50111e-06	-0.39861	0.000137217	0.000367833	0.135549	0.22309	0.280147	0.0170957	0.811155	0.844688	0.0586196	0.559268	0.63835
1988	Ssc03w0264	PET309	YLR067C	ASC3+264	-0.489042	1.74971e-07	9.03507e-07	-1.43038	2.05847e-28	2.7766e-27	-1.23243	9.74039e-16	4.48616e-15	-0.891285	1.413e-19	7.20379e-19	-0.919817	3.381e-09	1.45554e-08
1989	Ssc03c0265	CDH1	YGL003C	ASC3-265	-0.643569	4.47362e-05	0.000166546	-0.596279	8.05624e-06	2.57895e-05	-0.577166	0.000407768	0.000796775	-0.867713	6.5233e-12	2.35497e-11	-0.522701	0.0011584	0.00258724
1990	Ssc03w0266	FMP10	YER182W	ASC3+266	0.681795	1.44937e-11	1.07104e-10	0.998973	9.96363e-19	9.29782e-18	1.3626	1.05954e-37	1.01124e-36	1.16108	1.26669e-45	1.31515e-44	1.0257	4.52265e-22	3.91678e-21
1991	Ssc03c0267	FAU1	YER183C	ASC3-267	0.272628	0.0248484	0.0506678	0.0419582	0.814382	0.864489	-0.0689991	0.615341	0.674436	-0.4856	4.53121e-06	1.06042e-05	-0.49489	1.71857e-05	5.03948e-05
1992	Ssc03w0268	BAT2	YJR148W	ASC3+268	-0.348006	2.06199e-07	1.06012e-06	0.302675	0.00050979	0.00124922	0.188655	0.0329452	0.0488509	0.189851	0.0198951	0.030533	0.141099	0.178712	0.24526
1993	Ssc03w0269	HYM1	YKL189W	ASC3+269	0.479711	0.000104607	0.000365658	0.202844	0.068513	0.107091	0.11767	0.318431	0.382503	0.196534	0.0273302	0.0410056	0.213326	0.0848419	0.127671
1994	Ssc03w0270	REH1	YLR387C	ASC3+270	0.281669	0.00110846	0.00314409	0.382965	0.00028145	0.000719382	0.660974	3.296e-09	1.02715e-08	0.378335	2.51365e-06	6.02186e-06	0.407558	0.000374041	0.000902225
1995	Ssc03w0271			ASC3+271	-0.294936	0.00904977	0.0207226	-0.469221	0.00137653	0.00310282	-0.299652	0.0143196	0.0226388	-0.388147	7.59577e-05	0.000158611	-0.469949	0.000323665	0.00078904
[truncated: 4,059 more rows]

## Sheet: a-vs-f
A-vs-F	"log2FoldChange"	"pvalue"	"padj"	"MR-12"	"MR-11"	"MR-2"	"MR-1"
Ssc03w0178	12.3534	6.50188e-63	2.73868e-61	17063.1	10728.3	1.692	3.6849
Ssc05c0192	10.6928	8.47331e-95	5.04718e-93	7617.93	5505.82	5.07599	2.76368
Ssc03w0179	10.4582	9.77147e-123	7.58189e-121	24838.4	16226.1	12.69	16.5821
Ssc12w0159	10.3356	2.46235e-148	2.42008e-146	8287.79	7663.24	6.76799	5.52735
Ssc13w0229	10.0224	1.6463e-183	2.11048e-181	9110.23	8311.54	9.30598	7.36981
Ssc03c0177	9.99806	1.18745e-112	8.64496e-111	53187.3	38825.5	32.1479	58.0372
Ssc11c0273	9.46991	8.22163e-11	5.77178e-10	360.839	263.328	0.845998	0
Ssc06w0314	9.29384	1.98678e-228	3.55032e-226	12700.4	9416.98	19.458	15.6608
Ssc04c0033	9.19123	0	0	40055.1	30685	55.8359	65.407
Ssc20w0008	9.00786	5.02002e-108	3.32619e-106	4190.92	3077.06	5.92199	8.29103
Ssc08w0210	8.92559	1.27199e-283	3.00036e-281	11528.6	9499.85	19.458	23.9519
Ssc11w0122	8.82346	0	0	56924.3	50399.9	127.746	108.705
Ssc13w0231	8.63007	0	0	48071.3	36693.5	114.21	99.4924
Ssc19w0030	8.48899	1.75071e-205	2.58098e-203	6196.65	5195.71	18.612	12.8972
Ssc11c0243	8.44985	1.14643e-126	9.13578e-125	3086.33	2772.29	7.61399	9.21226
Ssc00c0722	8.17058	0	0	22760.7	20057	61.7579	87.5165
Ssc02c0045	8.16684	2.14413e-109	1.47022e-107	3235.08	2332.52	10.998	8.29103
Ssc15c0098	8.08275	8.26123e-60	3.31405e-58	3878.06	4582.17	9.30598	22.1094
Ssc08w0130	7.9959	7.57463e-154	7.83642e-152	2876.16	2983.49	8.45998	14.7396
Ssc00c0767	7.98351	8.14586e-90	4.53171e-88	48385.1	27744.3	138.744	162.136
Ssc13w0232	7.80939	5.36687e-281	1.21725e-278	37094.5	24996.1	126.9	150.16
Ssc00c0774	7.72518	0	0	149368	118764	660.725	606.167
Ssc07c0105	7.59281	0	0	15674.4	11764.2	67.6799	74.6193
Ssc14c0184	7.46435	0	0	27018.8	22699.7	120.978	161.215
Ssc19c0071	7.46047	3.45721e-214	5.51005e-212	3816.64	3479.4	21.996	19.3457
Ssc02c0119	7.32238	3.27799e-23	4.53763e-22	444.331	259.318	2.538	1.84245
Ssc06w0238	7.13674	1.87306e-81	9.52191e-80	1671.76	1180.3	10.152	10.1335
Ssc13c0230	6.86575	0	0	18043.9	14576.6	137.052	142.79
Ssc13c0234	6.856	0	0	97735.6	80579.7	778.319	760.933
Ssc10w0173	6.74741	4.9681e-142	4.6503e-140	3341.6	2440.8	25.38	28.558
Ssc03c0459	6.72916	0	0	5560.38	5201.06	49.0679	52.5099
Ssc10w0232	6.63417	2.57536e-68	1.12495e-66	2509.56	1331.34	21.996	16.5821
Ssc06c0239	6.59198	6.10275e-50	2.08023e-48	805.17	556.063	5.92199	8.29103
Ssc00c0503	6.487	0	0	27002.5	22241.2	267.336	281.895
Ssc00w0007	6.22947	2.2547e-79	1.10799e-77	2472.13	1482.39	30.4559	22.1094
Ssc04w0196	6.20396	4.04772e-91	2.31742e-89	2779.23	1753.74	35.5319	25.7943
Ssc12c0173	6.13155	0	0	53872.5	64447.2	898.45	788.569
Ssc01c0646	6.10461	0	0	9567.04	8640.36	113.364	152.002
Ssc00c0228	6.09307	8.96741e-62	3.75041e-60	684.251	634.928	14.382	4.60613
Ssc00c0540	6.06708	4.2797e-89	2.35864e-87	3972.11	2313.81	41.4539	52.5099
Ssc18c0090	5.91313	0	0	62216.9	47598.2	942.442	879.771
Ssc21w0035	5.9024	1.54355e-92	9.10231e-91	899.219	896.919	11.844	18.4245
Ssc06w0187	5.89498	4.23726e-49	1.40377e-47	1526.85	775.28	21.15	17.5033
Ssc17w0060	5.76265	9.21639e-129	7.6548e-127	1665.04	1399.51	26.226	30.4005
Ssc19w0032	5.74793	9.66587e-35	2.29837e-33	3969.23	2884.58	44.8379	82.9103
Ssc04c0183	5.69834	5.61058e-183	7.03948e-181	3858.87	3063.69	61.7579	71.8556
Ssc00c0050	5.68536	0	0	5730.24	5111.5	106.596	104.099
Ssc11c0286	5.60782	3.59265e-237	6.83415e-235	9897.17	10506.4	246.186	171.348
Ssc02w0457	5.58477	8.86967e-96	5.39221e-94	2346.41	2988.84	71.9099	38.6915
Ssc07w0449	5.51813	8.69249e-192	1.22047e-189	20912.4	14694.2	388.313	388.757
Ssc00c0908	5.4967	9.24056e-88	4.90915e-86	1319.56	987.814	25.38	25.7943
Ssc09w0052	5.47819	6.81768e-147	6.48449e-145	8693.73	7103.17	140.436	214.646
Ssc15c0151	5.47812	5.91506e-100	3.63345e-98	1432.8	1117.47	30.4559	26.7155
Ssc07w0448	5.46333	3.93643e-147	3.80543e-145	19187.8	12625	376.469	344.538
Ssc06c0371	5.4302	1.98311e-12	1.56133e-11	1843.54	818.054	19.458	42.3764
Ssc01c0407	5.40446	0	0	72922.1	66517.7	1784.21	1507.13
Ssc05w0409	5.36722	4.42434e-78	2.13855e-76	1292.69	928.999	24.534	29.4792
Ssc04w0034	5.35026	0	0	23376.8	20061	553.283	511.28
Ssc06w0247	5.3052	1.21975e-70	5.36782e-69	956.8	793.994	15.228	29.4792
Ssc13c0058	5.27916	2.49444e-139	2.26303e-137	3081.53	2351.24	75.2939	64.4858
Ssc08w0336	5.22434	3.13267e-211	4.86142e-209	5190.9	4167.8	126.054	124.365
Ssc14w0153	5.1931	8.56578e-190	1.17471e-187	3704.36	3086.42	101.52	83.8315
Ssc02w0464	5.08919	4.08363e-128	3.29879e-126	2319.54	1927.51	51.6059	73.6981
Ssc13w0235	4.98937	0	0	42885.2	35652.2	1220.78	1251.95
Ssc00c0690	4.9834	1.0076e-110	7.15878e-109	11096.8	7259.56	266.49	314.138
Ssc14c0062	4.97582	2.98117e-05	0.000114453	5073.82	731.169	90.5218	93.965
Ssc02c0313	4.9238	8.06828e-92	4.71075e-90	4357.9	3300.29	98.1358	154.766
Ssc11w0227	4.91466	3.62918e-102	2.27673e-100	3731.23	2589.17	94.7518	115.153
Ssc11w0121	4.90435	3.49162e-125	2.74534e-123	6648.65	5420.28	163.278	240.44
Ssc17w0061	4.88733	1.7619e-207	2.66408e-205	15649.5	11967.4	477.143	456.007
Ssc07c0447	4.8618	5.66378e-29	1.04048e-27	25626.3	13715.8	686.105	666.967
Ssc01w0178	4.73461	9.80273e-194	1.40992e-191	3034.5	2637.29	113.364	99.4924
Ssc02w0237	4.59724	1.11867e-165	1.26862e-163	16744.5	12376.4	598.967	604.324
Ssc11c0276	4.56986	3.21428e-07	1.61591e-06	1697.67	475.862	37.2239	54.3523
Ssc02w0041	4.56492	1.18785e-74	5.51554e-73	1600.74	1161.58	50.7599	66.3283
Ssc10c0081	4.56014	3.08407e-26	4.8758e-25	441.452	268.675	10.998	19.3457
Ssc08c0228	4.54894	1.61572e-37	4.14257e-36	362.759	320.806	10.152	19.3457
Ssc06w0261	4.53374	6.41936e-34	1.48451e-32	281.186	249.961	10.152	12.8972
Ssc01c0359	4.50343	5.93792e-269	1.29689e-266	5852.12	5310.67	227.574	265.313
Ssc13c0155	4.48862	9.02423e-113	6.65198e-111	98587.8	65095.4	3732.55	3558.7
Ssc16w0080	4.4807	1.02861e-88	5.61643e-87	1739.9	1289.91	67.6799	68.1707
Ssc18c0095	4.47963	6.10182e-55	2.27737e-53	527.823	453.138	24.534	19.3457
Ssc04c0101	4.45404	2.51069e-44	7.55385e-43	430.896	362.243	15.228	21.1882
Ssc13w0171	4.40331	4.60757e-103	2.92159e-101	1232.23	1042.62	53.2979	54.3523
Ssc08c0411	4.40229	4.47365e-220	7.53745e-218	11847.2	9634.86	494.909	521.414
Ssc01w0440	4.40195	3.1998e-14	2.90743e-13	5650.59	2395.35	184.428	196.221
Ssc12w0115	4.39012	2.22499e-17	2.3305e-16	19804.9	17652.3	576.125	1210.49
Ssc15w0039	4.36011	1.31655e-59	5.21053e-58	536.46	477.198	23.688	25.7943
Ssc03c0331	4.33981	0	0	7808.91	7119.21	352.781	385.072
Ssc04w0208	4.33643	9.70692e-228	1.68358e-225	5864.6	4987.19	264.798	272.683
Ssc11c0293	4.32383	5.18944e-71	2.31834e-69	572.928	574.777	29.6099	27.6368
Ssc07w0368	4.27049	0	0	24896.9	22483.1	1290.99	1163.51
Ssc16w0151	4.26554	7.95384e-105	5.15427e-103	51249.7	34140.4	2221.59	2218.31
Ssc04w0115	4.2623	0	0	11116.9	10767	585.431	554.578
Ssc02c0382	4.21399	1.53843e-66	6.67068e-65	634.348	560.073	30.4559	34.0854
Ssc14c0211	4.21035	1.28103e-110	8.9931e-109	1880.01	1553.23	84.5998	101.335
Ssc03w0120	4.14921	5.4256e-186	7.27153e-184	5217.77	4348.25	276.642	262.549
Ssc12w0114	4.13688	1.05604e-16	1.07928e-15	20252.1	18148.2	718.253	1464.75
Ssc07c0088	4.11787	1.20751e-26	1.94554e-25	257.194	201.84	11.844	14.7396
Ssc02w0064	4.08153	6.73818e-119	5.09424e-117	67839.7	52085.4	3949.12	3134.01
Ssc07w0089	4.01474	1.40331e-49	4.7019e-48	691.928	517.299	38.0699	36.849
Ssc03c0072	4.01058	3.74201e-73	1.71059e-71	4196.68	2825.76	203.04	233.07
Ssc07c0176	3.99332	1.03597e-174	1.24675e-172	80392.3	68414.4	5128.44	4214.61
Ssc02c0211	3.98844	1.93006e-101	1.19806e-99	2285.95	1870.03	145.512	116.074
Ssc03c0464	3.9706	3.60468e-05	0.0001367	4085.35	987.814	131.13	192.536
Ssc05c0428	3.93553	5.70401e-95	3.4323e-93	1604.58	1292.58	96.4438	93.0438
Ssc10w0087	3.93455	6.83869e-30	1.33979e-28	286.944	253.971	13.536	22.1094
Ssc05w0275	3.90056	5.66486e-59	2.22705e-57	664.098	557.4	43.9919	37.7703
Ssc08w0416	3.85729	5.98827e-155	6.30586e-153	144749	116894	8322.93	9730.91
Ssc12c0084	3.84272	1.00603e-134	8.85454e-133	3403.02	2785.66	210.654	221.094
Ssc00w0504	3.81923	1.79951e-159	1.96513e-157	6186.09	5058.03	405.233	391.521
Ssc08w0149	3.80465	2.17402e-181	2.67087e-179	2166.95	2202.86	166.662	145.554
Ssc01c0055	3.76507	1.54887e-91	8.95459e-90	6997.02	4992.54	439.073	443.11
Ssc08w0072	3.74237	1.93414e-49	6.44386e-48	424.178	486.555	32.9939	35.0066
Ssc10c0024	3.73165	1.40428e-52	5.01882e-51	788.856	604.184	50.7599	54.3523
Ssc00c0688	3.72553	1.15644e-45	3.62742e-44	6661.13	3845.66	366.317	428.37
Ssc00c0138	3.69603	1.99374e-164	2.21832e-162	3221.64	2939.38	219.114	257.022
Ssc11c0124	3.69438	8.30193e-35	1.98204e-33	698.646	672.355	36.3779	70.0132
Ssc10w0245	3.68817	7.50924e-27	1.23006e-25	1972.14	997.17	98.9818	131.735
Ssc02w0205	3.68696	1.80354e-38	4.70597e-37	618.033	656.315	63.4499	35.0066
Ssc04w0420	3.6629	3.10299e-12	2.40135e-11	121.879	90.8949	5.92199	11.0547
Ssc11c0237	3.63948	8.26897e-33	1.86115e-31	1061.4	636.264	72.7559	63.5646
Ssc00w0255	3.63213	1.30318e-19	1.55564e-18	1000.94	457.148	52.4519	65.407
Ssc02c0459	3.61541	9.47204e-05	0.000333957	1293.65	340.856	53.2979	80.1466
Ssc01w0245	3.59746	8.91725e-220	1.4607e-217	15566	13497.9	1157.33	1244.58
Ssc13c0148	3.5691	1.13915e-119	8.72408e-118	5472.09	4352.26	428.075	399.812
Ssc00c0987	3.53736	0.00179579	0.00489814	4058.48	657.651	197.118	209.118
Ssc05w0089	3.52607	4.83956e-29	8.94636e-28	695.767	1247.13	84.5998	83.8315
Ssc15c0003	3.50299	2.74866e-171	3.24177e-169	16435.5	13743.8	1381.52	1280.5
Ssc03w0118	3.44532	2.74917e-76	1.31803e-74	3257.15	2404.7	263.952	256.101
Ssc08w0085	3.43747	2.58084e-41	7.24726e-40	452.009	388.977	35.5319	42.3764
Ssc05c0299	3.41186	1.0019e-134	8.85454e-133	3959.63	3323.01	339.245	345.46
Ssc00c0339	3.40161	4.71878e-24	6.82025e-23	198.654	220.554	21.996	17.5033
Ssc14w0223	3.39619	2.03952e-85	1.06434e-83	1267.74	1090.74	107.442	116.996
Ssc07w0104	3.34348	1.3982e-05	5.62044e-05	5183.22	1570.61	338.399	327.035
Ssc04c0193	3.32768	5.60206e-66	2.39386e-64	854.114	736.516	82.0619	76.4617
Ssc18c0125	3.32411	6.30642e-17	6.53584e-16	8220.61	4703.81	610.811	679.865
Ssc06w0067	3.27923	2.97961e-24	4.31713e-23	263.912	213.87	26.226	23.0306
Ssc07w0379	3.24501	3.99341e-54	1.48108e-52	8102.57	5325.37	716.561	700.132
Ssc01c0182	3.21601	3.9893e-128	3.26735e-126	16679.2	13862.8	1741.91	1544.9
Ssc07c0207	3.20876	2.55744e-90	1.43631e-88	7338.66	5679.59	670.877	737.902
Ssc13w0115	3.18031	4.13705e-15	3.90339e-14	14109.2	7918.55	1192.01	1238.13
Ssc03c0213	3.13748	2.53519e-36	6.28152e-35	1283.09	854.145	125.208	117.917
Ssc06w0014	3.11895	0	0	18316.4	17668.4	2100.61	2041.44
Ssc19w0018	3.11416	2.85879e-45	8.82631e-44	1875.21	1308.62	192.888	175.033
Ssc37c0001	3.07983	3.76889e-15	3.57317e-14	133.395	159.066	14.382	20.267
Ssc07c0018	3.07433	5.31691e-155	5.7007e-153	5082.46	4588.86	544.823	604.324
Ssc03c0405	3.05756	1.25868e-50	4.36615e-49	2199.58	1585.31	216.576	238.597
Ssc06w0297	3.03235	2.48283e-09	1.53633e-08	2455.82	1317.98	186.966	274.525
Ssc07c0069	3.02503	8.52944e-10	5.50911e-09	556.614	204.514	43.9919	49.7462
Ssc12w0251	3.00759	1.12243e-263	2.36392e-261	51411.9	50561.6	6661.39	6017.45
Ssc02w0123	3.00592	2.49865e-07	1.27131e-06	52.7823	74.8546	9.30598	6.44858
Ssc06c0165	2.99233	1.15344e-29	2.23011e-28	3787.85	2190.83	395.081	356.514
Ssc03w0409	2.97337	2.52232e-07	1.28225e-06	91.1695	53.4676	9.30598	9.21226
Ssc04w0318	2.96911	7.4582e-19	8.60685e-18	479.839	292.735	47.3759	51.5886
Ssc09w0094	2.953	2.30023e-244	4.52149e-242	4986.49	5012.59	631.115	660.519
Ssc04w0142	2.93949	4.7949e-61	1.96358e-59	1663.12	1311.29	192.888	195.3
Ssc10c0086	2.90834	3.65094e-79	1.77931e-77	2738.92	2220.24	324.017	337.169
Ssc11w0117	2.90323	1.52117e-103	9.75035e-102	1590.19	1463.68	201.348	207.276
Ssc09w0263	2.86638	2.23708e-66	9.62926e-65	3165.02	2533.03	361.241	421
Ssc01w0358	2.85322	1.60898e-151	1.60817e-149	3355.04	3094.44	455.147	437.582
Ssc21w0042	2.81471	4.10586e-29	7.68642e-28	1065.24	765.923	111.672	149.239
Ssc00c0745	2.80794	9.49939e-26	1.47029e-24	291.742	364.916	45.6839	47.9037
Ssc16c0152	2.77296	8.45196e-50	2.86444e-48	5929.86	8274.11	1109.95	967.287
Ssc00w0797	2.76943	2.16736e-13	1.8337e-12	138.194	161.739	26.226	17.5033
Ssc07c0340	2.7562	0.0004776	0.00147302	1727.42	545.369	152.28	184.245
Ssc23c0003	2.7436	2.44821e-18	2.74992e-17	352.202	398.334	71.0639	40.5339
Ssc02c0542	2.7225	1.99197e-28	3.49733e-27	4737.93	2831.11	565.127	582.215
Ssc00c0743	2.72243	2.55691e-31	5.40434e-30	519.186	430.414	65.1419	79.2254
Ssc14w0069	2.72231	1.34511e-28	2.40153e-27	686.17	502.595	95.5978	84.7528
Ssc04c0417	2.71823	6.05391e-11	4.27544e-10	1115.15	478.535	99.8278	142.79
Ssc07w0336	2.67842	5.94344e-84	3.07443e-82	21413.3	16966.6	3048.13	2947.92
Ssc03w0441	2.67232	0.00252659	0.00663475	17.2742	28.0705	3.38399	3.6849
Ssc04c0114	2.6514	6.61807e-133	5.73923e-131	3810.88	3540.89	609.965	560.105
Ssc09c0269	2.6392	1.98347e-08	1.12792e-07	107.484	188.473	28.7639	18.4245
Ssc18w0131	2.59913	3.58863e-43	1.04763e-41	3501.87	2516.99	509.291	484.565
Ssc11w0185	2.58002	2.5836e-82	1.32483e-80	2909.75	2613.23	427.229	497.462
Ssc05w0385	2.56709	4.38458e-169	5.06978e-167	5480.73	5580.68	893.374	973.736
Ssc19c0074	2.5617	3.07879e-55	1.15641e-53	2653.51	3432.62	527.057	502.989
Ssc10c0286	2.55768	1.68719e-12	1.33369e-11	187.137	143.026	32.1479	23.9519
Ssc05c0288	2.53326	8.99479e-29	1.61714e-27	663.138	522.646	93.0598	112.39
Ssc15c0032	2.53238	2.44195e-44	7.38472e-43	609.396	562.746	102.366	100.414
Ssc00w0550	2.52951	1.30907e-12	1.04398e-11	303.258	565.42	72.7559	77.383
Ssc00c0780	2.52297	2.61578e-11	1.89966e-10	123.799	113.619	22.842	18.4245
Ssc00c0342	2.51966	2.8647e-39	7.64395e-38	14924	11127.9	1982.17	2561.93
Ssc03w0073	2.51636	5.21836e-06	2.23964e-05	2313.79	1085.39	257.184	337.169
Ssc09w0003	2.48183	1.32323e-08	7.66513e-08	92.1292	80.2014	14.382	16.5821
Ssc08w0418	2.46976	2.0566e-108	1.37816e-106	26777	24271.6	4920.33	4294.75
Ssc10c0252	2.46696	1.06784e-45	3.3674e-44	1555.64	1229.75	253.8	250.573
Ssc02c0281	2.46655	4.91095e-76	2.33547e-74	51484.8	41003	8486.21	8247.73
Ssc10w0048	2.45845	1.42823e-79	7.07754e-78	53598.1	43176.4	8628.34	8980.11
Ssc05c0115	2.45838	9.0799e-72	4.08734e-70	4641.97	3822.93	792.701	748.035
Ssc03c0442	2.452	0.00150837	0.00416621	22.0726	36.0906	5.92199	4.60613
Ssc14c0155	2.45195	2.66174e-48	8.67198e-47	713.041	661.661	123.516	128.05
Ssc01w0147	2.4367	2.47035e-88	1.33648e-86	67444.3	56505.9	11972.6	10922.1
Ssc06w0193	2.42996	1.04299e-44	3.17036e-43	781.179	880.878	164.97	142.79
Ssc02c0206	2.42066	5.36879e-13	4.4033e-12	230.323	176.443	32.1479	44.2188
Ssc00c0744	2.41895	4.64226e-88	2.48868e-86	1511.49	1604.03	289.331	292.95
Ssc19w0037	2.40695	5.54336e-36	1.36775e-34	2118.97	1547.89	338.399	353.751
Ssc15w0112	2.39744	9.23837e-34	2.12807e-32	511.509	466.505	98.1358	87.5165
Ssc09w0268	2.35419	0.0046607	0.0114279	59.5001	112.282	28.7639	4.60613
Ssc16c0062	2.33067	1.66136e-06	7.6064e-06	74.8549	90.8949	11.844	21.1882
Ssc00c0482	2.32906	9.37222e-71	4.15549e-69	4848.3	4028.78	872.224	895.431
Ssc08c0087	2.31863	1.35541e-10	9.35932e-10	1539.32	704.435	208.962	241.361
Ssc00w0941	2.29119	4.04134e-15	3.8192e-14	3361.75	1784.48	496.601	555.499
Ssc21w0043	2.29111	3.08444e-56	1.1811e-54	3696.68	2986.16	670.877	695.525
Ssc23w0021	2.28634	4.27613e-141	3.94006e-139	20957.5	18991.7	4171.62	4018.39
Ssc06c0189	2.27868	1.48275e-11	1.09434e-10	849.316	536.013	107.442	178.718
Ssc06c0077	2.27625	5.73704e-61	2.33319e-59	6069.01	4898.97	1120.1	1145.08
Ssc00w1001	2.27616	2.34103e-61	9.72187e-60	35002.4	28074.5	6815.36	6207.22
Ssc14w0001	2.23548	0.00987586	0.0223648	21.1129	20.0503	5.92199	2.76368
Ssc00w0204	2.22511	3.11815e-58	1.21773e-56	30556.2	24188.7	6018.43	5691.33
Ssc00w0553	2.21701	2.67259e-16	2.67576e-15	453.928	696.415	124.362	122.523
Ssc05c0386	2.20888	0.0040748	0.0101346	1432.8	3745.4	395.927	724.083
Ssc45c0001	2.20198	0.0117463	0.0260798	15.3549	25.3971	5.07599	3.6849
Ssc20c0033	2.20081	1.17683e-106	7.71088e-105	3364.63	3405.89	702.179	771.066
Ssc01c0573	2.19029	1.16646e-59	4.6477e-58	4735.05	5333.39	1198.78	1005.98
Ssc15w0115	2.18943	2.36295e-20	2.89695e-19	1235.11	824.738	229.266	222.937
Ssc02c0155	2.1462	3.86451e-05	0.000146083	63.3388	116.292	23.688	16.5821
Ssc22c0026	2.14074	4.93134e-56	1.87614e-54	2296.51	2002.36	461.915	514.044
Ssc22w0013	2.13827	1.42974e-26	2.29109e-25	919.372	707.109	190.35	179.639
Ssc14w0161	2.13015	1.31007e-12	1.04398e-11	903.058	1551.9	322.325	237.676
Ssc03w0047	2.07654	0.0046771	0.0114586	867.55	311.449	117.594	162.136
Ssc13c0218	2.06843	2.32397e-05	9.0758e-05	3465.4	4679.75	1267.31	674.337
Ssc08w0110	2.03741	1.98124e-35	4.82784e-34	1339.71	1090.74	294.407	298.477
Ssc04w0181	2.02221	1.58123e-19	1.88374e-18	7602.58	4751.93	1538.87	1503.44
Ssc11w0147	2.01646	9.11849e-06	3.77611e-05	71.9759	88.2215	23.688	15.6608
Ssc09w0070	2.00121	0.00126499	0.00355052	38.3872	32.0806	8.45998	9.21226
Ssc02w0127	1.98228	1.33621e-43	3.93982e-42	6576.68	5615.43	1681.84	1403.95
Ssc02c0519	1.95451	7.24713e-46	2.29765e-44	7812.74	6283.78	1776.6	1861.8
Ssc06c0361	1.95068	0.00157995	0.00434559	32.6291	60.151	11.844	11.9759
Ssc11w0219	1.94147	2.27241e-35	5.51458e-34	7868.41	8230	2388.25	1801.92
Ssc09c0049	1.92806	1.23388e-14	1.13691e-13	1362.74	866.175	305.405	280.974
Ssc07w0384	1.92121	1.60704e-06	7.38062e-06	86.3711	86.8848	25.38	20.267
Ssc07w0121	1.90804	2.02849e-115	1.51417e-113	6616.98	6409.43	1785.9	1684.92
Ssc19c0069	1.89795	1.27243e-40	3.50632e-39	1671.76	1446.3	438.227	398.891
Ssc16c0123	1.89615	5.64161e-33	1.27956e-31	2013.41	2390	644.651	537.075
Ssc02c0261	1.8895	1.36073e-39	3.66402e-38	1343.55	1434.27	406.079	342.696
Ssc18c0042	1.88138	6.26008e-06	2.65963e-05	80.613	74.8546	22.842	19.3457
Ssc06c0203	1.87765	9.63702e-22	1.28283e-20	2728.37	2387.33	576.971	816.206
Ssc02c0425	1.8756	3.80385e-60	1.53639e-58	17105.3	14545.9	4433.88	4192.5
Ssc06c0205	1.87463	2.32128e-08	1.31116e-07	1406.89	728.496	248.724	334.405
Ssc00c0779	1.87251	2.84018e-05	0.000109253	63.3388	69.5079	16.92	19.3457
Ssc00w0567	1.86437	8.68189e-75	4.06326e-73	14651.4	12810.8	3784.15	3759.52
Ssc15w0114	1.85328	1.27074e-19	1.52308e-18	2569.06	1804.53	645.497	565.633
Ssc08w0273	1.8455	6.26256e-10	4.09881e-09	438.573	291.398	90.5218	113.311
Ssc09w0297	1.83897	0.000619946	0.00186522	59.5001	90.8949	14.382	27.6368
Ssc14w0067	1.82852	3.08124e-12	2.38766e-11	195.774	201.84	58.3739	53.4311
Ssc13c0236	1.82196	3.11406e-61	1.28417e-59	10832.9	9288.66	2845.94	2846.59
Ssc08c0419	1.81811	4.61317e-10	3.04294e-09	411.702	677.702	159.894	148.317
Ssc07w0415	1.79983	2.3274e-17	2.43345e-16	320.533	302.092	90.5218	88.4377
Ssc04c0356	1.79787	7.5945e-32	1.6465e-30	1986.54	2456.84	665.801	610.773
Ssc20c0073	1.7778	1.31578e-17	1.39302e-16	2150.64	1600.02	614.195	479.959
Ssc11c0294	1.77099	6.27681e-08	3.40832e-07	173.702	229.911	49.0679	69.0919
Ssc00w0045	1.75508	4.07991e-07	2.03375e-06	127.637	112.282	39.7619	31.3217
Ssc01w0574	1.75426	1.22673e-07	6.43596e-07	136.274	136.342	46.5299	34.0854
Ssc40c0001	1.75127	1.37213e-111	9.86761e-110	7425.99	7087.13	2147.14	2164.88
Ssc00w0988	1.74277	0.000997915	0.00286639	47.0243	44.1108	15.228	11.9759
Ssc09w0024	1.74243	1.61149e-15	1.55786e-14	1993.25	1392.83	457.685	555.499
Ssc14w0075	1.7338	0.00891685	0.0204363	32.6291	77.528	12.69	20.267
Ssc02c0219	1.73308	4.97919e-80	2.48833e-78	16739.7	15250.3	4945.71	4677.98
Ssc03c0289	1.71604	3.16986e-12	2.44989e-11	226.484	213.87	65.1419	69.0919
Ssc05w0348	1.70086	0.000128088	0.000441199	64.2985	68.1712	17.766	23.0306
Ssc12w0160	1.692	6.99635e-39	1.84185e-37	1811.87	1725.67	588.815	505.753
Ssc14c0065	1.68805	6.8578e-10	4.46855e-09	1409.77	835.431	371.393	326.114
Ssc01c0405	1.67822	9.71648e-48	3.13104e-46	2577.7	2307.13	741.941	785.806
Ssc12c0076	1.67148	6.19196e-06	2.63259e-05	110.363	165.75	45.6839	40.5339
Ssc10w0261	1.66077	1.14181e-57	4.42976e-56	6706.24	5962.97	2054.93	1953
Ssc16c0129	1.65933	2.45903e-05	9.55264e-05	94.0485	102.925	37.2239	24.8731
Ssc01w0544	1.65339	7.96353e-29	1.44495e-27	10784.9	8314.21	3043.9	3028.99
Ssc19c0029	1.64001	0.000339769	0.00108187	78.6937	124.312	25.38	39.6127
Ssc12c0010	1.61169	1.1685e-131	9.98647e-130	14039.1	13868.2	4592.08	4539.8
Ssc04w0186	1.60883	1.05975e-15	1.03125e-14	4125.66	4801.39	1731.76	1193.91
Ssc11c0252	1.60164	0.0159203	0.0343262	25.9113	30.7439	7.61399	11.0547
Ssc00c0483	1.59664	1.51264e-13	1.29463e-12	1490.38	1096.09	477.989	377.703
Ssc04c0100	1.58947	5.9242e-07	2.89917e-06	140.113	169.76	44.8379	58.0372
Ssc21w0033	1.58502	3.37444e-05	0.000128464	105.565	81.5381	31.3019	31.3217
Ssc11w0173	1.58395	4.19025e-09	2.54479e-08	1282.13	830.084	300.329	405.339
Ssc05w0040	1.56685	5.97294e-30	1.18196e-28	5807.98	4937.73	1675.92	1953
Ssc00c0028	1.55705	5.56313e-22	7.4899e-21	982.711	1007.86	302.021	374.939
Ssc17w0029	1.55685	1.30578e-16	1.32991e-15	595.001	668.345	236.88	191.615
Ssc00c0051	1.55231	5.69273e-26	8.90452e-25	14615.9	12141.2	4984.62	4139.07
Ssc00w0233	1.55196	2.59919e-25	3.94022e-24	1939.51	2328.51	773.243	680.786
Ssc01c0057	1.53485	1.8451e-25	2.82611e-24	979.832	914.296	304.559	350.066
Ssc13w0120	1.53435	5.34818e-28	9.24875e-27	6409.69	5207.74	1909.42	2103.16
Ssc02w0302	1.5319	0.00033947	0.0010815	103.645	70.8446	33.8399	26.7155
Ssc02w0019	1.53008	0.000240557	0.000789409	87.3308	69.5079	30.4559	23.9519
Ssc05c0050	1.52906	1.28107e-49	4.31684e-48	11959.5	10554.5	4014.26	3788.08
Ssc12w0174	1.52704	2.82108e-26	4.47202e-25	799.412	745.873	275.796	260.707
Ssc14w0023	1.51417	9.95444e-31	2.06695e-29	4551.76	3746.74	1467.81	1438.95
Ssc00c0411	1.51061	0.000531687	0.00162707	74.8549	126.986	37.2239	33.1641
Ssc00c0874	1.50838	7.97415e-32	1.72247e-30	150933	170174	51303	61568.3
Ssc16w0143	1.50738	2.23459e-11	1.63288e-10	1446.24	975.783	447.533	405.339
Ssc05c0334	1.50557	1.12645e-05	4.57801e-05	102.686	120.302	42.2999	35.9278
Ssc04w0001	1.49779	3.22005e-08	1.80158e-07	224.565	180.453	70.2179	73.6981
Ssc01c0554	1.48499	9.58149e-12	7.17031e-11	21328.9	13468.5	5894.92	6537.94
Ssc00c0452	1.48351	2.85848e-15	2.72758e-14	384.831	403.68	133.668	148.317
Ssc05w0368	1.47883	2.35145e-21	3.06103e-20	3303.21	2633.28	1128.56	1002.29
Ssc02c0405	1.47446	9.89188e-22	1.31379e-20	834.921	728.496	283.409	280.053
Ssc01c0284	1.46717	0.000819649	0.00239223	74.8549	130.996	38.0699	35.9278
Ssc02w0018	1.4671	2.06008e-80	1.03832e-78	5784.94	5984.36	2109.07	2147.38
Ssc07c0071	1.46049	8.2905e-28	1.42119e-26	1046.05	1037.27	401.003	355.593
Ssc05c0389	1.45595	2.19611e-06	9.9049e-06	182.339	241.941	65.9879	88.4377
Ssc00c0686	1.45371	2.08617e-43	6.12048e-42	2260.04	2101.28	779.165	814.364
Ssc00w0731	1.45026	0.000190281	0.000634664	104.605	77.528	34.6859	32.2429
Ssc00w0124	1.44521	1.47538e-13	1.26458e-12	2866.56	4161.11	1263.08	1316.43
Ssc06c0401	1.43462	2.21096e-38	5.74362e-37	1763.89	1927.51	681.875	682.628
Ssc06w0308	1.43258	0.000816251	0.00238407	109450	133864	32486.3	57654
Ssc20w0039	1.42689	9.41707e-45	2.87733e-43	2355.05	2474.21	928.06	866.873
Ssc05c0317	1.42532	7.76553e-14	6.85529e-13	2341.62	3170.63	932.29	1119.29
Ssc19w0078	1.42428	9.91438e-08	5.26238e-07	450.089	692.405	228.42	196.221
Ssc16w0004	1.39844	7.21178e-42	2.04461e-40	3605.51	3242.81	1310.45	1288.79
Ssc02w0427	1.39781	3.622e-13	3.02107e-12	4051.76	2815.07	1322.3	1285.11
Ssc08c0143	1.39571	4.94682e-30	9.88861e-29	1711.11	1689.58	602.351	690.919
Ssc04c0143	1.39123	0.000719705	0.00213271	77.734	68.1712	24.534	31.3217
Ssc15c0004	1.38549	1.08375e-29	2.10227e-28	21680.1	19368.6	8488.75	7223.33
Ssc12w0190	1.38203	3.86149e-13	3.20721e-12	404.984	415.71	144.666	170.427
Ssc04w0184	1.3772	1.75853e-08	1.00485e-07	258.154	215.207	88.8298	93.965
Ssc00c0967	1.37679	1.98623e-12	1.56171e-11	3411.66	2359.26	1120.95	1102.71
Ssc00c0558	1.3703	8.24968e-07	3.94233e-06	152.589	173.77	65.9879	59.8797
Ssc09w0265	1.36124	0.00138125	0.00384935	81.5727	101.588	27.072	44.2188
Ssc12w0092	1.35743	1.11008e-25	1.70472e-24	15911.5	19499.6	6669.01	7149.63
Ssc02w0316	1.35151	3.08454e-10	2.06699e-09	24616.7	33783.5	9516.64	13368.8
Ssc20w0026	1.34877	0.0194925	0.0410233	31.6694	36.0906	11.844	14.7396
Ssc13w0111	1.34686	9.24912e-09	5.43247e-08	630.509	928.999	318.941	292.95
Ssc00w0547	1.34601	0.00018069	0.000606448	191.936	354.223	109.98	104.099
Ssc00w1002	1.34497	3.14897e-37	8.00407e-36	7349.22	6413.44	2723.27	2696.43
Ssc02w0407	1.3443	1.92342e-10	1.30975e-09	1292.69	949.05	484.757	398.891
Ssc02c0561	1.3432	0.00944773	0.0215109	47.9839	52.1309	24.534	14.7396
Ssc18c0094	1.33593	2.34688e-35	5.67196e-34	2523	2439.46	930.598	1036.38
Ssc12c0164	1.33244	1.8624e-06	8.48073e-06	2211.1	1225.74	654.803	711.186
Ssc12w0143	1.32335	0.00461194	0.0113225	3615.11	6241	1604.86	2333.46
Ssc01c0568	1.32285	1.10577e-13	9.63177e-13	445.291	405.017	170.892	169.506
Ssc07c0435	1.31903	6.26184e-13	5.11442e-12	32678	22627.5	11366.8	10801.4
Ssc09w0303	1.31167	1.85014e-08	1.05414e-07	415.541	562.746	211.5	181.481
Ssc07w0304	1.30917	1.55696e-23	2.19651e-22	1656.41	1581.3	703.871	602.482
Ssc04w0145	1.30434	1.20608e-19	1.45148e-18	2718.77	2363.27	1116.72	941.493
Ssc02c0228	1.30129	3.59281e-06	1.56939e-05	166.984	216.544	80.3699	74.6193
Ssc00w0126	1.30028	9.95771e-11	6.93278e-10	1249.5	1718.98	555.821	648.543
Ssc00c0196	1.2996	0.000247612	0.000809407	103.645	108.272	49.9139	35.9278
Ssc08c0275	1.29089	6.25751e-30	1.23002e-28	1158.33	1154.9	473.759	471.668
Ssc02w0529	1.29074	5.0814e-08	2.79004e-07	472.162	681.712	241.11	229.385
Ssc04c0390	1.28969	7.68682e-12	5.79657e-11	23919	16306.3	8355.08	8100.34
Ssc01w0373	1.28621	2.14956e-21	2.80441e-20	1076.76	961.08	411.155	425.606
Ssc04c0182	1.28539	0.00139476	0.00388517	67.1775	68.1712	28.7639	26.7155
Ssc00w0306	1.28421	0.00434484	0.0107428	2416.47	4187.85	1137.02	1574.37
Ssc05w0030	1.27469	0.00991532	0.0224283	47.0243	50.7942	23.688	16.5821
Ssc05c0340	1.26923	0.000189062	0.000632029	360.839	205.85	124.362	111.468
Ssc15c0149	1.26689	5.05178e-18	5.47617e-17	1670.8	1531.85	728.405	602.482
Ssc14w0024	1.26559	3.38513e-19	3.9529e-18	2651.59	2177.47	1038.04	971.893
Ssc10w0151	1.25926	3.0643e-10	2.05811e-09	28412.2	18678.9	9750.13	9924.37
Ssc02w0203	1.25826	7.96064e-05	0.000285027	190.976	171.096	91.3678	59.8797
Ssc00c0841	1.2579	1.5734e-17	1.65685e-16	1410.73	1216.39	516.059	584.057
Ssc10c0280	1.25311	0.00311345	0.00798609	77.734	85.5481	26.226	42.3764
Ssc10w0244	1.25108	3.40811e-05	0.000129579	127.637	155.056	55.8359	62.6434
Ssc02w0204	1.24763	2.83629e-15	2.71079e-14	506.71	537.349	219.114	220.173
Ssc12w0215	1.24708	4.83859e-27	8.0375e-26	1594.99	1530.51	690.335	626.434
Ssc02c0264	1.24619	3.11056e-10	2.08207e-09	7375.13	10451.6	3372.15	4141.83
Ssc04c0036	1.24556	1.08747e-39	2.94166e-38	11381.8	10378.1	4744.36	4433.86
Ssc21c0038	1.24137	1.16051e-20	1.44378e-19	1352.19	1186.98	523.673	551.814
Ssc14c0226	1.24123	2.29549e-42	6.60317e-41	9929.8	10995.6	4387.35	4462.42
Ssc04w0287	1.23798	4.01012e-07	2.00065e-06	199.613	233.921	93.9058	89.3589
Ssc01w0167	1.23605	4.76728e-18	5.18683e-17	8086.25	9077.46	3247.79	4038.65
Ssc08c0043	1.23231	3.12797e-31	6.58772e-30	7562.27	6826.47	3211.41	2913.84
Ssc12c0090	1.23206	6.24123e-26	9.73665e-25	1480.78	1592	678.491	628.276
Ssc12c0255	1.22623	3.04155e-07	1.53038e-06	203.452	231.247	89.6758	95.8075
Ssc09w0302	1.2234	4.83367e-09	2.92051e-08	3066.17	4634.3	1708.92	1587.27
Ssc01w0174	1.22312	2.5048e-32	5.53213e-31	5111.25	4520.68	2063.39	2064.47
Ssc14w0007	1.22001	0.0196717	0.0413268	36.4678	44.1108	16.074	18.4245
Ssc00c0777	1.21017	1.5402e-08	8.86373e-08	2772.51	1836.61	1025.35	968.208
Ssc07w0370	1.20261	9.83243e-05	0.00034513	131.476	137.679	65.9879	50.6674
Ssc13c0018	1.19714	3.79056e-10	2.51439e-09	4587.26	3224.1	1614.17	1794.55
Ssc12w0128	1.18304	6.31654e-12	4.80628e-11	536.46	521.309	214.038	252.416
Ssc02c0054	1.17994	0.00135011	0.00376968	77.734	88.2215	38.9159	34.0854
Ssc13c0158	1.17759	2.98572e-10	2.00762e-09	2639.12	1912.8	1057.5	956.232
[truncated: 191 more rows]

## Sheet: b-vs-g
B-vs-G	log2FoldChange	pvalue	padj	MR-14	MR-13	MR-4	MR-3
[truncated: 1,103 more rows]

[truncated: 5 more sheets: c-vs-h, d-vs-i, e-vs-f, RNAseq reads, legend]
