# Supplementary material for: Re-routing MAP kinase signaling for penetration peg formation in predator yeasts
Source: PLoS Pathog. 2024 Aug 30;20(8):e1012503. doi: 10.1371/journal.ppat.1012503 (PMC11392346; doi:10.1371/journal.ppat.1012503)
Supplement: S7 Table — (XLSX) [file ppat.1012503.s011.xlsx]

## Sheet: upregulated genes input list
Unique upregulated DEGs in WT					Common upregulated DEGs in WT and ste12					Unique upregulated DEGs in ste12					Common upregulated DEGs in kil1 and ste12					Common upregulated DEGs in WT, kil1 and ste12					Common upregulated DEGs in WT and kil1					Unique upregulated DEGs in kil1
			N =	147				N =	6				N =	30				N =	33				N =	64				N =	11				N =	43
dex	gene_id	stanam	sysnam	legacy_id	dex	gene_id	stanam	sysnam	legacy_id	dex	gene_id	stanam	sysnam	legacy_id	dex	gene_id	stanam	sysnam	legacy_id	dex	gene_id	stanam	sysnam	legacy_id	dex	gene_id	stanam	sysnam	legacy_id	dex	gene_id	stanam	sysnam	legacy_id
4883	Ssc13c0058	AIM6	YDL237W	ASC13-58	37	Ssc00c0050	CTS1	YLR286C	ASC0-50	4784	Ssc12c0218	ADH6	YMR318C	ASC12-218	748	Ssc00w1002	ADI1	YMR009W	ASC0+1002	3381	Ssc07c0176	ADH6	YMR318C	ASC7-176	4745	Ssc12c0173	ALD5	YER073W	ASC12-173	900	Ssc01c0149	AIM17	YHL021C	ASC1-149
4808	Ssc12w0251	ALD4	YOR374W	ASC12+251	4674	Ssc12c0084	NRG1	YDR043C	ASC12-84	911	Ssc01w0163	AMS1	YGL156W	ASC1+163	4344	Ssc10c0247	ATG1	YGL180W	ASC10-247	1059	Ssc01w0358	AMF1	YOR378W	ASC1+358	553	Ssc00c0744			ASC0-744	3338	Ssc07w0121	CAR2	YLR438W	ASC7+121
3324	Ssc07w0104	CAT2	YML042W	ASC7+104	5292	Ssc15w0112	TNA1	YGR260W	ASC15+112	3050	Ssc06c0174	DAL5	YJR152W	ASC6-174	1097	Ssc01c0405	ATG13	YPR185W	ASC1-405	2965	Ssc06c0077	ARO9	YHR137W	ASC6-77	554	Ssc00c0745			ASC0-745	4153	Ssc09w0301	DAL5	YJR152W	ASC9+301
4342	Ssc10w0245	COM2	YER130C	ASC10+245	4573	Ssc11c0273			ASC11-273	3896	Ssc08w0383	ENV9	YOR246C	ASC8+383	2822	Ssc05w0363	CYS4	YGR155W	ASC5+363	3514	Ssc07w0336	BNA3	YJL060W	ASC7+336	579	Ssc00c0780			ASC0-780	2158	Ssc04w0001	FRE2	YKL220C	ASC4+1
5072	Ssc14c0062	CRC1	YOR100C	ASC14-62	4538	Ssc11w0227			ASC11+227	4	Ssc00w0006	FEN2	YCR028C	ASC0+6	3153	Ssc06w0308	DDR48	YMR173W	ASC6+308	1357	Ssc02c0045	CTS1	YLR286C	ASC2-45	589	Ssc00w0797			ASC0+797	486	Ssc00c0643	GPM1	YKL152C	ASC0-643
2772	Ssc05c0299	CRH1	YGR189C	ASC5-299	5141	Ssc14c0155			ASC14-155	1496	Ssc02c0219	GCV3	YAL044C	ASC2-219	1209	Ssc01w0544	DLD1	YDL174C	ASC1+544	898	Ssc01w0147	CYS3	YAL012W	ASC1+147	2844	Ssc05c0386			ASC5-386	3193	Ssc06c0361	KAR4	YCL055W	ASC6-361
1413	Ssc02c0119	CTS1	YLR286C	ASC2-119						3588	Ssc07c0435	MET6	YER091C	ASC7-435	4934	Ssc13w0120	DUG2	YBR281C	ASC13+120	5022	Ssc13c0234	DUR3	YHL016C	ASC13-234	3927	Ssc09w0003			ASC9+3	4474	Ssc11w0134	MCH4	YOL119C	ASC11+134
922	Ssc01w0178	CTS1	YLR286C	ASC1+178						4273	Ssc10w0151	MSB2	YGR014W	ASC10+151	2179	Ssc04c0036	FMO1	YHR176W	ASC4-36	3599	Ssc07w0449	FAP1	YNL023C	ASC7+449	3978	Ssc09w0070			ASC9+70	5617	Ssc18c0094	MCH4	YOL119C	ASC18-94
1353	Ssc02w0041	CTS1	YLR286C	ASC2+41						4603	Ssc11c0309	OYE2	YHR179W	ASC11-309	38	Ssc00c0051	GRX8	YLR364W	ASC0-51	3919	Ssc08c0411	FLR1	YBR008C	ASC8-411	3997	Ssc09w0094			ASC9+94	5076	Ssc14w0067	STE4	YOR212W	ASC14+67
5391	Ssc16w0080	CTS1	YLR286C	ASC16+80						4866	Ssc13w0038	SIP2	YGL208W	ASC13+38	1983	Ssc03w0256	GSH1	YJL101C	ASC3+256	5021	Ssc13w0232	FMO1	YHR176W	ASC13+232	4374	Ssc10c0286			ASC10-286	1560	Ssc02c0301	TPN1	YGL186C	ASC2-301
1488	Ssc02c0211	CTS1	YLR286C	ASC2-211						4749	Ssc12c0178	SNF3	YDL194W	ASC12-178	1725	Ssc02c0519	MET4	YNL103W	ASC2-519	3063	Ssc06c0189	FMP48	YGR052W	ASC6-189	6054	Ssc45c0001			ASC45-1	3090	Ssc06c0229	VID24	YBR105C	ASC6-229
193	Ssc00w0255	CTS1	YLR286C	ASC0+255						1699	Ssc02c0487	SRT1	YMR101C	ASC2-487	5204	Ssc15c0004	MXR1	YER042W	ASC15-4	569	Ssc00c0767	GAL2	YLR081W	ASC0-767						913	Ssc01w0167	YAP1	YML007W	ASC1+167
2606	Ssc05w0089	CTS1	YLR286C	ASC5+89						1217	Ssc01c0554	TNA1	YGR260W	ASC1-554	4713	Ssc12c0133	PCL5	YHR071W	ASC12-133	924	Ssc01c0182	GCV1	YDR019C	ASC1-182						578	Ssc00c0779		POLX	ASC0-779
413	Ssc00w0550	CTS1	YLR286C	ASC0+550						4929	Ssc13w0113	YBP1	YBR216C	ASC13+113	4532	Ssc11w0219	RPL40B	YKR094C	ASC11+219	3923	Ssc08w0418	GCV2	YMR189W	ASC8+418						3920	Ssc08w0412		YER186C	ASC8+412
5683	Ssc19w0037	DSE4	YNR067C	ASC19+37						2886	Ssc05c0430		DIOXL	ASC5-430	1248	Ssc01c0606	SAM1	YLR180W	ASC1-606	255	Ssc00c0339	GRE2	YOL151W	ASC0-339						1764	Ssc02w0567		YOR289W	ASC2+567
5441	Ssc16c0152	FEN2	YCR028C	ASC16-152						4965	Ssc13c0158		YLL056C	ASC13-158	5024	Ssc13c0236	SNQ2	YDR011W	ASC13-236	1546	Ssc02c0281	GRE3	YHR104W	ASC2-281						3	Ssc00c0005			ASC0-5
2626	Ssc05c0115	FOX2	YKR009C	ASC5-115						15	Ssc00c0019		YPR127W	ASC0-19	1700	Ssc02c0488	SRT1	YMR101C	ASC2-488	4129	Ssc09c0269	HSP12	YFL014W	ASC9-269						33	Ssc00w0045			ASC0+45
519	Ssc00c0690	GAS5	YOL030W	ASC0-690						334	Ssc00c0452			ASC0-452	5293	Ssc15w0114	TNA1	YGR260W	ASC15+114	1098	Ssc01c0407	INO1	YJL153C	ASC1-407						735	Ssc00w0988			ASC0+988
3682	Ssc08w0110	GIT1	YCR098C	ASC8+110						1331	Ssc02c0014			ASC2-14	307	Ssc00w0409	VBA1	YMR088C	ASC0+409	5	Ssc00w0007	JEN1	YKL217W	ASC0+7						1008	Ssc01c0284			ASC1-284
1677	Ssc02w0457	HSP30	YCR021C	ASC2+457						1761	Ssc02w0564			ASC2+564	2575	Ssc05c0050	YIM1	YMR152W	ASC5-50	2299	Ssc04w0181	LAP3	YNL239W	ASC4+181						1019	Ssc01c0299			ASC1-299
734	Ssc00c0987	ICL1	YER065C	ASC0-987						1933	Ssc03c0194			ASC3-194	357	Ssc00c0483		ECH1	ASC0-483	4195	Ssc10w0048	LYP1	YNL268W	ASC10+48						919	Ssc01w0174			ASC1+174
4732	Ssc12w0159	KEX1	YGL203C	ASC12+159						1945	Ssc03c0209			ASC3-209	3490	Ssc07w0304		SDR1	ASC7+304	575	Ssc00c0774	MET17	YLR303W	ASC0-774						1650	Ssc02c0428			ASC2-428
2843	Ssc05w0385	LIH1	YJR107W	ASC5+385						1961	Ssc03c0231			ASC3-231	429	Ssc00w0567		YHR112C	ASC0+567	356	Ssc00c0482	MET2	YNL277W	ASC0-482						1561	Ssc02w0302			ASC2+302
2687	Ssc05c0192	MKC7	YDR144C	ASC5-192						1960	Ssc03w0230			ASC3+230	577	Ssc00c0777		YML018C	ASC0-777	4956	Ssc13c0148	MET2	YNL277W	ASC13-148						1633	Ssc02w0407			ASC2+407
2107	Ssc03c0405	MSB2	YGR014W	ASC3-405						2897	Ssc05c0447			ASC5-447	4614	Ssc12c0010		YMR226C	ASC12-10	4930	Ssc13w0115	MET30	YIL046W	ASC13+115						2102	Ssc03c0399			ASC3-399
173	Ssc00c0228	NRG1	YDR043C	ASC0-228						3977	Ssc09w0069			ASC9+69	305	Ssc00c0407			ASC0-407	3545	Ssc07w0379	MET32	YDR253C	ASC7+379						2302	Ssc04w0184			ASC4+184
3146	Ssc06w0297	NRG1	YDR043C	ASC6+297						4740	Ssc12w0167			ASC12+167	564	Ssc00c0761			ASC0-761	3922	Ssc08w0416	MUP1	YGR055W	ASC8+416						2396	Ssc04w0312			ASC4+312
5642	Ssc18w0131	OPT1	YJL212C	ASC18+131						5042	Ssc14w0023			ASC14+23	304	Ssc00w0406			ASC0+406	5203	Ssc15c0003	MXR1	YER042W	ASC15-3						2419	Ssc04w0347			ASC4+347
5666	Ssc19w0018	OPT2	YPR194C	ASC19+18						5043	Ssc14w0024			ASC14+24	1804	Ssc03c0030			ASC3-30	2178	Ssc04w0034	OXP1	YKL215C	ASC4+34						3032	Ssc06c0155			ASC6-155
2152	Ssc03c0464	PEF1	YGR058W	ASC3-464						5329	Ssc16w0004			ASC16+4	2455	Ssc04c0390			ASC4-390	2913	Ssc06w0014	OYE2	YHR179W	ASC6+14						3104	Ssc06c0246			ASC6-246
4550	Ssc11c0243	PEP4	YPL154C	ASC11-243											3036	Ssc06w0159			ASC6+159	5231	Ssc15w0039	OYE2	YHR179W	ASC15+39						3226	Ssc06c0401			ASC6-401
3098	Ssc06c0239	PHO11	YAR071W	ASC6-239											4355	Ssc10w0261			ASC10+261	258	Ssc00c0342	PRB1	YEL060C	ASC0-342						3548	Ssc07w0384			ASC7+384
4463	Ssc11w0117	PHO11	YAR071W	ASC11+117											4759	Ssc12w0190			ASC12+190	747	Ssc00w1001	PRX1	YBL064C	ASC0+1001						4369	Ssc10c0280			ASC10-280
103	Ssc00c0138	PHO3	YBR092C	ASC0-138																1372	Ssc02w0064	SEO1	YAL067C	ASC2+64						4209	Ssc10w0066			ASC10+66
1568	Ssc02c0313	PIR3	YKL163W	ASC2-313																1921	Ssc03w0178	SEO1	YAL067C	ASC3+178						4379	Ssc10w0293			ASC10+293
1879	Ssc03w0120	PLB1	YMR008C	ASC3+120																2177	Ssc04c0033	SEO1	YAL067C	ASC4-33						4468	Ssc11w0125			ASC11+125
1878	Ssc03w0118	PLB1	YMR008C	ASC3+118																3041	Ssc06c0165	SEO1	YAL067C	ASC6-165						4505	Ssc11w0173			ASC11+173
3105	Ssc06w0247	PLB3	YOL011W	ASC6+247																5440	Ssc16w0151	SEO1	YAL067C	ASC16+151						4623	Ssc12c0022			ASC12-22
5378	Ssc16c0062	PRM1	YNL279W	ASC16-62																3406	Ssc07c0207	STR3	YGL184C	ASC7-207						4668	Ssc12c0076			ASC12-76
2301	Ssc04c0183	PRY2	YKR013W	ASC4-183																4348	Ssc10c0252	TPO3	YPR156C	ASC10-252						5035	Ssc14w0008			ASC14+8
5281	Ssc15c0098	RNY1	YPL123C	ASC15-98																5020	Ssc13w0231	UGA4	YDL210W	ASC13+231						5154	Ssc14w0172			ASC14+172
4513	Ssc11w0185	RNY1	YPL123C	ASC11+185																3597	Ssc07c0447	YCT1	YLL055W	ASC7-447						5417	Ssc16c0121			ASC16-121
4124	Ssc09w0263	SCP1	YOR367W	ASC9+263																3535	Ssc07w0368	YCT1	YLL055W	ASC7+368						5578	Ssc18c0042			ASC18-42
5711	Ssc19c0071	SCW10	YMR305C	ASC19-71																5969	Ssc23w0021	ZTA1	YBR046C	ASC23+21
1742	Ssc02c0542	SCW10	YMR305C	ASC2-542																5019	Ssc13c0230		AHLL	ASC13-230
518	Ssc00c0688	SEC9	YGR009C	ASC0-688																374	Ssc00w0504		DAPA	ASC0+504
3965	Ssc09w0052	SIM1	YIL123W	ASC9+52																4466	Ssc11w0122		LDOX	ASC11+122
4331	Ssc10w0232	SPR1	YOR190W	ASC10+232																5023	Ssc13w0235		LDOX	ASC13+235
3067	Ssc06w0193	SPS19	YNL202W	ASC6+193																5614	Ssc18c0090		LDOX	ASC18-90
1948	Ssc03c0213	TEC1	YBR083W	ASC3-213																5714	Ssc19c0074		NMRL1	ASC19-74
5955	Ssc23c0003	UTH1	YKR042W	ASC23-3																1920	Ssc03c0177		Y3136	ASC3-177
3767	Ssc08w0210	YPS3	YLR121C	ASC8+210																3598	Ssc07w0448		Y3136	ASC7+448
3325	Ssc07c0105	YPS3	YLR121C	ASC7-105																4962	Ssc13c0155		YDL124W	ASC13-155
5163	Ssc14c0184	YPS3	YLR121C	ASC14-184																156	Ssc00w0204		YKL069W	ASC0+204
2313	Ssc04w0196	YPS3	YLR121C	ASC4+196																373	Ssc00c0503		YKL071W	ASC0-503
1282	Ssc01c0646	YPS3	YLR121C	ASC1-646																1060	Ssc01c0359		YKL071W	ASC1-359
5851	Ssc21w0035	YPS3	YLR121C	ASC21+35																3158	Ssc06w0314		YPL088W	ASC6+314
5139	Ssc14w0153	YPS3	YLR121C	ASC14+153																1679	Ssc02c0459			ASC2-459
3119	Ssc06w0261	YPS3	YLR121C	ASC6+261																1922	Ssc03w0179			ASC3+179
4696	Ssc12w0115	YPS3	YLR121C	ASC12+115																3714	Ssc08w0149			ASC8+149
4695	Ssc12w0114	YPS3	YLR121C	ASC12+114																4128	Ssc09w0268			ASC9+268
4467	Ssc11c0124	YPS3	YLR121C	ASC11-124																4465	Ssc11w0121			ASC11+121
5226	Ssc15c0032		ASM2	ASC15-32																5018	Ssc13w0229			ASC13+229
1483	Ssc02w0205		GUNK	ASC2+205																5906	Ssc22w0013			ASC22+13
3062	Ssc06w0187		KTXA	ASC6+187
5676	Ssc19w0030		MU191	ASC19+30
5678	Ssc19w0032		MU191	ASC19+32
1484	Ssc02c0206		MU191	ASC2-206
5195	Ssc14w0223		S28A3	ASC14+223
5636	Ssc18c0125		YLR177W	ASC18-125
5753	Ssc20w0008			ASC20+8
541	Ssc00c0722			ASC0-722
3696	Ssc08w0130			ASC8+130
3097	Ssc06w0238			ASC6+238
4288	Ssc10w0173			ASC10+173
2148	Ssc03c0459			ASC3-459
404	Ssc00c0540			ASC0-540
5492	Ssc17w0060			ASC17+60
4585	Ssc11c0286			ASC11-286
677	Ssc00c0908			ASC0-908
5319	Ssc15c0151			ASC15-151
3202	Ssc06c0371			ASC6-371
2866	Ssc05w0409			ASC5+409
3862	Ssc08w0336			ASC8+336
1683	Ssc02w0464			ASC2+464
5493	Ssc17w0061			ASC17+61
1512	Ssc02w0237			ASC2+237
4575	Ssc11c0276			ASC11-276
4221	Ssc10c0081			ASC10-81
3782	Ssc08c0228			ASC8-228
5618	Ssc18c0095			ASC18-95
2231	Ssc04c0101			ASC4-101
4976	Ssc13w0171			ASC13+171
1125	Ssc01w0440			ASC1+440
2041	Ssc03c0331			ASC3-331
2324	Ssc04w0208			ASC4+208
4590	Ssc11c0293			ASC11-293
2242	Ssc04w0115			ASC4+115
1612	Ssc02c0382			ASC2-382
5185	Ssc14c0211			ASC14-211
3311	Ssc07c0088			ASC7-88
3312	Ssc07w0089			ASC7+89
1840	Ssc03c0072			ASC3-72
2884	Ssc05c0428			ASC5-428
4226	Ssc10w0087			ASC10+87
2752	Ssc05w0275			ASC5+275
824	Ssc01c0055			ASC1-55
3652	Ssc08w0072			ASC8+72
4174	Ssc10c0024			ASC10-24
2478	Ssc04w0420			ASC4+420
4545	Ssc11c0237			ASC11-237
974	Ssc01w0245			ASC1+245
3663	Ssc08w0085			ASC8+85
2310	Ssc04c0193			ASC4-193
2958	Ssc06w0067			ASC6+67
6050	Ssc37c0001			ASC37-1
3261	Ssc07c0018			ASC7-18
3297	Ssc07c0069			ASC7-69
1417	Ssc02w0123			ASC2+123
2108	Ssc03w0409			ASC3+409
2400	Ssc04w0318			ASC4+318
2266	Ssc04w0142			ASC4+142
4225	Ssc10c0086			ASC10-86
5857	Ssc21w0042			ASC21+42
3517	Ssc07c0340			ASC7-340
552	Ssc00c0743			ASC0-743
5078	Ssc14w0069			ASC14+69
2476	Ssc04c0417			ASC4-417
2134	Ssc03w0441			ASC3+441
2241	Ssc04c0114			ASC4-114
2763	Ssc05c0288			ASC5-288
1841	Ssc03w0073			ASC3+73
2135	Ssc03c0442			ASC3-442
3664	Ssc08c0087			ASC8-87
701	Ssc00w0941			ASC0+941
5858	Ssc21w0043			ASC21+43
5030	Ssc14w0001			ASC14+1
415	Ssc00w0553			ASC0+553
5772	Ssc20c0033			ASC20-33
1229	Ssc01c0573			ASC1-573
5294	Ssc15w0115			ASC15+115
1442	Ssc02c0155			ASC2-155
5915	Ssc22c0026			ASC22-26
5147	Ssc14w0161			ASC14+161
1818	Ssc03w0047			ASC3+47
5010	Ssc13c0218			ASC13-218
4486	Ssc11w0147			ASC11+147

## Sheet: 147 GO Summary
Unique DEGs in WT	Ontology	GO term ID	GO term name	adjusted p-value	exact p-value	FDR [%]	Genes annotated to the GO term
	biological process	GO:0045229	external encapsulating structure organization	1.01941e-06	4.87758e-09	0	UTH1, SIM1, SPR1, MSB2, CRH1, CTS1, GAS5, PIR3, SCW10, YPS3, MKC7, DSE4
		GO:0071555	cell wall organization	1.01941e-06	4.87758e-09	0	UTH1, SIM1, SPR1, MSB2, CRH1, CTS1, GAS5, PIR3, SCW10, YPS3, MKC7, DSE4
		GO:0071554	cell wall organization or biogenesis	9.13622e-06	4.3714e-08	0	UTH1, SIM1, SPR1, MSB2, CRH1, CTS1, GAS5, PIR3, SCW10, YPS3, MKC7, DSE4
		GO:0000272	polysaccharide catabolic process	2.14865e-05	1.02806e-07	0	UTH1, CTS1, SIM1, SPR1, DSE4
		GO:0005976	polysaccharide metabolic process	0.000818214	3.9149e-06	0	UTH1, CTS1, SIM1, GAS5, SPR1, DSE4
		GO:0031505	fungal-type cell wall organization	0.00190836	9.13093e-06	0	UTH1, SIM1, MSB2, CRH1, GAS5, PIR3, MKC7, YPS3
		GO:0005975	carbohydrate metabolic process	0.00388549	1.85909e-05	0	UTH1, SIM1, SPR1, CRH1, CTS1, ICL1, GAS5, SCW10, DSE4
		GO:0071852	fungal-type cell wall organization or biogenesis	0.0063876	3.05627e-05	0	UTH1, SIM1, MSB2, CRH1, GAS5, PIR3, MKC7, YPS3
		GO:0016042	lipid catabolic process	0.00704944	3.37294e-05	0	PLB3, PLB1, FOX2, SPS19, LIH1
	molecular function	GO:0016798	hydrolase activity, acting on glycosyl bonds	1.33137e-05	2.29547e-07	0	UTH1, CTS1, SIM1, SCW10, SPR1, DSE4, CRH1
		GO:0016787	hydrolase activity	0.000236896	4.08442e-06	0	PHO11, SIM1, KEX1, SPR1, CRH1, CTS1, SCW10, YPS3, DSE4, UTH1, PLB1, AIM6, PHO3, PLB3, PEP4, MKC7, LIH1, RNY1
		GO:0008422	beta-glucosidase activity	0.00149518	2.57789e-05	0	SCW10, SPR1, DSE4
		GO:0004553	hydrolase activity, hydrolyzing O-glycosyl compounds	0.00210055	3.62164e-05	0	CTS1, SCW10, SPR1, DSE4, CRH1
	cellular component	GO:0005576	extracellular region	6.35213e-20	1.27043e-21	0	PHO11, SIM1, PRY2, SPR1, CRH1, CTS1, ICL1, GAS5, SCW10, YPS3, DSE4, UTH1, PLB1, MSB2, PLB3, PIR3, MKC7, RNY1
		GO:0009277	fungal-type cell wall	7.43079e-12	1.48616e-13	0	UTH1, PHO11, SIM1, PHO3, SPR1, CRH1, CTS1, GAS5, SCW10, PIR3, YPS3, MKC7, DSE4
		GO:0005618	cell wall	8.19338e-12	1.63868e-13	0	UTH1, PHO11, SIM1, PHO3, SPR1, CRH1, CTS1, GAS5, SCW10, PIR3, YPS3, MKC7, DSE4
		GO:0030312	external encapsulating structure	9.02716e-12	1.80543e-13	0	UTH1, PHO11, SIM1, PHO3, SPR1, CRH1, CTS1, GAS5, SCW10, PIR3, YPS3, MKC7, DSE4
		GO:0071944	cell periphery	2.10098e-11	4.20196e-13	0	SEC9, OPT2, PHO11, SIM1, GIT1, SPR1, CRH1, OPT1, FEN2, CTS1, GAS5, SCW10, YPS3, SCP1, DSE4, PRM1, UTH1, HSP30, PLB1, PHO3, MSB2, PLB3, PIR3, MKC7
		GO:0009986	cell surface	1.80764e-08	3.61527e-10	0	UTH1, SIM1, SCW10, SPR1, MSB2, DSE4
		GO:0005773	vacuole	0.000160307	3.20615e-06	0	PRM1, OPT2, PRY2, GIT1, KEX1, SPR1, FEN2, PLB3, CTS1, ICL1, PEP4, MKC7, RNY1
		GO:0000322	storage vacuole	0.000207104	4.14208e-06	0	PRM1, OPT2, PRY2, GIT1, KEX1, SPR1, FEN2, CTS1, PLB3, PEP4, MKC7, RNY1
		GO:0000323	lytic vacuole	0.000207104	4.14208e-06	0	PRM1, OPT2, PRY2, GIT1, KEX1, SPR1, FEN2, CTS1, PLB3, PEP4, MKC7, RNY1
		GO:0000324	fungal-type vacuole	0.000207104	4.14208e-06	0	PRM1, OPT2, PRY2, GIT1, KEX1, SPR1, FEN2, CTS1, PLB3, PEP4, MKC7, RNY1
		GO:0005886	plasma membrane	0.000257206	5.14412e-06	0	SEC9, PRM1, OPT2, PLB1, HSP30, GIT1, MSB2, FEN2, OPT1, PLB3, GAS5, YPS3, MKC7
		GO:0098552	side of membrane	0.000513188	1.02638e-05	0	PLB3, PLB1, GAS5, YPS3, MKC7, CRH1
representative GO Terms according to Revigo software

## Sheet: 64 GO Summary
Common DEGs in WT, kil1 and ste12	ontology	GO term ID	GO term name	adjusted p-value	exact p-value	FDR [%]	Genes annotated to the GO term
	biological process	GO:0000096	sulfur amino acid metabolic process	1.14171e-08	6.13824e-11	0	MET32, STR3, LAP3, ARO9, CYS3, MET30, MET2, MET17
		GO:0009069	serine family amino acid metabolic process	1.64722e-07	8.85603e-10	0	MET30, CYS3, STR3, GCV2, MET2, GCV1, MET17
		GO:1901605	alpha-amino acid metabolic process	2.80444e-06	1.50776e-08	0	STR3, LAP3, GCV2, ARO9, GCV1, MET30, CYS3, MET2, BNA3, MET17
		GO:0000097	sulfur amino acid biosynthetic process	4.77277e-06	2.566e-08	0	MET30, CYS3, STR3, ARO9, MET2, MET17
		GO:0050667	homocysteine metabolic process	3.5984e-05	1.93462e-07	0	CYS3, STR3, LAP3, MET17
		GO:0006790	sulfur compound metabolic process	4.62955e-05	2.489e-07	0	MET32, STR3, LAP3, ARO9, CYS3, MET30, MET2, MET17
		GO:0006520	amino acid metabolic process	7.85253e-05	4.22179e-07	0	STR3, LAP3, GCV2, ARO9, GCV1, MET30, CYS3, MET2, BNA3, MET17
		GO:0009086	methionine biosynthetic process	0.000110227	5.92619e-07	0	MET30, STR3, ARO9, MET2, MET17
		GO:0044281	small molecule metabolic process	0.000145307	7.81221e-07	0	MET32, MET30, ADH6, BNA3, MET17, GRE3, GAL2, ARO9, GCV2, LAP3, STR3, GCV1, INO1, CYS3, GRE2, MET2
		GO:0009092	homoserine metabolic process	0.000146661	7.885e-07	0	CYS3, STR3, MET2, MET17
		GO:0006555	methionine metabolic process	0.000173139	9.30855e-07	0	MET30, STR3, ARO9, MET2, MET17
		GO:0006534	cysteine metabolic process	0.000194827	1.04746e-06	0	MET30, CYS3, STR3, MET17
		GO:0044272	sulfur compound biosynthetic process	0.000487986	2.62358e-06	0	MET30, CYS3, STR3, ARO9, MET2, MET17
		GO:1901606	alpha-amino acid catabolic process	0.000542576	2.91707e-06	0	LAP3, GCV2, ARO9, GCV1, BNA3
		GO:0009067	aspartate family amino acid biosynthetic process	0.0010201	5.48441e-06	0	MET30, STR3, ARO9, MET2, MET17
		GO:0019752	carboxylic acid metabolic process	0.00128132	6.88884e-06	0	MET32, STR3, LAP3, GCV2, ARO9, GCV1, MET30, CYS3, MET2, BNA3, MET17
		GO:0046942	carboxylic acid transport	0.00172151	9.25541e-06	0	UGA4, MUP1, YCT1, SEO1, LYP1, JEN1
		GO:0015849	organic acid transport	0.00182574	9.81583e-06	0	UGA4, MUP1, YCT1, SEO1, LYP1, JEN1
		GO:0043436	oxoacid metabolic process	0.00189516	1.01891e-05	0	MET32, STR3, LAP3, GCV2, ARO9, GCV1, MET30, CYS3, MET2, BNA3, MET17
		GO:0019346	transsulfuration	0.00193832	1.04211e-05	0	CYS3, STR3, MET17
		GO:0006082	organic acid metabolic process	0.00197714	1.06298e-05	0	MET32, STR3, LAP3, GCV2, ARO9, GCV1, MET30, CYS3, MET2, BNA3, MET17
		GO:0009063	amino acid catabolic process	0.00211011	1.13447e-05	0	LAP3, GCV2, ARO9, GCV1, BNA3
		GO:0019344	cysteine biosynthetic process	0.00275918	1.48343e-05	0	MET30, CYS3, MET17
		GO:0009066	aspartate family amino acid metabolic process	0.0034043	1.83027e-05	0	MET30, STR3, ARO9, MET2, MET17
		GO:0055085	transmembrane transport	0.00432902	2.32743e-05	0	GAL2, YCT1, FLR1, DUR3, SEO1, JEN1, AMF1, UGA4, MUP1, TPO3, LYP1
		GO:1901607	alpha-amino acid biosynthetic process	0.00500132	2.68888e-05	0	MET30, CYS3, STR3, ARO9, MET2, MET17
		GO:0071265	L-methionine biosynthetic process	0.00650614	3.49792e-05	0	STR3, ARO9, MET17
		GO:0015846	polyamine transport	0.0082511	4.43607e-05	0	UGA4, DUR3, TPO3
		GO:0008652	amino acid biosynthetic process	0.00943097	5.07042e-05	0	MET30, CYS3, STR3, ARO9, MET2, MET17
	molecular function	GO:0030170	pyridoxal phosphate binding	3.18125e-06	3.57444e-08	0	CYS3, STR3, GCV2, ARO9, BNA3, MET17
		GO:0070279	vitamin B6 binding	3.18125e-06	3.57444e-08	0	CYS3, STR3, GCV2, ARO9, BNA3, MET17
		GO:0019842	vitamin binding	1.67928e-05	1.88683e-07	0	CYS3, STR3, GCV2, ARO9, BNA3, MET17
		GO:0046943	carboxylic acid transmembrane transporter activity	0.000200659	2.25459e-06	0.005	UGA4, MUP1, YCT1, SEO1, LYP1, JEN1
		GO:0005342	organic acid transmembrane transporter activity	0.000216571	2.43338e-06	0.004	UGA4, MUP1, YCT1, SEO1, LYP1, JEN1
		GO:0022857	transmembrane transporter activity	0.000387796	4.35726e-06	0.0033	GAL2, YCT1, FLR1, DUR3, SEO1, JEN1, AMF1, UGA4, MUP1, TPO3, LYP1
		GO:0008514	organic anion transmembrane transporter activity	0.000730901	8.21237e-06	0.0029	UGA4, MUP1, YCT1, SEO1, LYP1, JEN1
		GO:0016491	oxidoreductase activity	0.000769325	8.6441e-06	0.0025	GCV2, GCV1, ZTA1, PRX1, ADH6, FMO1, GRE2, MXR1, GRE3, OYE2
		GO:0008106	alcohol dehydrogenase (NADP+) activity	0.000927477	1.04211e-05	0.0044	GRE2, ADH6, GRE3
		GO:0005215	transporter activity	0.00105068	1.18054e-05	0.004	GAL2, YCT1, FLR1, DUR3, SEO1, JEN1, AMF1, UGA4, MUP1, TPO3, LYP1
		GO:0004033	aldo-keto reductase (NADP) activity	0.00132025	1.48343e-05	0.0036	GRE2, ADH6, GRE3
		GO:0015203	polyamine transmembrane transporter activity	0.00180889	2.03246e-05	0.0033	UGA4, DUR3, TPO3
		GO:0016212	kynurenine-oxoglutarate transaminase activity	0.00230888	2.59425e-05	0.0031	ARO9, BNA3
		GO:0036137	kynurenine aminotransferase activity	0.00230888	2.59425e-05	0.0029	ARO9, BNA3
		GO:0004375	glycine dehydrogenase (decarboxylating) activity	0.00690408	7.75739e-05	0.0053	GCV2, GCV1
		GO:0015355	secondary active monocarboxylate transmembrane transporter activity	0.00690408	7.75739e-05	0.005	UGA4, JEN1
		GO:0015489	putrescine transmembrane transporter activity	0.00690408	7.75739e-05	0.0047	UGA4, DUR3
		GO:0016642	oxidoreductase activity, acting on the CH-NH2 group of donors, disulfide as acceptor	0.00690408	7.75739e-05	0.0044	GCV2, GCV1
		GO:0047804	cysteine-S-conjugate beta-lyase activity	0.00690408	7.75739e-05	0.0042	CYS3, STR3
		GO:0052675	3-methylbutanol:NADP oxidoreductase activity	0.00690408	7.75739e-05	0.004	GRE2, ADH6
		GO:0015291	secondary active transmembrane transporter activity	0.00789497	8.87075e-05	0.0038	GAL2, UGA4, MUP1, TPO3, JEN1
		GO:0015171	amino acid transmembrane transporter activity	0.00885706	9.95175e-05	0.0036	UGA4, MUP1, YCT1, LYP1
	cellular component	GO:0005960	glycine cleavage complex	0.00510321	0.000154643	0.04	GCV2, GCV1
representative GO Terms according to Revigo software

## Sheet: 43 GO Summary
Unique DEGs in kil1	ontology	GO term ID	GO term name	adjusted p-value	exact p-value	FDR [%]	Genes annotated to the GO term
	biological process	NA	NA	NA	NA	NA	NA
	molecular function	NA	NA	NA	NA	NA	NA
	cellular component	NA	NA	NA	NA	NA	NA

## Sheet: 33 GO Summary
Common DEGs in kil1 and ste12	ontology	GO term ID	GO term name	adjusted p-value	exact p-value	FDR [%]	Genes annotated to the GO term
	biological process	GO:0006790	sulfur compound metabolic process	0.000114655	8.30834e-07	0	DUG2, ADI1, MET4, SAM1, GSH1, CYS4
		GO:0044272	sulfur compound biosynthetic process	0.00028682	2.0784e-06	0	ADI1, MET4, SAM1, GSH1, CYS4
		GO:0000096	sulfur amino acid metabolic process	0.00092186	6.68014e-06	0	ADI1, MET4, SAM1, CYS4
	molecular function	NA	NA	NA	NA	NA	NA
	cellular component	GO:1990316	Atg1/ULK1 kinase complex	0.00430066	0.000110273	12	ATG13, ATG1
representative GO Terms according to Revigo software

## Sheet: 30 GO Summary
Unique DEGs in ste12	ontology	GO term ID	GO term name	adjusted p-value	exact p-value	FDR [%]	Genes annotated to the GO term
	biological process	NA	NA	NA	NA	NA	NA
	molecular function	GO:0046943	carboxylic acid transmembrane transporter activity	0.00877322	0.000398783	0.04	FEN2, DAL5, TNA1
		GO:0005342	organic acid transmembrane transporter activity	0.00911362	0.000414255	0.02	FEN2, DAL5, TNA1
	cellular component	GO:0005886	plasma membrane	0.00974029	0.000360751	0.04	FEN2, DAL5, SNF3, SIP2, MSB2, MET6
representative GO Terms according to Revigo software

## Sheet: 11 GO Summary
Common DEGs in WT and kil1	ontology	GO term ID	GO term name	adjusted p-value	exact p-value	FDR [%]	Genes annotated to the GO term
	biological process	NA	NA	NA	NA	NA	NA
	molecular function	NA	NA	NA	NA	NA	NA
	cellular component	NA	NA	NA	NA	NA	NA

## Sheet: 6 GO Summary
Common DEGs in WT and ste12	ontology	GO term ID	GO term name	adjusted p-value	exact p-value	FDR [%]	Genes annotated to the GO term
	biological process	NA	NA	NA	NA	NA	NA
	molecular function	NA	NA	NA	NA	NA	NA
	cellular component	NA	NA	NA	NA	NA	NA
