# Supplementary material for: Re-routing MAP kinase signaling for penetration peg formation in predator yeasts
Source: PLoS Pathog. 2024 Aug 30;20(8):e1012503. doi: 10.1371/journal.ppat.1012503 (PMC11392346; doi:10.1371/journal.ppat.1012503)
Supplement: S8 Table — (XLSX) [file ppat.1012503.s012.xlsx]

## Sheet: Summary relevant motifs
	Motif 1	Motif 2	Motif 3
	E-value: 1.4E-016	E-value: 3.0E-003	E-value: 2.0E-091
N motif sites in analysed promoter set	46	24	118
N genes with motif	30	21	93
N predation response genes total			147
N hunger respone genes total	64	64
Proportion [%]	46.875	32.8125	63.2653

## Sheet: 147 MEME
Discovered MEME motifs enriched in promoters of unique upregulated DEGs in WT									********************************************************************************
									MEME - Motif discovery tool
									********************************************************************************
									MEME version 5.5.5 (Release date: Thu Sep 14 08:48:04 2023 +1000)
									For further information on how to interpret these results please access https://meme-suite.org/meme.
									To get a copy of the MEME Suite software please access https://meme-suite.org.
									********************************************************************************
									********************************************************************************
									REFERENCE	[1]
									********************************************************************************
									TRAINING SET
									********************************************************************************
									PRIMARY SEQUENCES= UP_147set_only_WT_WT-kss1-ste12.txt
									CONTROL SEQUENCES= --none--
									ALPHABET= ACGT
									Sequence name Weight Length Sequence name Weight Length
									------------- ------ ------ ------------- ------ ------
									Ssc00c0138_PHO3 1.0000 1000 Ssc00c0228_NRG1 1.0000 1000
									Ssc00w0255_CTS1 1.0000 1000 Ssc00c0540_ 1.0000 1000
									Ssc00w0550_CTS1 1.0000 1000 Ssc00w0553_ 1.0000 1000
									Ssc00c0688_SEC9 1.0000 1000 Ssc00c0690_GAS5 1.0000 1000
									Ssc00c0722_ 1.0000 1000 Ssc00c0743_ 1.0000 1000
									Ssc00c0908_ 1.0000 1000 Ssc00w0941_ 1.0000 1000
									Ssc00c0987_ICL1 1.0000 1000 Ssc01c0055_ 1.0000 1000
									Ssc01w0178_CTS1 1.0000 1000 Ssc01w0245_ 1.0000 1000
									Ssc01w0440_ 1.0000 1000 Ssc01c0573_ 1.0000 1000
									Ssc01c0646_YPS3 1.0000 1000 Ssc02w0041_CTS1 1.0000 1000
									Ssc02c0119_CTS1 1.0000 1000 Ssc02w0123_ 1.0000 1000
									Ssc02c0155_ 1.0000 1000 Ssc02w0205_ 1.0000 1000
									Ssc02c0206_ 1.0000 1000 Ssc02c0211_CTS1 1.0000 1000
									Ssc02w0237_ 1.0000 1000 Ssc02c0313_PIR3 1.0000 1000
									Ssc02c0382_ 1.0000 1000 Ssc02w0457_HSP30 1.0000 1000
									Ssc02w0464_ 1.0000 1000 Ssc02c0542_SCW10 1.0000 1000
									Ssc03w0047_ 1.0000 1000 Ssc03c0072_ 1.0000 1000
									Ssc03w0073_ 1.0000 1000 Ssc03w0118_PLB1 1.0000 1000
									Ssc03w0120_PLB1 1.0000 1000 Ssc03c0213_TEC1 1.0000 1000
									Ssc03c0331_ 1.0000 1000 Ssc03c0405_MSB2 1.0000 1000
									Ssc03w0409_ 1.0000 1000 Ssc03w0441_ 1.0000 1000
									Ssc03c0442_ 1.0000 1000 Ssc03c0459_ 1.0000 1000
									Ssc03c0464_PEF1 1.0000 1000 Ssc04c0101_ 1.0000 1000
									Ssc04c0114_ 1.0000 1000 Ssc04w0115_ 1.0000 1000
									Ssc04w0142_ 1.0000 1000 Ssc04c0183_PRY2 1.0000 1000
									Ssc04c0193_ 1.0000 1000 Ssc04w0196_YPS3 1.0000 1000
									Ssc04w0208_ 1.0000 1000 Ssc04w0318_ 1.0000 1000
									Ssc04c0417_ 1.0000 1000 Ssc04w0420_ 1.0000 1000
									Ssc05w0089_CTS1 1.0000 1000 Ssc05c0115_FOX2 1.0000 1000
									Ssc05c0192_MKC7 1.0000 1000 Ssc05w0275_ 1.0000 1000
									Ssc05c0288_ 1.0000 1000 Ssc05c0299_CRH1 1.0000 1000
									Ssc05w0385_LIH1 1.0000 1000 Ssc05w0409_ 1.0000 1000
									Ssc05c0428_ 1.0000 1000 Ssc06w0067_ 1.0000 1000
									Ssc06w0187_ 1.0000 1000 Ssc06w0193_SPS19 1.0000 1000
									Ssc06w0238_ 1.0000 1000 Ssc06c0239_PHO11 1.0000 1000
									Ssc06w0247_PLB3 1.0000 1000 Ssc06w0261_YPS3 1.0000 1000
									Ssc06w0297_NRG1 1.0000 1000 Ssc06c0371_ 1.0000 1000
									Ssc07c0018_ 1.0000 1000 Ssc07c0069_ 1.0000 1000
									Ssc07c0088_ 1.0000 1000 Ssc07w0089_ 1.0000 1000
									Ssc07w0104_CAT2 1.0000 1000 Ssc07c0105_YPS3 1.0000 1000
									Ssc07c0340_ 1.0000 1000 Ssc08w0072_ 1.0000 1000
									Ssc08w0085_ 1.0000 1000 Ssc08c0087_ 1.0000 1000
									Ssc08w0110_GIT1 1.0000 1000 Ssc08w0130_ 1.0000 1000
									Ssc08w0210_YPS3 1.0000 1000 Ssc08c0228_ 1.0000 1000
									Ssc08w0336_ 1.0000 1000 Ssc09w0052_SIM1 1.0000 1000
									Ssc09w0263_SCP1 1.0000 1000 Ssc10c0024_ 1.0000 1000
									Ssc10c0081_ 1.0000 1000 Ssc10c0086_ 1.0000 1000
									Ssc10w0087_ 1.0000 1000 Ssc10w0173_ 1.0000 1000
									Ssc10w0232_SPR1 1.0000 1000 Ssc10w0245_COM2 1.0000 1000
									Ssc11w0117_PHO11 1.0000 1000 Ssc11c0124_YPS3 1.0000 1000
									Ssc11w0147_ 1.0000 1000 Ssc11w0185_RNY1 1.0000 1000
									Ssc11c0237_ 1.0000 1000 Ssc11c0243_PEP4 1.0000 1000
									Ssc11c0276_ 1.0000 1000 Ssc11c0286_ 1.0000 1000
									Ssc11c0293_ 1.0000 1000 Ssc12w0114_YPS3 1.0000 1000
									Ssc12w0115_YPS3 1.0000 1000 Ssc12w0159_KEX1 1.0000 1000
									Ssc12w0251_ALD4 1.0000 1000 Ssc13c0058_AIM6 1.0000 1000
									Ssc13w0171_ 1.0000 1000 Ssc13c0218_ 1.0000 1000
									Ssc14w0001_ 1.0000 1000 Ssc14c0062_CRC1 1.0000 1000
									Ssc14w0069_ 1.0000 1000 Ssc14w0153_YPS3 1.0000 1000
									Ssc14w0161_ 1.0000 1000 Ssc14c0184_YPS3 1.0000 1000
									Ssc14c0211_ 1.0000 1000 Ssc14w0223_ 1.0000 1000
									Ssc15c0032_ 1.0000 1000 Ssc15c0098_RNY1 1.0000 1000
									Ssc15w0115_ 1.0000 1000 Ssc15c0151_ 1.0000 1000
									Ssc16c0062_PRM1 1.0000 1000 Ssc16w0080_CTS1 1.0000 1000
									Ssc16c0152_FEN2 1.0000 1000 Ssc17w0060_ 1.0000 1000
									Ssc17w0061_ 1.0000 1000 Ssc18c0095_ 1.0000 1000
									Ssc18c0125_ 1.0000 1000 Ssc18w0131_OPT1 1.0000 1000
									Ssc19w0018_OPT2 1.0000 1000 Ssc19w0030_ 1.0000 1000
									Ssc19w0032_ 1.0000 1000 Ssc19w0037_DSE4 1.0000 1000
									Ssc19c0071_SCW10 1.0000 1000 Ssc20w0008_ 1.0000 1000
									Ssc20c0033_ 1.0000 1000 Ssc21w0035_YPS3 1.0000 1000
									Ssc21w0042_ 1.0000 1000 Ssc21w0043_ 1.0000 1000
									Ssc22c0026_ 1.0000 1000 Ssc23c0003_UTH1 1.0000 1000
									Ssc37c0001_ 1.0000 93
									********************************************************************************
									********************************************************************************
									COMMAND LINE SUMMARY
									********************************************************************************
									This information can also be useful in the event you wish to report a
									problem with the MEME software.
									command: meme UP_147set_only_WT_WT-kss1-ste12.txt -dna -oc . -nostatus -time 14400 -mod anr -nmotifs 10 -minw 6 -maxw 12 -objfun classic -revcomp -markov_order 0
									model: mod= anr nmotifs= 10 evt= inf
									objective function: em= E-value of product of p-values
									starts= E-value of product of p-values
									strands: + -
									width: minw= 6 maxw= 12
									nsites: minsites= 2 maxsites= 735 wnsites= 0.8
									theta: spmap= uni spfuzz= 0.5
									em: prior= dirichlet b= 0.01 maxiter= 50
									distance= 1e-05
									trim: wg= 11 ws= 1 endgaps= yes
									data: n= 146093 N= 147
									sample: seed= 0 hsfrac= 0
									searchsize= 100000 norand= no csites= 1000
									Letter frequencies in dataset:
									A 0.337 C 0.163 G 0.163 T 0.337
									Background letter frequencies (from file dataset with add-one prior applied):
									A 0.337 C 0.163 G 0.163 T 0.337
									Background model order: 0
									********************************************************************************
									********************************************************************************
									MOTIF TTTCAACATGCA MEME-1	width = 12 sites = 118 llr = 1430 E-value = 2.0e-091
									********************************************************************************
									--------------------------------------------------------------------------------
										Motif TTTCAACATGCA MEME-1 Description
									--------------------------------------------------------------------------------
									Simplified A 2:::a9:a::28
									pos.-specific C ::1a::a:::71
									probability G :::::1:::a:1
									matrix T 799::1::a:1:
									bits 2.6 * * *
									2.4 * * *
									2.1 * * *
									1.8 * * *
									Relative 1.6 * * **
									Entropy 1.3 * ** ****
									(17.5 bits) 1.0 **** *****
									0.8 ***********
									0.5 ************
									0.3 ************
									0.0 ------------
									Multilevel TTTCAACATGCA
									consensus A A
									sequence
									--------------------------------------------------------------------------------
									--------------------------------------------------------------------------------
										Motif TTTCAACATGCA MEME-1 sites sorted by position p-value
									--------------------------------------------------------------------------------
									Sequence name Strand Start P-value Site
									------------- ------ ----- --------- ------------
									Ssc21w0043_ - 552 1.17e-07 ATGCATAAAT TTTCAACATGCA GATATATTGT
									Ssc20w0008_ + 673 1.17e-07 CCTGTATAAT TTTCAACATGCA GGAAAATAGC
									Ssc16w0080_CTS1 + 700 1.17e-07 GCATTCTAAA TTTCAACATGCA GCGTTTGAAA
									Ssc15c0151_ + 672 1.17e-07 AGCAGGTAAA TTTCAACATGCA GGTAGCCAAA
									Ssc15w0115_ - 756 1.17e-07 TCAGTTACAT TTTCAACATGCA TAAATCCCTA
									Ssc15c0098_RNY1 + 609 1.17e-07 TCAATAGAAT TTTCAACATGCA TGCATGAGAA
									Ssc14c0184_YPS3 + 597 1.17e-07 TTAGAATTCT TTTCAACATGCA TGAAACATAC
									Ssc13w0171_ + 602 1.17e-07 CATACGCATT TTTCAACATGCA GAATATACTT
									Ssc11w0185_RNY1 + 722 1.17e-07 AATTAGAAAT TTTCAACATGCA TGAATCGTGC
									Ssc11w0117_PHO11 + 627 1.17e-07 TGCTTCTTTT TTTCAACATGCA TGAAACGGAT
									Ssc10w0232_SPR1 + 552 1.17e-07 TTGGGGAAAT TTTCAACATGCA GAATCCGCTT
									Ssc08c0228_ + 542 1.17e-07 CTACCAAATA TTTCAACATGCA ATACTTAATT
									Ssc08w0210_YPS3 + 630 1.17e-07 CTATAAAAAA TTTCAACATGCA TATCTTTTAT
									Ssc08w0085_ + 611 1.17e-07 TAGCAACATT TTTCAACATGCA TAACTTTAGC
									Ssc08w0072_ + 402 1.17e-07 GCCCGCTGAA TTTCAACATGCA TACTTTTTCT
									Ssc07c0105_YPS3 - 624 1.17e-07 AATTTGAGAC TTTCAACATGCA TGTGCGTGTT
									Ssc06w0261_YPS3 - 673 1.17e-07 GTGAAGAAAA TTTCAACATGCA TAAATTCCCG
									Ssc06c0239_PHO11 + 680 1.17e-07 TTACAGAAAA TTTCAACATGCA AAAATGCCAT
									Ssc06w0238_ + 719 1.17e-07 AAAAACAGAA TTTCAACATGCA TGAATAACAA
									Ssc05c0299_CRH1 + 621 1.17e-07 ATGCATTGCA TTTCAACATGCA TAAAAACATA
									Ssc05w0089_CTS1 + 484 1.17e-07 TTACTTTTTT TTTCAACATGCA TAAAAAATAT
									Ssc04w0318_ + 451 1.17e-07 TCCAGAAGTA TTTCAACATGCA GGTTACCTTT
									Ssc04w0115_ + 649 1.17e-07 AGGGCATGGA TTTCAACATGCA TAAAAAATGA
									Ssc03w0120_PLB1 - 489 1.17e-07 GCACAAAAAT TTTCAACATGCA TGAATCGGAC
									Ssc02c0119_CTS1 + 706 1.17e-07 GCAGAAATGC TTTCAACATGCA TAAAATAAAA
									Ssc01c0646_YPS3 + 677 1.17e-07 GCCCATTTTT TTTCAACATGCA TATATTATAG
									Ssc00c0722_ + 654 1.17e-07 AAAATTGAAA TTTCAACATGCA TAGTGCCAAC
									Ssc00c0722_ + 296 1.17e-07 AAGTATACTG TTTCAACATGCA GATTATAAAT
									Ssc00c0540_ + 735 1.17e-07 TGCGATCATG TTTCAACATGCA TAAAACTTGT
									Ssc10c0081_ + 727 1.74e-07 GATCTTTTTT TTTCAACATGCG AGATCTATTT
									Ssc21w0042_ + 532 2.92e-07 AAACAAAAAA ATTCAACATGCA TAACCACAAT
									Ssc19w0018_OPT2 + 633 2.92e-07 AAGAAAAATA ATTCAACATGCA TGAACTAAAA
									Ssc14w0223_ + 379 2.92e-07 TATAGTAGTA ATTCAACATGCA GAAAAATGAA
									Ssc13c0058_AIM6 + 796 2.92e-07 CAAAATGGGA ATTCAACATGCA TGAAATTATT
									Ssc11c0243_PEP4 + 505 2.92e-07 TCTTTTAAAA ATTCAACATGCA GATCAACAGA
									Ssc10c0024_ + 704 2.92e-07 TTATTGAAAA ATTCAACATGCA TAAAACATAA
									Ssc08w0336_ + 540 2.92e-07 TGGGATTGAA ATTCAACATGCA GCTTACGGAT
									Ssc03c0459_ + 642 2.92e-07 CAACAATAAA ATTCAACATGCA TAATTTTCAA
									Ssc03w0047_ - 752 2.92e-07 AAGTGGGATA ATTCAACATGCA TGAAACTCAA
									Ssc02c0542_SCW10 + 774 2.92e-07 TTCAGTGAAA ATTCAACATGCA TAAATGATTT
									Ssc00c0908_ + 656 2.92e-07 CACATTTAAA ATTCAACATGCA TGAAAACTTG
									Ssc15c0032_ - 604 3.48e-07 CTGCATGAAT TTTCAACATGCC GTTTTATCTA
									Ssc08w0130_ + 754 3.48e-07 GTTAACATAT TTTCAACATGCC ATTCCGAATT
									Ssc05c0192_MKC7 + 626 3.48e-07 AAAAAAAAAC TTTCAACATGCC TTACGCTTTT
									Ssc02c0211_CTS1 + 689 3.48e-07 GAAATTTTCT TTTCAACATGCC GCACTTCTGA
									Ssc05w0409_ + 639 4.05e-07 TAATTTTTTT TTCCAACATGCA TATGCATACT
									Ssc01w0245_ + 219 4.05e-07 ATCTGAGAAT TTCCAACATGCA TGAGATGAAG
									Ssc23c0003_UTH1 + 576 6.48e-07 CGAGAAAAAT TTTCAACATGAA TTACCCTTTT
									Ssc15c0098_RNY1 - 530 6.48e-07 ATGGCAGATT TTTCAACATGAA AGATAATTAC
									Ssc12w0115_YPS3 + 818 6.48e-07 CCATTTAGCT TTTCAACATGAA TTACTTTTTT
									Ssc12w0114_YPS3 + 818 6.48e-07 CCATTTAGCT TTTCAACATGAA TTACTTTTTT
									Ssc11c0237_ + 857 6.48e-07 ATTAGACAGA TTTCAACATGAA GAAACAATCA
									Ssc07c0105_YPS3 + 661 6.48e-07 ATAACATTTT TTTCAACATGAA TCACTTAAAA
									Ssc04w0196_YPS3 + 705 6.48e-07 TGCGCCAAAA TTTCAACATGAA ATTGTATAGT
									Ssc02c0206_ + 770 6.48e-07 TTTCAAATTG TTTCAACATGAA TTTCCGCATT
									Ssc01c0055_ - 605 6.48e-07 GGAAAAAAAA TTTCAACATGAA AATTGAATTT
									Ssc11c0276_ + 731 7.05e-07 CATCGGAGAG TTTCAGCATGCA CATGAAGCAA
									Ssc08w0110_GIT1 + 113 7.05e-07 CCCCTAAAAA TTTCAGCATGCA TGAAACTCAT
									Ssc04c0183_PRY2 + 496 7.05e-07 GCTTGGGATA TTTCAGCATGCA TAACTCTACC
									Ssc04c0193_ + 637 8.18e-07 TTATTCTTGC GTTCAACATGCA GAATGAAATG
									Ssc02w0464_ + 751 8.18e-07 ATAAAAAAAA GTTCAACATGCA TATAGATATC
									Ssc00w0255_CTS1 - 536 8.75e-07 ATTATTTTTT TTGCAACATGCA TAAATCGCAT
									Ssc05w0409_ - 570 1.05e-06 GCCCCTGTCT TTTCATCATGCA TCACAGAGAA
									Ssc22c0026_ - 439 1.31e-06 TGTTGAAATT CTTCAACATGCA TAATATTTTA
									Ssc19w0030_ + 524 1.31e-06 AAAAACGAAT TTTCAACATGAG AGATTGAAAA
									Ssc11c0293_ - 561 1.31e-06 AGAATATAAA TTTCAACATGAG AAGAGCTGCT
									Ssc07c0069_ - 728 1.31e-06 CCCCCCCCCA TTTCAACATGAG ATGTCAAGCA
									Ssc07c0018_ + 710 1.31e-06 GCACAATCCA CTTCAACATGCA TAACAGCCCA
									Ssc06w0297_NRG1 - 597 1.31e-06 CAGAAATAAA TTTCAACATGAG AAACTCTTCT
									Ssc02w0041_CTS1 + 731 1.31e-06 CACGGAAATT CTTCAACATGCA TAAAACTATT
									Ssc07w0089_ - 653 1.58e-06 TAATAACTAT TTTCAACATGTA CTTTTCAGCT
									Ssc03c0331_ + 636 1.81e-06 TTCTTTTTCA TTTCGACATGCA GCTGTCCTTG
									Ssc03w0073_ + 785 1.81e-06 AAGCCGAGAA TTTCAACATGGA AAAACTTCTT
									Ssc18c0125_ + 366 2.08e-06 TATAAAAAAA ATTCAACATGAA ACTTTCGGCT
									Ssc02w0464_ + 494 2.08e-06 GAGAAAGAAA ATTCAACATGAA TATCCAAATC
									Ssc02c0313_PIR3 - 976 2.31e-06 GGAAGTTTTA TTTCAACTTGCA ATAATTTTCT
									Ssc09w0052_SIM1 + 630 2.57e-06 ACCGTTGGTT TCTCAACATGCA TGAAATTCTA
									Ssc01c0055_ + 888 2.57e-06 GAGCACACAT TTTCAACATGAC ATTCCTAATT
									Ssc00w0255_CTS1 + 691 2.57e-06 TGGTTTCCAA TTTCAACATGAC AGAAAAATAT
									Ssc18w0131_OPT1 + 661 3.03e-06 ATGCAAAAAA ATTCATCATGCA TGAAAATACG
									Ssc11c0124_YPS3 + 673 3.03e-06 ACCAGTGAAT TTCCAGCATGCA TCAACATACG
									Ssc05w0089_CTS1 + 522 3.03e-06 GAAGATTTGC ATTCATCATGCA TACTTGTTGT
									Ssc18c0095_ + 799 3.29e-06 CCTTACTTGT TTTCAACATGTG GACCCTCTGT
									Ssc14w0153_YPS3 + 519 3.29e-06 GCCGTTTGAA TTTCAACATGTG GAAAATGAAA
									Ssc06w0247_PLB3 + 362 3.29e-06 TGATTTTGAT TTTCAACATGTG GAAGCAAGGG
									Ssc00c0138_PHO3 + 752 3.29e-06 GTAATAAGAA TTTCAACATGTG CAAGAATCCA
									Ssc19c0071_SCW10 + 662 3.75e-06 TAATAGAAAA ATTCAACATGAG GCATCAAAAG
									Ssc19w0032_ + 570 4.48e-06 CAATACAAAA ATTCAACATGTA ACACAACGAA
									Ssc04c0114_ + 622 4.48e-06 AACATATAAA TTGCAACATGAA ATTACAGATG
									Ssc03c0331_ + 149 4.48e-06 GAATTTTTCA TTTCAACACGCA AAATAAAAGT
									Ssc02c0313_PIR3 + 627 4.48e-06 TTGGGAAATA TTTCAACATCCA CCGCATAGTA
									Ssc18c0095_ - 671 5.09e-06 AACAAATTTG TTTCATCATGAA TTGTCGAAAG
									Ssc05c0288_ + 258 5.09e-06 ATTCTAATTT TTTCATCATGAA AGTAATATTC
									Ssc05c0288_ + 728 5.24e-06 TCCGTTTGAC TTTCAACATGTC ACAAATTAGA
									Ssc03c0072_ + 798 5.61e-06 ATTGTTTTTT TTTCAACATGGC ATTTGTTTTT
									Ssc01w0440_ + 648 5.61e-06 GTTTTCAATT GTGCAACATGCA TAACCCTTTA
									Ssc00c0690_GAS5 + 624 5.61e-06 GTCTATTGTT TTTCAACATGGC ATTCTTCTTA
									Ssc03c0331_ + 783 6.20e-06 TCTTTATGCC ATTCATCATGCG GTATTAAAAT
									Ssc02c0119_CTS1 + 242 6.20e-06 ATAACGAGAC TTCCAACATGTA GTCTTGTGTT
									Ssc21w0043_ + 694 7.21e-06 TAAACAGTAG TTTCAGCATGGA TACACGCCAA
									Ssc14c0211_ + 748 8.14e-06 AAACACCAAA ATTCAACATGTG AGAGAATGTC
									Ssc04w0420_ + 366 8.14e-06 GGCACACGTC TGCCAACATGCG CAAGCTGCAC
									Ssc04c0417_ - 225 8.14e-06 GGCACACGTC TGCCAACATGCG CAAGCTGCAC
									Ssc15c0032_ - 404 8.97e-06 TGCCTATTGC TTGCAGCATGCG TTACTCTAGA
									Ssc00c0688_SEC9 + 453 8.97e-06 TTCGGGTGAG TTTCATCATGAG ACATTCAATC
									Ssc01w0178_CTS1 + 556 9.51e-06 CATATATATT TCTCAGCATGCA TGAAAAATAA
									Ssc22c0026_ + 466 1.03e-05 CAACATTCCA ATTCAACTTGCG AGGCAATTTT
									Ssc20c0033_ + 771 1.03e-05 CCTTTATGCA AGCCAACATGCA TGACGAGTGG
									Ssc20c0033_ + 11 1.03e-05 ACATCTGGTC GTTCAACTTGCA ACAATGCTAT
									Ssc07c0069_ - 814 1.03e-05 TTGGGTCAAC TGTCGACATGCA TAAAAATTAA
									Ssc03c0213_TEC1 - 220 1.03e-05 AGTGGTAAAC ATGCAACATGAA TCTTGTCAAA
									Ssc00w0255_CTS1 + 641 1.03e-05 ATCGATAATT AGCCAACATGCA TACACATACA
									Ssc04w0208_ + 529 1.11e-05 GCCGAGCGCC GTTCAACATGAC TGGCATGCAA
									Ssc03w0073_ - 634 1.11e-05 GCACAATTGA ATTCATCATGAA ATAAAAAAAA
									Ssc04w0115_ - 557 1.18e-05 TCCAAGAAAT TTTCATCTTGCA TTTGAAGTGC
									Ssc04c0114_ + 4 1.18e-05 AAT TTTCATCTTGCA TTTGAAGTGC
									Ssc18c0095_ - 761 1.41e-05 CATGTACAGA ATCCGACATGCA TGCAAGGAAA
									Ssc06c0239_PHO11 - 405 1.41e-05 TCATTTTCTT TTTCAACATCAA TCCATGATTT
									--------------------------------------------------------------------------------
									--------------------------------------------------------------------------------
										Motif TTTCAACATGCA MEME-1 block diagrams
									--------------------------------------------------------------------------------
									SEQUENCE NAME POSITION P-VALUE MOTIF DIAGRAM
									------------- ---------------- -------------
									Ssc21w0043_ 7.2e-06 551_[-1]_130_[+1]_295
									Ssc20w0008_ 1.2e-07 672_[+1]_316
									Ssc16w0080_CTS1 1.2e-07 699_[+1]_289
									Ssc15c0151_ 1.2e-07 671_[+1]_317
									Ssc15w0115_ 1.2e-07 755_[-1]_233
									Ssc15c0098_RNY1 6.5e-07 529_[-1]_67_[+1]_380
									Ssc14c0184_YPS3 1.2e-07 596_[+1]_392
									Ssc13w0171_ 1.2e-07 601_[+1]_387
									Ssc11w0185_RNY1 1.2e-07 721_[+1]_267
									Ssc11w0117_PHO11 1.2e-07 626_[+1]_362
									Ssc10w0232_SPR1 1.2e-07 551_[+1]_437
									Ssc08c0228_ 1.2e-07 541_[+1]_447
									Ssc08w0210_YPS3 1.2e-07 629_[+1]_359
									Ssc08w0085_ 1.2e-07 610_[+1]_378
									Ssc08w0072_ 1.2e-07 401_[+1]_587
									Ssc07c0105_YPS3 6.5e-07 623_[-1]_25_[+1]_328
									Ssc06w0261_YPS3 1.2e-07 672_[-1]_316
									Ssc06c0239_PHO11 1.4e-05 404_[-1]_263_[+1]_309
									Ssc06w0238_ 1.2e-07 718_[+1]_270
									Ssc05c0299_CRH1 1.2e-07 620_[+1]_368
									Ssc05w0089_CTS1 3e-06 483_[+1]_26_[+1]_467
									Ssc04w0318_ 1.2e-07 450_[+1]_538
									Ssc04w0115_ 1.2e-05 556_[-1]_80_[+1]_340
									Ssc03w0120_PLB1 1.2e-07 488_[-1]_500
									Ssc02c0119_CTS1 6.2e-06 241_[+1]_452_[+1]_283
									Ssc01c0646_YPS3 1.2e-07 676_[+1]_312
									Ssc00c0722_ 1.2e-07 295_[+1]_346_[+1]_335
									Ssc00c0540_ 1.2e-07 734_[+1]_254
									Ssc10c0081_ 1.7e-07 726_[+1]_262
									Ssc21w0042_ 2.9e-07 531_[+1]_457
									Ssc19w0018_OPT2 2.9e-07 632_[+1]_356
									Ssc14w0223_ 2.9e-07 378_[+1]_610
									Ssc13c0058_AIM6 2.9e-07 795_[+1]_193
									Ssc11c0243_PEP4 2.9e-07 504_[+1]_484
									Ssc10c0024_ 2.9e-07 703_[+1]_285
									Ssc08w0336_ 2.9e-07 539_[+1]_449
									Ssc03c0459_ 2.9e-07 641_[+1]_347
									Ssc03w0047_ 2.9e-07 751_[-1]_237
									Ssc02c0542_SCW10 2.9e-07 773_[+1]_215
									Ssc00c0908_ 2.9e-07 655_[+1]_333
									Ssc15c0032_ 9e-06 403_[-1]_188_[-1]_385
									Ssc08w0130_ 3.5e-07 753_[+1]_235
									Ssc05c0192_MKC7 3.5e-07 625_[+1]_363
									Ssc02c0211_CTS1 3.5e-07 688_[+1]_300
									Ssc05w0409_ 1e-06 569_[-1]_57_[+1]_350
									Ssc01w0245_ 4.1e-07 218_[+1]_770
									Ssc23c0003_UTH1 6.5e-07 575_[+1]_413
									Ssc12w0115_YPS3 6.5e-07 817_[+1]_171
									Ssc12w0114_YPS3 6.5e-07 817_[+1]_171
									Ssc11c0237_ 6.5e-07 856_[+1]_132
									Ssc04w0196_YPS3 6.5e-07 704_[+1]_284
									Ssc02c0206_ 6.5e-07 769_[+1]_219
									Ssc01c0055_ 2.6e-06 604_[-1]_271_[+1]_101
									Ssc11c0276_ 7e-07 730_[+1]_258
									Ssc08w0110_GIT1 7e-07 112_[+1]_876
									Ssc04c0183_PRY2 7e-07 495_[+1]_493
									Ssc04c0193_ 8.2e-07 636_[+1]_352
									Ssc02w0464_ 2.1e-06 493_[+1]_245_[+1]_238
									Ssc00w0255_CTS1 1e-05 535_[-1]_93_[+1]_38_[+1]_298
									Ssc22c0026_ 1e-05 438_[-1]_15_[+1]_523
									Ssc19w0030_ 1.3e-06 523_[+1]_465
									Ssc11c0293_ 1.3e-06 560_[-1]_428
									Ssc07c0069_ 1e-05 727_[-1]_74_[-1]_175
									Ssc07c0018_ 1.3e-06 709_[+1]_279
									Ssc06w0297_NRG1 1.3e-06 596_[-1]_392
									Ssc02w0041_CTS1 1.3e-06 730_[+1]_258
									Ssc07w0089_ 1.6e-06 652_[-1]_336
									Ssc03c0331_ 6.2e-06 148_[+1]_475_[+1]_135_[+1]_206
									Ssc03w0073_ 1.1e-05 633_[-1]_139_[+1]_204
									Ssc18c0125_ 2.1e-06 365_[+1]_623
									Ssc02c0313_PIR3 4.5e-06 626_[+1]_337_[-1]_13
									Ssc09w0052_SIM1 2.6e-06 629_[+1]_359
									Ssc18w0131_OPT1 3e-06 660_[+1]_328
									Ssc11c0124_YPS3 3e-06 672_[+1]_316
									Ssc18c0095_ 1.4e-05 670_[-1]_78_[-1]_26_[+1]_190
									Ssc14w0153_YPS3 3.3e-06 518_[+1]_470
									Ssc06w0247_PLB3 3.3e-06 361_[+1]_627
									Ssc00c0138_PHO3 3.3e-06 751_[+1]_237
									Ssc19c0071_SCW10 3.7e-06 661_[+1]_327
									Ssc19w0032_ 4.5e-06 569_[+1]_419
									Ssc04c0114_ 1.2e-05 3_[+1]_606_[+1]_367
									Ssc05c0288_ 5.1e-06 257_[+1]_458_[+1]_261
									Ssc03c0072_ 5.6e-06 797_[+1]_191
									Ssc01w0440_ 5.6e-06 647_[+1]_341
									Ssc00c0690_GAS5 5.6e-06 623_[+1]_365
									Ssc14c0211_ 8.1e-06 747_[+1]_241
									Ssc04w0420_ 8.1e-06 365_[+1]_623
									Ssc04c0417_ 8.1e-06 224_[-1]_764
									Ssc00c0688_SEC9 9e-06 452_[+1]_536
									Ssc01w0178_CTS1 9.5e-06 555_[+1]_433
									Ssc20c0033_ 1e-05 10_[+1]_748_[+1]_218
									Ssc03c0213_TEC1 1e-05 219_[-1]_769
									Ssc04w0208_ 1.1e-05 528_[+1]_460
									--------------------------------------------------------------------------------
									--------------------------------------------------------------------------------
										Motif TTTCAACATGCA MEME-1 in BLOCKS format
									--------------------------------------------------------------------------------
									BL MOTIF TTTCAACATGCA width=12 seqs=118
									Ssc21w0043_ ( 552) TTTCAACATGCA 1
									Ssc20w0008_ ( 673) TTTCAACATGCA 1
									Ssc16w0080_CTS1 ( 700) TTTCAACATGCA 1
									Ssc15c0151_ ( 672) TTTCAACATGCA 1
									Ssc15w0115_ ( 756) TTTCAACATGCA 1
									Ssc15c0098_RNY1 ( 609) TTTCAACATGCA 1
									Ssc14c0184_YPS3 ( 597) TTTCAACATGCA 1
									Ssc13w0171_ ( 602) TTTCAACATGCA 1
									Ssc11w0185_RNY1 ( 722) TTTCAACATGCA 1
									Ssc11w0117_PHO11 ( 627) TTTCAACATGCA 1
									Ssc10w0232_SPR1 ( 552) TTTCAACATGCA 1
									Ssc08c0228_ ( 542) TTTCAACATGCA 1
									Ssc08w0210_YPS3 ( 630) TTTCAACATGCA 1
									Ssc08w0085_ ( 611) TTTCAACATGCA 1
									Ssc08w0072_ ( 402) TTTCAACATGCA 1
									Ssc07c0105_YPS3 ( 624) TTTCAACATGCA 1
									Ssc06w0261_YPS3 ( 673) TTTCAACATGCA 1
									Ssc06c0239_PHO11 ( 680) TTTCAACATGCA 1
									Ssc06w0238_ ( 719) TTTCAACATGCA 1
									Ssc05c0299_CRH1 ( 621) TTTCAACATGCA 1
									Ssc05w0089_CTS1 ( 484) TTTCAACATGCA 1
									Ssc04w0318_ ( 451) TTTCAACATGCA 1
									Ssc04w0115_ ( 649) TTTCAACATGCA 1
									Ssc03w0120_PLB1 ( 489) TTTCAACATGCA 1
									Ssc02c0119_CTS1 ( 706) TTTCAACATGCA 1
									Ssc01c0646_YPS3 ( 677) TTTCAACATGCA 1
									Ssc00c0722_ ( 654) TTTCAACATGCA 1
									Ssc00c0722_ ( 296) TTTCAACATGCA 1
									Ssc00c0540_ ( 735) TTTCAACATGCA 1
									Ssc10c0081_ ( 727) TTTCAACATGCG 1
									Ssc21w0042_ ( 532) ATTCAACATGCA 1
									Ssc19w0018_OPT2 ( 633) ATTCAACATGCA 1
									Ssc14w0223_ ( 379) ATTCAACATGCA 1
									Ssc13c0058_AIM6 ( 796) ATTCAACATGCA 1
									Ssc11c0243_PEP4 ( 505) ATTCAACATGCA 1
									Ssc10c0024_ ( 704) ATTCAACATGCA 1
									Ssc08w0336_ ( 540) ATTCAACATGCA 1
									Ssc03c0459_ ( 642) ATTCAACATGCA 1
									Ssc03w0047_ ( 752) ATTCAACATGCA 1
									Ssc02c0542_SCW10 ( 774) ATTCAACATGCA 1
									Ssc00c0908_ ( 656) ATTCAACATGCA 1
									Ssc15c0032_ ( 604) TTTCAACATGCC 1
									Ssc08w0130_ ( 754) TTTCAACATGCC 1
									Ssc05c0192_MKC7 ( 626) TTTCAACATGCC 1
									Ssc02c0211_CTS1 ( 689) TTTCAACATGCC 1
									Ssc05w0409_ ( 639) TTCCAACATGCA 1
									Ssc01w0245_ ( 219) TTCCAACATGCA 1
									Ssc23c0003_UTH1 ( 576) TTTCAACATGAA 1
									Ssc15c0098_RNY1 ( 530) TTTCAACATGAA 1
									Ssc12w0115_YPS3 ( 818) TTTCAACATGAA 1
									Ssc12w0114_YPS3 ( 818) TTTCAACATGAA 1
									Ssc11c0237_ ( 857) TTTCAACATGAA 1
									Ssc07c0105_YPS3 ( 661) TTTCAACATGAA 1
									Ssc04w0196_YPS3 ( 705) TTTCAACATGAA 1
									Ssc02c0206_ ( 770) TTTCAACATGAA 1
									Ssc01c0055_ ( 605) TTTCAACATGAA 1
									Ssc11c0276_ ( 731) TTTCAGCATGCA 1
									Ssc08w0110_GIT1 ( 113) TTTCAGCATGCA 1
									Ssc04c0183_PRY2 ( 496) TTTCAGCATGCA 1
									Ssc04c0193_ ( 637) GTTCAACATGCA 1
									Ssc02w0464_ ( 751) GTTCAACATGCA 1
									Ssc00w0255_CTS1 ( 536) TTGCAACATGCA 1
									Ssc05w0409_ ( 570) TTTCATCATGCA 1
									Ssc22c0026_ ( 439) CTTCAACATGCA 1
									Ssc19w0030_ ( 524) TTTCAACATGAG 1
									Ssc11c0293_ ( 561) TTTCAACATGAG 1
									Ssc07c0069_ ( 728) TTTCAACATGAG 1
									Ssc07c0018_ ( 710) CTTCAACATGCA 1
									Ssc06w0297_NRG1 ( 597) TTTCAACATGAG 1
									Ssc02w0041_CTS1 ( 731) CTTCAACATGCA 1
									Ssc07w0089_ ( 653) TTTCAACATGTA 1
									Ssc03c0331_ ( 636) TTTCGACATGCA 1
									Ssc03w0073_ ( 785) TTTCAACATGGA 1
									Ssc18c0125_ ( 366) ATTCAACATGAA 1
									Ssc02w0464_ ( 494) ATTCAACATGAA 1
									Ssc02c0313_PIR3 ( 976) TTTCAACTTGCA 1
									Ssc09w0052_SIM1 ( 630) TCTCAACATGCA 1
									Ssc01c0055_ ( 888) TTTCAACATGAC 1
									Ssc00w0255_CTS1 ( 691) TTTCAACATGAC 1
									Ssc18w0131_OPT1 ( 661) ATTCATCATGCA 1
									Ssc11c0124_YPS3 ( 673) TTCCAGCATGCA 1
									Ssc05w0089_CTS1 ( 522) ATTCATCATGCA 1
									Ssc18c0095_ ( 799) TTTCAACATGTG 1
									Ssc14w0153_YPS3 ( 519) TTTCAACATGTG 1
									Ssc06w0247_PLB3 ( 362) TTTCAACATGTG 1
									Ssc00c0138_PHO3 ( 752) TTTCAACATGTG 1
									Ssc19c0071_SCW10 ( 662) ATTCAACATGAG 1
									Ssc19w0032_ ( 570) ATTCAACATGTA 1
									Ssc04c0114_ ( 622) TTGCAACATGAA 1
									Ssc03c0331_ ( 149) TTTCAACACGCA 1
									Ssc02c0313_PIR3 ( 627) TTTCAACATCCA 1
									Ssc18c0095_ ( 671) TTTCATCATGAA 1
									Ssc05c0288_ ( 258) TTTCATCATGAA 1
									Ssc05c0288_ ( 728) TTTCAACATGTC 1
									Ssc03c0072_ ( 798) TTTCAACATGGC 1
									Ssc01w0440_ ( 648) GTGCAACATGCA 1
									Ssc00c0690_GAS5 ( 624) TTTCAACATGGC 1
									Ssc03c0331_ ( 783) ATTCATCATGCG 1
									Ssc02c0119_CTS1 ( 242) TTCCAACATGTA 1
									Ssc21w0043_ ( 694) TTTCAGCATGGA 1
									Ssc14c0211_ ( 748) ATTCAACATGTG 1
									Ssc04w0420_ ( 366) TGCCAACATGCG 1
									Ssc04c0417_ ( 225) TGCCAACATGCG 1
									Ssc15c0032_ ( 404) TTGCAGCATGCG 1
									Ssc00c0688_SEC9 ( 453) TTTCATCATGAG 1
									Ssc01w0178_CTS1 ( 556) TCTCAGCATGCA 1
									Ssc22c0026_ ( 466) ATTCAACTTGCG 1
									Ssc20c0033_ ( 771) AGCCAACATGCA 1
									Ssc20c0033_ ( 11) GTTCAACTTGCA 1
									Ssc07c0069_ ( 814) TGTCGACATGCA 1
									Ssc03c0213_TEC1 ( 220) ATGCAACATGAA 1
									Ssc00w0255_CTS1 ( 641) AGCCAACATGCA 1
									Ssc04w0208_ ( 529) GTTCAACATGAC 1
									Ssc03w0073_ ( 634) ATTCATCATGAA 1
									Ssc04w0115_ ( 557) TTTCATCTTGCA 1
									Ssc04c0114_ ( 4) TTTCATCTTGCA 1
									Ssc18c0095_ ( 761) ATCCGACATGCA 1
									Ssc06c0239_PHO11 ( 405) TTTCAACATCAA 1
									//
									--------------------------------------------------------------------------------
									--------------------------------------------------------------------------------
										Motif TTTCAACATGCA MEME-1 position-specific scoring matrix
									--------------------------------------------------------------------------------
									log-odds matrix: alength= 4 w= 12 n= 142935 bayes= 11.9388 E= 2.0e-091
									-67 -268 -194 110
									-1353 -326 -194 148
									-1353 -109 -194 139
									-1353 262 -1353 -1353
									153 -1353 -268 -1353
									134 -1353 -146 -199
									-1353 262 -1353 -1353
									151 -1353 -1353 -299
									-1353 -426 -1353 156
									-1353 -326 259 -1353
									-61 204 -226 -214
									119 -94 -18 -1353
									--------------------------------------------------------------------------------
									--------------------------------------------------------------------------------
										Motif TTTCAACATGCA MEME-1 position-specific probability matrix
									--------------------------------------------------------------------------------
									letter-probability matrix: alength= 4 w= 12 nsites= 118 E= 2.0e-091
									0.211864 0.025424 0.042373 0.720339
									0.000000 0.016949 0.042373 0.940678
									0.000000 0.076271 0.042373 0.881356
									0.000000 1.000000 0.000000 0.000000
									0.974576 0.000000 0.025424 0.000000
									0.855932 0.000000 0.059322 0.084746
									0.000000 1.000000 0.000000 0.000000
									0.957627 0.000000 0.000000 0.042373
									0.000000 0.008475 0.000000 0.991525
									0.000000 0.016949 0.983051 0.000000
									0.220339 0.669492 0.033898 0.076271
									0.771186 0.084746 0.144068 0.000000
									--------------------------------------------------------------------------------
									--------------------------------------------------------------------------------
										Motif TTTCAACATGCA MEME-1 regular expression
									--------------------------------------------------------------------------------
									[TA]TTCAACATG[CA]A
									--------------------------------------------------------------------------------
									Time 501.80 secs.
									********************************************************************************
									********************************************************************************
									MOTIF AAARAAAAAAAA MEME-2	width = 12 sites = 311 llr = 2848 E-value = 1.1e-083
									********************************************************************************
									--------------------------------------------------------------------------------
										Motif AAARAAAAAAAA MEME-2 Description
									--------------------------------------------------------------------------------
									Simplified A 9996a89978aa
									pos.-specific C :1:1::::::::
									probability G :113:21:31::
									matrix T :::1:::1::::
									bits 2.6
									2.4
									2.1
									1.8
									Relative 1.6 * *
									Entropy 1.3 * * * **
									(13.2 bits) 1.0 *** * ** **
									0.8 *** ********
									0.5 ************
									0.3 ************
									0.0 ------------
									Multilevel AAAAAAAAAAAA
									consensus G G
									sequence
									--------------------------------------------------------------------------------
									--------------------------------------------------------------------------------
										Motif AAARAAAAAAAA MEME-2 sites sorted by position p-value
									--------------------------------------------------------------------------------
									Sequence name Strand Start P-value Site
									------------- ------ ----- --------- ------------
									Ssc19w0037_DSE4 - 892 1.54e-06 AGATAAAAGA AAAGAAAAAAAA CGAAAGAAAA
									Ssc19w0037_DSE4 - 878 1.54e-06 AAAAAAAACG AAAGAAAAGAAA AAGCAATAAA
									Ssc19w0018_OPT2 - 865 1.54e-06 TTGAATAATG AAAGAAAAAAAA GAAACAAAAA
									Ssc14c0062_CRC1 - 390 1.54e-06 GAATGTGAAA AAAGAAAAGAAA ATAAAAAAAA
									Ssc11c0243_PEP4 - 488 1.54e-06 TGAATTTTTA AAAGAAAAAAAA ACAAGCGCAC
									Ssc10w0087_ - 139 1.54e-06 ATAACTTGAA AAAGAAAAGAAA AAGACGGCAC
									Ssc10c0086_ + 481 1.54e-06 ATAACTTGAA AAAGAAAAGAAA AAGACGGCAC
									Ssc09w0052_SIM1 + 542 1.54e-06 TGAAAAGGAA AAAGAAAAAAAA ACCATGGAAA
									Ssc08w0130_ - 416 1.54e-06 AGAAACATTA AAAGAAAAAAAA GAAATTTAAA
									Ssc08c0087_ - 409 1.54e-06 ATACTTACAA AAAGAAAAAAAA AAGTAATGCA
									Ssc06c0371_ - 456 1.54e-06 CAGAAAGCAA AAAGAAAAAAAA AGGAAGGAGG
									Ssc06w0238_ - 636 1.54e-06 TTACAAAACC AAAGAAAAAAAA TCATATATAG
									Ssc06w0187_ + 189 1.54e-06 AGAAATACGG AAAGAAAAAAAA TATTTAGTGA
									Ssc05c0192_MKC7 + 611 1.54e-06 GAACAATATA AAAGAAAAAAAA AACTTTCAAC
									Ssc04w0196_YPS3 - 123 1.54e-06 TTTTAAAAAA AAAGAAAAAAAA ATTTATAATT
									Ssc04c0193_ - 914 1.54e-06 AAAGTGTTAA AAAGAAAAGAAA AAGAAAAAGA
									Ssc03c0459_ - 902 1.54e-06 ACGAAAAATA AAAGAAAAAAAA ATATAATACA
									Ssc03c0459_ - 782 1.54e-06 TCAAATTCAA AAAGAAAAAAAA ATATTTAACC
									Ssc03w0441_ + 761 1.54e-06 GGATCTTTTG AAAGAAAAAAAA AGAACAATCG
									Ssc03c0213_TEC1 - 855 1.54e-06 ATCATTAAAA AAAGAAAAAAAA ATGTTTTAAT
									Ssc02w0041_CTS1 - 473 1.54e-06 AAAAAAAGGA AAAGAAAAAAAA GATTCGGATA
									Ssc01c0646_YPS3 + 585 1.54e-06 CAGTTTGATC AAAGAAAAAAAA AACGAAGTTA
									Ssc01c0055_ + 586 1.54e-06 GATGCAGGCT AAAGAAAAAAAA TTCAATTTTC
									Ssc00c0690_GAS5 - 497 1.54e-06 TAAGAAAAGA AAAGAAAAAAAA AATTTAAAAG
									Ssc23c0003_UTH1 - 82 4.72e-06 CAATAAAAAA AAAAAAAAAAAA CGGAGGTGAA
									Ssc21w0042_ - 795 4.72e-06 TAATTAACAA AAAAAAAAAAAA CCAAAATGAA
									Ssc19c0071_SCW10 + 538 4.72e-06 GATGTTGAAA AAAAAAAAGAAA GAACCGCAAA
									Ssc19c0071_SCW10 - 186 4.72e-06 ATTTTTTCCC AAAAAAAAAAAA CTAATGGTGG
									Ssc19w0032_ - 341 4.72e-06 TGAATGTAAA AAAAAAAAAAAA GTTAGTTTCC
									Ssc17w0061_ - 44 4.72e-06 TATACAAAGT AAAAAAAAAAAA TACGAAAACA
									Ssc15w0115_ + 791 4.72e-06 CGCTCCACAT AAAAAAAAAAAA GAATATGCGT
									Ssc15c0098_RNY1 + 832 4.72e-06 CATAAAGAAG AAAAAAAAGAAA TTGTTTACTC
									Ssc14c0211_ - 45 4.72e-06 GAAGGGACAA AAAAAAAAGAAA ATATATAAAT
									Ssc14w0153_YPS3 + 860 4.72e-06 GTTCTTTTCA AAAAAAAAGAAA ACACTGCAGA
									Ssc14w0153_YPS3 + 449 4.72e-06 TGTAGCTAGA AAAAAAAAGAAA GCACACACAA
									Ssc13c0058_AIM6 - 532 4.72e-06 CTTGATATTC AAAAAAAAAAAA GGATATAATT
									Ssc11c0124_YPS3 + 706 4.72e-06 GATGAACACG AAAAAAAAGAAA GGCATTACGA
									Ssc10w0173_ + 790 4.72e-06 TGACATGCAT AAAAAAAAGAAA TAGGTGCCTT
									Ssc10c0024_ + 127 4.72e-06 AAGAATGGGC AAAAAAAAAAAA GAAGAAGAAA
									Ssc09w0263_SCP1 + 632 4.72e-06 TTTATGCAGG AAAAAAAAGAAA AGAAAAAAGC
									Ssc09w0263_SCP1 + 121 4.72e-06 AAAAAAAAAA AAAAAAAAAAAA AAAAGAAAAA
									Ssc09w0263_SCP1 + 106 4.72e-06 CAAGGAGAGG AAAAAAAAAAAA AAAAAAAAAA
									Ssc08w0336_ - 868 4.72e-06 TTTTCTTCCA AAAAAAAAAAAA GAAAATAATA
									Ssc08w0336_ - 50 4.72e-06 TACTAAGTAA AAAAAAAAAAAA AAATACAGAC
									Ssc07c0018_ - 553 4.72e-06 TTATCTGTCC AAAAAAAAAAAA AAAAAAAAAA
									Ssc07c0018_ - 539 4.72e-06 AAAAAAAAAA AAAAAAAAAAAA CATATTTCTG
									Ssc06w0261_YPS3 - 570 4.72e-06 CAAAAAAAAA AAAAAAAAAAAA TCATGCATGA
									Ssc05c0428_ - 642 4.72e-06 TCTGCATACA AAAAAAAAAAAA GAAAAAAGAA
									Ssc05w0385_LIH1 - 417 4.72e-06 CATTCAACAA AAAAAAAAAAAA GAAAAAAGAG
									Ssc05w0385_LIH1 - 309 4.72e-06 CAGATAAAAC AAAAAAAAAAAA GAGAGTAAAA
									Ssc04c0417_ - 868 4.72e-06 TATTTTTGAA AAAAAAAAGAAA GGATCCTTGC
									Ssc03c0442_ + 265 4.72e-06 GGAAAAAAAT AAAAAAAAAAAA ATAAAAATAA
									Ssc03c0213_TEC1 - 831 4.72e-06 GTTTTAATGG AAAAAAAAAAAA CAGGAATCCA
									Ssc03w0120_PLB1 - 913 4.72e-06 AAATAAAAAT AAAAAAAAAAAA TAAAAAAGAA
									Ssc03w0073_ - 899 4.72e-06 AACACATGAA AAAAAAAAGAAA AGCATTATAG
									Ssc03w0073_ - 725 4.72e-06 ACTCACAATA AAAAAAAAGAAA AAATATTGTT
									Ssc03w0047_ - 351 4.72e-06 GATATAAAGT AAAAAAAAAAAA GGTATAACTG
									Ssc02w0457_HSP30 - 547 4.72e-06 AAGAGTAAAA AAAAAAAAAAAA TAGAGTTTGC
									Ssc02c0155_ + 478 4.72e-06 TGTTTATTAT AAAAAAAAAAAA AAAAAAAGTA
									Ssc02w0041_CTS1 - 488 4.72e-06 TTATACAAAA AAAAAAAAAAAA GGAAAAGAAA
									Ssc02w0041_CTS1 + 16 4.72e-06 AAAAAAAAAA AAAAAAAAAAAA GAAGAGAGTC
									Ssc01c0055_ - 974 4.72e-06 TATAATCAAA AAAAAAAAAAAA TAATAATAAT
									Ssc00c0688_SEC9 + 819 4.72e-06 TGAATTTTGC AAAAAAAAAAAA AAGAATATAA
									Ssc00c0688_SEC9 - 364 4.72e-06 GAGCAAGTTC AAAAAAAAAAAA TCTGAAACAT
									Ssc16c0062_PRM1 - 618 5.47e-06 ATGAAAAAAA AAAGAGAAGAAA AAATGAACGA
									Ssc14w0069_ - 765 5.47e-06 AGCGAAAAAT AAAGAGAAAAAA ATTTTTACTA
									Ssc12w0159_KEX1 + 144 5.47e-06 AAGAACACCA AAAGAGAAAAAA GATAAATTTG
									Ssc11w0117_PHO11 - 200 5.47e-06 TTTGCAGGGA AAAGAGAAGAAA AAAGTGCAGA
									Ssc06w0193_SPS19 - 896 5.47e-06 AAAAAGAGAC AAAGAGAAGAAA CAGTGTAATA
									Ssc00c0908_ - 911 5.47e-06 AAGAGAAAGA AAAGAGAAAAAA CACGAGAACT
									Ssc22c0026_ - 758 7.01e-06 AAAGAAAAGT AAAAAGAAAAAA CTAAGGAAAT
									Ssc11c0276_ - 900 7.01e-06 GAATAAACGG AAAAAGAAGAAA GTCAAATCTA
									Ssc09w0263_SCP1 + 139 7.01e-06 AAAAAAAAGA AAAAAGAAAAAA GAAAAAACTG
									Ssc08c0087_ - 860 7.01e-06 TTTTTGAAAG AAAAAGAAGAAA CTGAAAGAAA
									Ssc05w0275_ - 911 7.01e-06 TATTGAAAGA AAAAAGAAAAAA TAATAATTAT
									Ssc05w0275_ - 717 7.01e-06 ATGTAAGAAT AAAAAGAAGAAA TGCATGTTAG
									Ssc05c0192_MKC7 + 954 7.01e-06 TTAAAAAATC AAAAAGAAAAAA CATAAAATTT
									Ssc04w0318_ - 380 7.01e-06 AAAAATATAA AAAAAGAAAAAA AGGGAAAGAT
									Ssc04c0193_ - 899 7.01e-06 AAAGAAAAAG AAAAAGAAAAAA GAATAAATAA
									Ssc04c0101_ - 545 7.01e-06 AAAACGATAA AAAAAGAAAAAA CCCTTACTAT
									Ssc03c0331_ - 535 7.01e-06 GCCAAACAAG AAAAAGAAGAAA AAACTAAATA
									Ssc00c0743_ - 422 7.01e-06 AAAAAAAGTG AAAAAGAAGAAA AAAAAACATA
									Ssc00c0228_NRG1 + 767 7.01e-06 TAGTTGAAGG AAAAAGAAGAAA GCTCAGAAAA
									Ssc00c0228_NRG1 - 477 7.01e-06 GCATGAATGC AAAAAGAAAAAA TCAGCACAGA
									Ssc11w0185_RNY1 + 668 7.75e-06 CTATCACGCG AAAGAAAAGGAA ACAGAATGAA
									Ssc10c0024_ - 732 7.75e-06 AAGATCCACA AAAGAAAAAGAA GAAGACTTAT
									Ssc01c0646_YPS3 - 944 7.75e-06 AATAATCGAA AAAGAAAAAGAA GGTTTTTTTT
									Ssc19w0030_ + 53 9.29e-06 TTATTAATTC AAAAAAAAGGAA ACATATCCCA
									Ssc14c0184_YPS3 + 692 9.29e-06 AATGCACTGA AAAAAAAAAGAA TCTATGAATA
									Ssc14w0153_YPS3 - 665 9.29e-06 TAAAATTAAC AAAAAAAAAGAA CATTCTGATA
									Ssc13w0171_ + 71 9.29e-06 CTGAACAATT AAAAAAAAGGAA CGGATAGCTA
									Ssc11c0293_ - 685 9.29e-06 TGTCAGAAAC AAAAAAAAAGAA TAAATTAAAC
									Ssc11c0124_YPS3 - 852 9.29e-06 GAATATAAGA AAAAAAAAAGAA CAAAAAGAAT
									Ssc11w0117_PHO11 - 777 9.29e-06 ATTCTTTTCC AAAAAAAAAGAA GCAAAAATGA
									Ssc05c0115_FOX2 - 842 9.29e-06 AAAGTAAAAT AAAAAAAAGGAA GAAATATGTA
									Ssc03c0442_ + 634 1.00e-05 TACAGCAGAA AAGGAAAAGAAA CATACAAAAA
									Ssc21w0043_ - 478 1.31e-05 ATAAAAGGTG AAGAAAAAGAAA AATAAAGTAA
									Ssc21w0035_YPS3 + 854 1.31e-05 CTAGATGTAA AAACAAAAAAAA AAGGATTTTC
									Ssc18c0095_ - 387 1.31e-05 AATCATTTGT AAACAAAAAAAA ATATATTCGA
									Ssc14c0184_YPS3 + 924 1.31e-05 ACAAACAAAC AAACAAAAAAAA CAAATATCTT
									Ssc13c0218_ - 171 1.31e-05 TTATTTTTTT AAGAAAAAAAAA GCAAAAAAGG
									Ssc11c0286_ + 328 1.31e-05 ATATATTTAC AAGAAAAAAAAA TGTATTCAGA
									Ssc11w0147_ + 272 1.31e-05 AGCATGAGAG AAGAAAAAAAAA AATTTTTCTA
									Ssc07c0088_ + 347 1.31e-05 TAATGATGGA AAACAAAAAAAA AATAAAAATG
									Ssc05w0409_ - 115 1.31e-05 AACATATGAA AAACAAAAAAAA TTCCGGTGGC
									Ssc04w0196_YPS3 - 785 1.31e-05 TACTTTGGGA AAACAAAAAAAA ACCATGAATG
									Ssc03w0120_PLB1 - 746 1.31e-05 AACTTCACAG AAGAAAAAGAAA GAAAAATATT
									Ssc03w0118_PLB1 - 493 1.31e-05 TGCCGTATGC AAGAAAAAAAAA GTTAAAAATA
									Ssc02w0237_ - 251 1.31e-05 TCCAAAAAGC AAGAAAAAGAAA ATAATAAAAA
									Ssc02c0211_CTS1 + 787 1.31e-05 ATAGAAAAAA AAACAAAAAAAA AACTCATAGA
									Ssc01c0573_ + 769 1.31e-05 AGTTTTATTG AAACAAAAAAAA ATTTTTTTTC
									Ssc01c0573_ + 435 1.31e-05 AAAAAACGCG AAGAAAAAAAAA TCCACATGCA
									Ssc01w0245_ + 959 1.31e-05 CTCCAGCAGG AAACAAAAAAAA TAACAAGTAA
									Ssc00c0688_SEC9 - 334 1.31e-05 ATTAAAAATA AAACAAAAAAAA CGAAAGTCTC
									Ssc01w0178_CTS1 - 938 1.35e-05 AAAGAATAGT AAAGAGAAAGAA AAAAGTAAAG
									Ssc21w0042_ - 648 1.42e-05 TAAAAGAAAT AAAAAGAAAGAA ACCACGTAAT
									Ssc19w0018_OPT2 - 847 1.42e-05 AAAAGAAACA AAAAAGAAAGAA GTTGAATATC
									Ssc14w0153_YPS3 - 397 1.42e-05 TCTGAACAAA AAAAAGAAGGAA AATTAAAGAA
									Ssc04c0101_ - 900 1.42e-05 ATGGAGGAGA AAAAAGAAAGAA AACCAAGAAA
									Ssc15w0115_ - 241 1.61e-05 TAAAAAATAA ACAGAAAAGAAA ATAAACGAAG
									Ssc14w0161_ - 898 1.61e-05 AGAGAGAACA AGAGAAAAAAAA GCAACAAATA
									Ssc14w0161_ - 747 1.61e-05 AAGGAGAAAG AGAGAAAAGAAA GAAAGAGGAT
									Ssc08w0130_ + 595 1.61e-05 ACTTTATAAT ACAGAAAAGAAA ACCCTTTGCC
									Ssc08c0087_ - 567 1.61e-05 GTGCAATAAA ACAGAAAAGAAA GAAAAAGGCA
									Ssc08c0087_ + 502 1.61e-05 AGTTTTAAAA AGAGAAAAGAAA AAGCGTTTAT
									Ssc08c0087_ - 195 1.61e-05 TTCTAAGAAG AGAGAAAAAAAA TGAAAAATAT
									Ssc06c0239_PHO11 - 712 1.61e-05 AGAAACTGAA AAGGAGAAAAAA CGTGATATAG
									Ssc06w0187_ + 617 1.61e-05 GAAAAAAATA AGAGAAAAAAAA AGATGGTTTC
									Ssc06w0187_ - 137 1.61e-05 CTGCACTTTG AGAGAAAAAAAA TTGTTAGAAA
									Ssc04w0196_YPS3 - 664 1.61e-05 CCTGCTTGAT ACAGAAAAAAAA ACGTAAAACT
									Ssc04c0183_PRY2 + 941 1.61e-05 ACAGATAACC AGAGAAAAAAAA CAAAGAAAAC
									Ssc04c0114_ + 724 1.61e-05 GACAGCCAAT ACAGAAAAAAAA ATGGGGTTCT
									Ssc03w0120_PLB1 - 229 1.61e-05 ATTTAGGAAT AGAGAAAAAAAA ATTTTTTACT
									Ssc02w0464_ - 197 1.61e-05 ACTAGCAAAA AGAGAAAAGAAA AGTTGGTGAT
									Ssc02c0313_PIR3 - 463 1.61e-05 CAGTGCGCAG ACAGAAAAAAAA CGTAGATCTA
									Ssc02c0206_ + 96 1.61e-05 AGGATCGGGG ACAGAAAAAAAA ATCGAGAAAT
									Ssc00c0908_ - 432 1.61e-05 TTCTTCAACA AGAGAAAAAAAA ATAGCATGGT
									Ssc22c0026_ + 979 2.21e-05 TACGAAAACA ACAAAAAAAAAA TTTAAAAACA
									Ssc22c0026_ + 119 2.21e-05 GAAAGGGAAG AAGAAGAAAAAA GCAACTTTTC
									Ssc21w0043_ - 868 2.21e-05 CTTGATATTT AGAAAAAAAAAA GTTACAAAAT
									Ssc21w0043_ - 336 2.21e-05 AAAAAAATTT AGAAAAAAAAAA TTACAATAAA
									Ssc21w0035_YPS3 + 365 2.21e-05 ACAATAAAAC AGAAAAAAAAAA CACTTGCAGA
									Ssc14c0184_YPS3 - 877 2.21e-05 AATTTATGAA AAAGAAGAGAAA CAGTCTTTCC
									Ssc14w0161_ - 322 2.21e-05 ACAAAAATAA AAACAGAAAAAA CAAAGGGATC
									Ssc14w0153_YPS3 - 840 2.21e-05 TTTGAAAAGA ACAAAAAAAAAA ATAAAGATGC
									Ssc14w0153_YPS3 + 489 2.21e-05 GTTGCCGCAT ACAAAAAAAAAA TGGAATTCGC
									Ssc14c0062_CRC1 - 761 2.21e-05 GTGAAGCTGG AAAGAAGAGAAA AAGAAGCGAA
									Ssc13w0171_ - 858 2.21e-05 TGATGAAATT AAGAAGAAAAAA AGATAAAAGA
									Ssc08w0336_ - 292 2.21e-05 TGAAGGAGCA AAAGAAAAACAA GGAAAATCAA
									Ssc05c0288_ - 179 2.21e-05 GATAGAAGAA AAACAGAAAAAA AGTTACTTAA
									Ssc04c0183_PRY2 - 655 2.21e-05 GGTACAAAGT ACAAAAAAAAAA TTAAAAAAAT
									Ssc03c0442_ + 213 2.21e-05 AAAATAAAGG AAGAAGAAGAAA ATAAAATAAC
									Ssc03w0120_PLB1 - 457 2.21e-05 TAAATACTTT AAACAGAAAAAA TAAAAATACA
									Ssc01w0178_CTS1 - 171 2.21e-05 CGTGAAACCC AAAGAAGAAAAA CAGATATACG
									Ssc01w0178_CTS1 + 14 2.21e-05 CCAGATAAAT ACAAAAAAAAAA GTTTTCAGGA
									Ssc15c0151_ + 699 2.63e-05 CCAAAAGGTA AAGGAAAAAGAA AAGCGGATAA
									Ssc14w0223_ - 817 2.63e-05 ATAGAAGAAT AAAAAAGAGAAA GCTATTTGGT
									Ssc11c0293_ - 472 2.63e-05 AACATTTAAT AAAAAAAAACAA TTGACTTACA
									Ssc08w0110_GIT1 - 89 2.63e-05 TTTAGGGGAA AAAAAAGAGAAA AGCATACATG
									Ssc07c0069_ + 443 2.63e-05 GTATTTGCAA AAAAAAAAACAA TCAGCCATGA
									Ssc05w0275_ - 344 2.63e-05 TCTGCTAGAT AAAGACAAGAAA TAATATCAGT
									Ssc03c0459_ - 431 2.63e-05 TACAGAAATT AAAGACAAAAAA ACGTCATTTG
									Ssc03c0072_ - 812 2.63e-05 CGTAATTACC AAAAAAAAACAA ATGCCATGTT
									Ssc02c0206_ - 984 2.63e-05 AATCT AAAAAAAAACAA TGAAGAAAGT
									Ssc02c0119_CTS1 - 873 2.63e-05 CGATAGAAGT AAAAAAAAACAA TGGATTATGT
									Ssc21w0042_ + 520 2.93e-05 TACCATAATG AAAAACAAAAAA ATTCAACATG
									Ssc21w0042_ - 455 2.93e-05 AATTATCCAT AAAAACAAAAAA TTATTGCAAA
									Ssc18c0125_ - 547 2.93e-05 GCCCATAGAA AAGAAAAAGGAA GGGATATACC
									Ssc15c0151_ - 926 2.93e-05 AGTACAGAAG AAAAACAAGAAA TAGAAATGGA
									Ssc05c0299_CRH1 - 838 2.93e-05 AAAATGAAAT AAAAACAAAAAA TGTTAGAATT
									Ssc03w0073_ - 605 2.93e-05 AAAAGCATAA AAAAACAAGAAA AAACTACAAC
									Ssc02w0205_ + 70 2.93e-05 AGAGTGTGTG AAGAAAAAAGAA TCATACCTTC
									Ssc01w0178_CTS1 - 957 2.93e-05 TATCACCTCA AAAAACAAAAAA GAATAGTAAA
									Ssc00c0743_ - 216 2.93e-05 TAAAATTAGA AAGAAAAAGGAA TATATCAAAA
									Ssc07c0069_ + 420 3.25e-05 AAAGAGGTAA AAATAAAAAAAA AGTATTTGCA
									Ssc07c0069_ - 275 3.25e-05 AACAATATAA AAATAAAAAAAA GATTAAAATC
									Ssc05c0115_FOX2 - 861 3.25e-05 GCACAAAATA AAATAAAAAAAA GTAAAATAAA
									Ssc03c0442_ + 281 3.25e-05 AAAAAAATAA AAATAAAAAAAA ATAAAAGCTG
									Ssc02w0464_ + 739 3.25e-05 AATAAAAAAG AAATAAAAAAAA GTTCAACATG
									Ssc02w0457_HSP30 - 474 3.25e-05 AAAAAGTAGA AAATAAAAAAAA ATAAATAAAA
									Ssc02w0457_HSP30 - 460 3.25e-05 AAAAAAAAAT AAATAAAAAAAA TAATGTGTGT
									Ssc02c0382_ - 875 3.25e-05 AAATAAAATA AAATAAAAGAAA ACAGAGATTT
									Ssc01c0646_YPS3 + 930 3.25e-05 CAGTCAACAA AAATAAAAAAAA CCTTCTTTTT
									Ssc00c0743_ - 248 3.25e-05 GCATACACTA AAATAAAAAAAA ATAATTAAAA
									Ssc00c0743_ - 163 3.25e-05 GGGGACAGAA AAATAAAAAAAA TCCTTTTAAA
									Ssc21w0042_ - 714 3.41e-05 ATACGTGAAG AAAGAAATGAAA TTGTAGTTTT
									Ssc02w0205_ + 693 3.41e-05 TGGTCGAAGG AAAGAAATAAAA CCTGATGTTA
									Ssc01c0573_ - 847 3.41e-05 AAAAGCGAAA AAAGAAATAAAA TTAAATAAAG
									Ssc19w0030_ - 866 4.00e-05 ATTATGGCTT AAGCAAAAGAAA ATGGAAAAAA
									Ssc18c0095_ + 536 4.00e-05 TTACAATATA ACAGAGAAAAAA CAACAATAAT
									Ssc16c0152_FEN2 + 150 4.00e-05 CTCAAAACTT AAAAAAATAAAA TCTCAGTACC
									Ssc15c0032_ - 561 4.00e-05 GCATTGAATG ACAGAGAAAAAA AGTATTCGCG
									Ssc11w0185_RNY1 - 931 4.00e-05 TTGATAATTG AAGCAAAAAAAA CTACAGAAAA
									Ssc10w0087_ - 710 4.00e-05 TCAAATTAAA AAAAAAATAAAA AAAGAAAATT
									Ssc10w0087_ + 681 4.00e-05 AAGTAAAAAT AAAAAAATAAAA ATTGGTTAAT
									Ssc10w0087_ + 350 4.00e-05 GAAAAAATGA AAAAAAATAAAA AGTAAAAATA
									Ssc10c0086_ - 270 4.00e-05 GAAAAAATGA AAAAAAATAAAA AGTAAAAATA
									Ssc10c0081_ + 154 4.00e-05 TCTAATAAGT AAAAAAATAAAA GCCTAGTTCT
									Ssc10c0024_ - 251 4.00e-05 ATTTTTTTTA AAAAAAATAAAA ATGTAATCCA
									Ssc07w0089_ - 439 4.00e-05 CAATGAAATG AAAAAAATGAAA AAAAAAATCT
									Ssc06w0238_ - 251 4.00e-05 GAGAAAAAAG AAGCAAAAAAAA ATAATTTTAT
									Ssc05c0299_CRH1 - 851 4.00e-05 AAAGAAGGAT AAAAAAATGAAA TAAAAACAAA
									Ssc04c0183_PRY2 + 954 4.00e-05 GAAAAAAAAC AAAGAAAACAAA CAGCCATACT
									Ssc04w0115_ + 670 4.00e-05 ATAAAAAATG AAAGAAAAAAGA TAGAGAGCAA
									Ssc01w0178_CTS1 + 65 4.00e-05 TTTCTTGTGT AAAAAAATGAAA GCTGAATTTC
									Ssc00w0941_ - 738 4.00e-05 ATAAAAAAAT AAAAAAATAAAA CAAATTAAAC
									Ssc16c0062_PRM1 + 689 4.47e-05 GCAGCACTGA AAAAAAAAGAGA AGAATGTGAC
									Ssc14c0211_ + 637 4.47e-05 TTGGGATGAA ACAAAGAAGAAA ACATTACAAA
									Ssc10w0087_ - 651 4.47e-05 TTAATTTTTT AAAAAAAAGAGA TATTTGTAAT
									Ssc10c0024_ + 569 4.47e-05 TATTAAGTTG AAAAAAAACAAA TAAAACGTAG
									Ssc06w0238_ + 480 4.47e-05 TTAAATCCAA AAAGAGAAGCAA TGTTGTTCCA
									Ssc06w0187_ - 667 4.47e-05 TGCAATGTTG AAAAAAAAAAGA GTAAAAAATT
									Ssc02w0464_ + 798 4.47e-05 ATTATACCGC AGAAAGAAAAAA AGAAAACAAA
									Ssc02w0237_ + 714 4.47e-05 TGCGTGCACA ACAAAGAAAAAA CACCTACTAA
									Ssc01w0178_CTS1 + 346 4.47e-05 GATTTTATAC AAAAAAAAGAGA TTTCGGTGAT
									Ssc20w0008_ - 918 4.79e-05 ATAAAACATA AAAAAGAAACAA GAGGTTTGCC
									Ssc18c0125_ + 908 4.79e-05 AGCAATTATT AAAAAGAAGCAA TTTCACTTAG
									Ssc16c0062_PRM1 - 597 4.79e-05 AAAATGAACG AAAAAGAAGCAA TCATAATGGT
									Ssc13w0171_ - 806 4.79e-05 AGGAAAAAGG AAAAAGGAAAAA GGGCAATACG
									Ssc08w0085_ + 549 4.79e-05 TAAAGATATA GAAGAAAAAAAA GTAGTGAAAA
									Ssc03c0459_ - 568 4.79e-05 GTGCGTAGAT AAAAAGGAAAAA GAGAATATTA
									Ssc01w0178_CTS1 - 909 4.79e-05 AAGTGAACAG GAAGAAAAGAAA TATGGATTAG
									Ssc18c0125_ - 581 5.27e-05 TGTACAAGAT AGAAAAAAAGAA TTTTTAACAT
									Ssc14w0223_ - 321 5.27e-05 AATGCAAATT GAAAAAAAAAAA TCAAGGCACA
									Ssc11w0185_RNY1 - 893 5.27e-05 AAAGAAAAAT AAGAAGAAAGAA AAGTGAATGG
									Ssc05w0275_ + 877 5.27e-05 TTGTTTTTTT GAAAAAAAAAAA GTATAAATAA
									Ssc04w0115_ - 938 5.27e-05 TTTTTTCTAA AAAGAAGAAGAA GGAGAAAGTT
									Ssc02c0206_ - 277 5.27e-05 AATCCACTTA AAAGAAGAGGAA AAAAAAATTC
									Ssc01c0573_ - 661 5.27e-05 TAATACAACG GAAAAAAAGAAA CAGCGAAGAG
									Ssc00c0138_PHO3 - 710 5.27e-05 ACCATTAAAC GAAAAAAAGAAA TTTTTATTGT
									Ssc15c0032_ + 142 5.77e-05 AACCGCATTG AAAGAACAGAAA TATTTACAGA
									Ssc14c0062_CRC1 - 432 5.77e-05 AACCGTGGAA AAAGAACAGAAA TTTTTAGTTT
									Ssc11w0185_RNY1 + 243 5.77e-05 TACAAATTGT CAAAAAAAAAAA TTATCAGAGG
									Ssc07c0069_ + 205 5.77e-05 CAAGATAATT CAAAAAAAAAAA TACCTCTATC
									Ssc05w0089_CTS1 + 989 5.77e-05 GTTTTTTTTT CAAAAAAAAAAA
									Ssc05w0089_CTS1 + 560 5.77e-05 GTTTATTCTG AAAAAAGAAGAA GCAGGGAACC
									Ssc03c0331_ - 267 5.77e-05 ATAGATCGAA CAAAAAAAGAAA AGATTTATTT
									Ssc02c0206_ - 872 5.77e-05 TTTATGGTAT CAAAAAAAGAAA TAAGCATGTG
									Ssc00c0908_ + 989 5.77e-05 ATAAATATAA CAAAAAAAGAAA
									Ssc19w0037_DSE4 - 906 6.14e-05 CAAAGAAATT AAAGAGATAAAA GAAAAGAAAA
									Ssc19w0037_DSE4 + 535 6.14e-05 TGTCAGCAGG ACGGAAAAAAAA AGCATGCAGC
									Ssc07c0088_ + 813 6.14e-05 AAAAGGTGTA AAAAAACAAAAA TCTATTCATA
									Ssc06w0247_PLB3 - 597 6.14e-05 TTGTTGAAGG AAAAAACAAAAA TAGAGGAAAA
									Ssc04w0115_ + 954 6.14e-05 TTCTTTTTAG AAAAAACAAAAA CAGTATCTTC
									Ssc02w0457_HSP30 - 907 6.14e-05 ATTATTTAAA AAAGAGATGAAA ACAGATACAC
									Ssc00c0138_PHO3 - 854 6.14e-05 AATATCAAAA AAAAAACAGAAA AGTGAAAGCC
									Ssc20c0033_ + 677 6.92e-05 CCTGCCGCAC AGGAAAAAGAAA AACCGAGAAC
									Ssc19c0071_SCW10 - 962 6.92e-05 TCTATAAGAG AAATAAAAAGAA AATAATTGCC
									Ssc12w0159_KEX1 + 680 6.92e-05 GGAACAGAAA ACACAAAAGAAA TTTCAACATT
									Ssc11w0185_RNY1 + 529 6.92e-05 TTTTATACAT AGGAAAAAAAAA TTAATTCCAA
									Ssc11w0117_PHO11 - 164 6.92e-05 AGAATAGAGT AAGCAGAAAAAA GCCTAATTCT
									Ssc08w0336_ - 232 6.92e-05 ATTGATGTCA AAATAAAAAGAA ATGATCATGC
									Ssc08c0087_ + 114 6.92e-05 TGATGAAGAA AAGGAAAAACAA AAGAAGAGCA
									Ssc06w0261_YPS3 - 907 6.92e-05 TGTAACTTAC AAATAAAAAGAA GGATTCTATC
									Ssc05c0299_CRH1 - 151 6.92e-05 TGGCAAAAAT AAAAAGATAAAA CTATCAGGCA
									Ssc03c0213_TEC1 - 194 6.92e-05 GTCAAACGAA AAAGAGAACAAA TGCCGAATGA
									Ssc02w0464_ - 327 6.92e-05 CGGTACGTCC AAATAAAAGGAA AGAATAGCTT
									Ssc02c0313_PIR3 + 9 6.92e-05 GGTACAGA AAATAAAAGGAA TACGTACTTA
									Ssc02w0123_ + 7 6.92e-05 ATGAAA AAATAAAAAGAA TTTGCACGAT
									Ssc18c0095_ - 920 7.45e-05 TGAATATAAC AAACAAGAAAAA ATGTTTTCCA
									Ssc15w0115_ + 928 7.45e-05 TTCAACTTAA AAAAAGAAAAGA GCAGAACTAA
									Ssc15w0115_ - 210 7.45e-05 GAGAATAGAA AAGAAAAAGCAA TTAGTATTGG
									Ssc14w0069_ - 740 7.45e-05 TTTACTATGG AAGAAAGAAAAA TGTGTGCGAT
									Ssc11c0276_ - 864 7.45e-05 ATTATTCACC AAGGACAAGAAA GGGCTGACTT
									Ssc08w0072_ + 230 7.45e-05 TGCACAAGAC AAGAAAAAGCAA CAGCAACCGC
									Ssc07c0105_YPS3 + 939 7.45e-05 ATAAAACTAT AAACAAAAACAA CTAAAACATT
									Ssc07w0089_ + 402 7.45e-05 AGTAGCACAC AAGAAAGAAAAA TAAGATATCA
									Ssc05c0115_FOX2 - 415 7.45e-05 TTCCTGCTCA AAAAAGAAGAGA ATGAGGGGAA
									Ssc03c0464_PEF1 + 921 7.45e-05 ACACCAGCCA AAACAAAAGCAA AACTCAGAAA
									Ssc03w0120_PLB1 - 349 7.45e-05 TGAAGTTTTG AAAAAGAACAAA TAAAGAAATA
									Ssc02w0205_ + 966 7.45e-05 ACAATAGTCA AAAAAGAACAAA CTTAAAAACA
									Ssc02c0155_ - 744 7.45e-05 AAATAATCAA AAAAAGAACAAA CCAATATAGG
									Ssc22c0026_ - 779 8.07e-05 AAAAAGACAT AAAAAAATGGAA AAGAAAAGTA
									Ssc21w0042_ - 843 8.07e-05 AAAGAAAATA AAACACAAAAAA TATGAGGAAA
									Ssc21w0042_ - 621 8.07e-05 GTAATTCACC AAAAAAATGGAA AAGCAAATCT
									Ssc19w0037_DSE4 - 858 8.07e-05 AAAAGCAATA AAACACAAAAAA GCAGAAGACG
									Ssc15c0032_ - 900 8.07e-05 TTTTAATGGA AAAAAAATGGAA TCATAAATAT
									Ssc13c0058_AIM6 - 672 8.07e-05 ATTTGAGCCA AAAGAAAAATAA TGATGTAATA
									Ssc11c0286_ - 800 8.07e-05 ATGCTCCCAT AAACACAAAAAA TATTATTTAC
									Ssc07c0018_ - 898 8.07e-05 AAAATTTAAC AAAGAAAAATAA ATTTCACACA
									Ssc05c0288_ - 659 8.07e-05 GTTATTGGAT AAACACAAAAAA ATTGTATATA
									Ssc04w0318_ + 268 8.07e-05 AGATGCTGCA AAGAACAAGAAA CAAAGCAACA
									Ssc03c0213_TEC1 - 804 8.07e-05 ATCCAAATTA AAAAAAATGGAA AGGGAATGAA
									Ssc02c0313_PIR3 - 861 8.07e-05 GGAAATTCAA AAAGAAAAGTAA AAGAATTTGA
									Ssc00c0688_SEC9 - 931 8.07e-05 TAAGAATTAT AAAAAAATGGAA GAAATTGACT
									Ssc23c0003_UTH1 - 58 8.87e-05 GAGGTGAATG AAAGAGGAAGAA AAAAACAGCA
									Ssc22c0026_ + 324 8.87e-05 TACTCTCTTA AGAAAGAAAGAA GACTCTTTTC
									Ssc19w0032_ + 538 8.87e-05 AGACGCATAA AAAAAAAACGAA ACGAAGAAAA
									Ssc19w0032_ - 55 8.87e-05 AATGTAAATA AAGTAAAAAAAA TTTATAAATA
									Ssc18c0125_ - 688 8.87e-05 TTTTTAAATT AAAAAAAAATAA TTCTATAAGA
									Ssc08w0130_ - 381 8.87e-05 AAAAACATAC AAAAAAAAATAA TAAATTCAAA
									Ssc07w0089_ + 172 8.87e-05 CTAAATTACA AGAAAGAAAGAA GCTGATCGCT
									Ssc02c0382_ - 774 8.87e-05 GTAAACTATA AAAAAAAAGTAA ATTGCCTGCC
									Ssc00c0743_ - 874 8.87e-05 AAGTTTTTTA AAAAAAAAGTAA GAACATGAAG
									Ssc19w0018_OPT2 + 495 9.13e-05 GACGGAAGAG GAAGAAAAAGAA GGATTCCTTC
									Ssc12w0251_ALD4 - 924 9.13e-05 GTACAGAACA GAAGAAAAAGAA TAGAAAAATG
									Ssc03w0118_PLB1 + 960 9.13e-05 TTGCGTTTAG AAAAAGGAAGAA TAAACAAAAT
									Ssc02c0119_CTS1 + 357 9.13e-05 GCACTTAATG CAAAAGAAGAAA TTCCAATTTT
									Ssc00c0690_GAS5 - 916 9.13e-05 ACAAGCATAC AAAAAGGAAGAA CACTCGGGGC
									Ssc03c0442_ + 153 9.71e-05 ACCAGTATTG AAGGAAAAGAGA AGTAAAACAC
									Ssc03c0405_MSB2 - 204 9.71e-05 TTTGTATTGA CAAGAAAAAGAA TTGAGGTGCA
									Ssc00c0987_ICL1 + 634 9.71e-05 AAATGAATCA AAGGAAAAAAGA AATGACAGCA
									Ssc15w0115_ + 105 1.05e-04 TTACGTGAAC AAGAAAAAGAGA ACCAATGAGT
									Ssc15c0098_RNY1 - 586 1.05e-04 TTCTATTGAA AAGAAAAAGAGA GAAAATCCCT
									Ssc11w0117_PHO11 + 390 1.12e-04 GCTATTCTCA ACAAAAGAAAAA GCTTCTTATC
									Ssc06w0247_PLB3 - 583 1.12e-04 AACAAAAATA GAGGAAAAAAAA GATATTGAGG
									Ssc05w0385_LIH1 + 166 1.12e-04 CTGTACCTTA ACAAAAGAGAAA TAAAATTAGT
									Ssc05c0192_MKC7 + 868 1.40e-04 ATAATGTTTT AAAAAAAAGAAG GATATATAAA
									Ssc11c0124_YPS3 + 62 2.02e-04 CTCGAATATA AAAGAGAAAAAG TTCATTTTTG
									Ssc00c0540_ - 843 2.02e-04 AAAAATAGAT AAAAAAAGGAAA GGAAATTGTG
									Ssc05c0299_CRH1 - 870 2.95e-04 TAATAAAAGG AAAGGGAAGAAA GAAGGATAAA
									--------------------------------------------------------------------------------
									--------------------------------------------------------------------------------
										Motif AAARAAAAAAAA MEME-2 block diagrams
									--------------------------------------------------------------------------------
									SEQUENCE NAME POSITION P-VALUE MOTIF DIAGRAM
									------------- ---------------- -------------
									Ssc19w0037_DSE4 8.1e-05 534_[+2]_311_[-2]_8_[-2]_2_[-2]_
									2_[-2]_83
									Ssc19w0018_OPT2 9.1e-05 494_[+2]_340_[-2]_6_[-2]_124
									Ssc14c0062_CRC1 5.8e-05 389_[-2]_30_[-2]_317_[-2]_228
									Ssc11c0243_PEP4 1.5e-06 487_[-2]_501
									Ssc10w0087_ 4e-05 138_[-2]_199_[+2]_289_[-2]_18_[+2]_
									17_[-2]_279
									Ssc10c0086_ 4e-05 269_[-2]_199_[+2]_508
									Ssc09w0052_SIM1 1.5e-06 541_[+2]_447
									Ssc08w0130_ 8.9e-05 380_[-2]_23_[-2]_167_[+2]_394
									Ssc08c0087_ 6.9e-05 113_[+2]_69_[-2]_202_[-2]_81_[+2]_
									53_[-2]_281_[-2]_129
									Ssc06c0371_ 1.5e-06 455_[-2]_533
									Ssc06w0238_ 4.5e-05 250_[-2]_217_[+2]_144_[-2]_353
									Ssc06w0187_ 4.5e-05 136_[-2]_40_[+2]_416_[+2]_38_[-2]_322
									Ssc05c0192_MKC7 0.00014 610_[+2]_245_[+2]_74_[+2]_35
									Ssc04w0196_YPS3 1.6e-05 122_[-2]_529_[-2]_109_[-2]_204
									Ssc04c0193_ 7e-06 898_[-2]_3_[-2]_75
									Ssc03c0459_ 4.8e-05 430_[-2]_125_[-2]_202_[-2]_108_
									[-2]_87
									Ssc03w0441_ 1.5e-06 760_[+2]_228
									Ssc03c0213_TEC1 8.1e-05 193_[-2]_598_[-2]_15_[-2]_12_[-2]_134
									Ssc02w0041_CTS1 1.5e-06 15_[+2]_445_[-2]_3_[-2]_501
									Ssc01c0646_YPS3 3.3e-05 584_[+2]_333_[+2]_2_[-2]_45
									Ssc01c0055_ 1.5e-06 585_[+2]_376_[-2]_15
									Ssc00c0690_GAS5 9.1e-05 496_[-2]_407_[-2]_73
									Ssc23c0003_UTH1 8.9e-05 57_[-2]_12_[-2]_907
									Ssc21w0042_ 8.1e-05 454_[-2]_53_[+2]_89_[-2]_15_[-2]_
									54_[-2]_69_[-2]_36_[-2]_146
									Ssc19c0071_SCW10 6.9e-05 185_[-2]_340_[+2]_412_[-2]_27
									Ssc19w0032_ 8.9e-05 54_[-2]_274_[-2]_185_[+2]_451
									Ssc17w0061_ 4.7e-06 43_[-2]_945
									Ssc15w0115_ 0.0001 104_[+2]_93_[-2]_19_[-2]_538_[+2]_
									125_[+2]_61
									Ssc15c0098_RNY1 0.0001 585_[-2]_234_[+2]_157
									Ssc14c0211_ 4.5e-05 44_[-2]_580_[+2]_352
									Ssc14w0153_YPS3 2.2e-05 396_[-2]_40_[+2]_28_[+2]_164_[-2]_
									163_[-2]_8_[+2]_129
									Ssc13c0058_AIM6 8.1e-05 531_[-2]_128_[-2]_317
									Ssc11c0124_YPS3 0.0002 61_[+2]_632_[+2]_134_[-2]_137
									Ssc10w0173_ 4.7e-06 789_[+2]_199
									Ssc10c0024_ 4.5e-05 126_[+2]_112_[-2]_306_[+2]_151_
									[-2]_257
									Ssc09w0263_SCP1 7e-06 105_[+2]_3_[+2]_6_[+2]_481_[+2]_357
									Ssc08w0336_ 6.9e-05 49_[-2]_170_[-2]_48_[-2]_564_[-2]_121
									Ssc07c0018_ 8.1e-05 538_[-2]_2_[-2]_333_[-2]_91
									Ssc06w0261_YPS3 6.9e-05 569_[-2]_325_[-2]_82
									Ssc05c0428_ 4.7e-06 641_[-2]_347
									Ssc05w0385_LIH1 0.00011 165_[+2]_131_[-2]_96_[-2]_572
									Ssc04c0417_ 4.7e-06 867_[-2]_121
									Ssc03c0442_ 9.7e-05 152_[+2]_48_[+2]_40_[+2]_4_[+2]_
									341_[+2]_355
									Ssc03w0120_PLB1 7.4e-05 228_[-2]_108_[-2]_96_[-2]_277_[-2]_
									155_[-2]_76
									Ssc03w0073_ 2.9e-05 604_[-2]_108_[-2]_162_[-2]_90
									Ssc03w0047_ 4.7e-06 350_[-2]_638
									Ssc02w0457_HSP30 6.1e-05 459_[-2]_2_[-2]_61_[-2]_348_[-2]_82
									Ssc02c0155_ 7.4e-05 477_[+2]_254_[-2]_245
									Ssc00c0688_SEC9 8.1e-05 333_[-2]_18_[-2]_443_[+2]_100_[-2]_58
									Ssc16c0062_PRM1 4.8e-05 596_[-2]_9_[-2]_59_[+2]_300
									Ssc14w0069_ 7.4e-05 739_[-2]_13_[-2]_224
									Ssc12w0159_KEX1 6.9e-05 143_[+2]_524_[+2]_309
									Ssc11w0117_PHO11 0.00011 163_[-2]_24_[-2]_178_[+2]_375_[-2]_
									212
									Ssc06w0193_SPS19 5.5e-06 895_[-2]_93
									Ssc00c0908_ 5.8e-05 431_[-2]_467_[-2]_66_[+2]
									Ssc22c0026_ 8.1e-05 118_[+2]_193_[+2]_422_[-2]_9_[-2]_
									188_[+2]_10
									Ssc11c0276_ 7.4e-05 863_[-2]_24_[-2]_89
									Ssc05w0275_ 5.3e-05 343_[-2]_361_[-2]_148_[+2]_22_[-2]_78
									Ssc04w0318_ 8.1e-05 267_[+2]_100_[-2]_609
									Ssc04c0101_ 1.4e-05 544_[-2]_343_[-2]_89
									Ssc03c0331_ 5.8e-05 266_[-2]_256_[-2]_454
									Ssc00c0743_ 8.9e-05 162_[-2]_41_[-2]_20_[-2]_162_[-2]_
									440_[-2]_115
									Ssc00c0228_NRG1 7e-06 476_[-2]_278_[+2]_222
									Ssc11w0185_RNY1 6.9e-05 242_[+2]_274_[+2]_127_[+2]_213_
									[-2]_26_[-2]_58
									Ssc19w0030_ 4e-05 52_[+2]_801_[-2]_123
									Ssc14c0184_YPS3 2.2e-05 691_[+2]_173_[-2]_35_[+2]_65
									Ssc13w0171_ 4.8e-05 70_[+2]_723_[-2]_40_[-2]_131
									Ssc11c0293_ 2.6e-05 471_[-2]_201_[-2]_304
									Ssc05c0115_FOX2 7.4e-05 414_[-2]_415_[-2]_7_[-2]_128
									Ssc21w0043_ 2.2e-05 335_[-2]_130_[-2]_378_[-2]_121
									Ssc21w0035_YPS3 2.2e-05 364_[+2]_477_[+2]_135
									Ssc18c0095_ 7.4e-05 386_[-2]_137_[+2]_372_[-2]_69
									Ssc13c0218_ 1.3e-05 170_[-2]_818
									Ssc11c0286_ 8.1e-05 327_[+2]_460_[-2]_189
									Ssc11w0147_ 1.3e-05 271_[+2]_717
									Ssc07c0088_ 6.1e-05 346_[+2]_454_[+2]_176
									Ssc05w0409_ 1.3e-05 114_[-2]_874
									Ssc03w0118_PLB1 9.1e-05 492_[-2]_455_[+2]_29
									Ssc02w0237_ 4.5e-05 250_[-2]_451_[+2]_275
									Ssc02c0211_CTS1 1.3e-05 786_[+2]_202
									Ssc01c0573_ 3.4e-05 434_[+2]_214_[-2]_96_[+2]_66_[-2]_142
									Ssc01w0245_ 1.3e-05 958_[+2]_30
									Ssc01w0178_CTS1 4e-05 13_[+2]_39_[+2]_94_[-2]_163_[+2]_
									551_[-2]_17_[-2]_7_[-2]_32
									Ssc14w0161_ 2.2e-05 321_[-2]_413_[-2]_139_[-2]_91
									Ssc06c0239_PHO11 1.6e-05 711_[-2]_277
									Ssc04c0183_PRY2 4e-05 654_[-2]_274_[+2]_1_[+2]_35
									Ssc04c0114_ 1.6e-05 723_[+2]_265
									Ssc02w0464_ 6.9e-05 196_[-2]_118_[-2]_400_[+2]_47_[+2]_
									191
									Ssc02c0313_PIR3 8.1e-05 8_[+2]_442_[-2]_386_[-2]_128
									Ssc02c0206_ 5.3e-05 95_[+2]_169_[-2]_583_[-2]_100_[-2]_5
									Ssc05c0288_ 8.1e-05 178_[-2]_468_[-2]_330
									Ssc15c0151_ 2.6e-05 698_[+2]_215_[-2]_63
									Ssc14w0223_ 5.3e-05 320_[-2]_484_[-2]_172
									Ssc08w0110_GIT1 2.6e-05 88_[-2]_900
									Ssc07c0069_ 3.3e-05 204_[+2]_58_[-2]_133_[+2]_11_[+2]_546
									Ssc03c0072_ 2.6e-05 811_[-2]_177
									Ssc02c0119_CTS1 9.1e-05 356_[+2]_504_[-2]_116
									Ssc18c0125_ 8.9e-05 546_[-2]_22_[-2]_95_[-2]_208_[+2]_81
									Ssc05c0299_CRH1 0.00029 150_[-2]_675_[-2]_1_[-2]_7_[-2]_119
									Ssc02w0205_ 7.4e-05 69_[+2]_611_[+2]_261_[+2]_23
									Ssc02c0382_ 8.9e-05 773_[-2]_89_[-2]_114
									Ssc16c0152_FEN2 4e-05 149_[+2]_839
									Ssc15c0032_ 8.1e-05 141_[+2]_407_[-2]_327_[-2]_89
									Ssc10c0081_ 4e-05 153_[+2]_835
									Ssc07w0089_ 8.9e-05 171_[+2]_218_[+2]_25_[-2]_550
									Ssc04w0115_ 6.1e-05 669_[+2]_256_[-2]_4_[+2]_35
									Ssc00w0941_ 4e-05 737_[-2]_251
									Ssc20w0008_ 4.8e-05 917_[-2]_71
									Ssc08w0085_ 4.8e-05 548_[+2]_440
									Ssc00c0138_PHO3 6.1e-05 709_[-2]_132_[-2]_135
									Ssc05w0089_CTS1 5.8e-05 559_[+2]_417_[+2]
									Ssc06w0247_PLB3 0.00011 582_[-2]_2_[-2]_392
									Ssc20c0033_ 6.9e-05 676_[+2]_312
									Ssc02w0123_ 6.9e-05 6_[+2]_982
									Ssc08w0072_ 7.4e-05 229_[+2]_759
									Ssc07c0105_YPS3 7.4e-05 938_[+2]_50
									Ssc03c0464_PEF1 7.4e-05 920_[+2]_68
									Ssc12w0251_ALD4 9.1e-05 923_[-2]_65
									Ssc03c0405_MSB2 9.7e-05 203_[-2]_785
									Ssc00c0987_ICL1 9.7e-05 633_[+2]_355
									Ssc00c0540_ 0.0002 842_[-2]_146
									--------------------------------------------------------------------------------
									--------------------------------------------------------------------------------
										Motif AAARAAAAAAAA MEME-2 in BLOCKS format
									--------------------------------------------------------------------------------
									BL MOTIF AAARAAAAAAAA width=12 seqs=311
									Ssc19w0037_DSE4 ( 892) AAAGAAAAAAAA 1
									Ssc19w0037_DSE4 ( 878) AAAGAAAAGAAA 1
									Ssc19w0018_OPT2 ( 865) AAAGAAAAAAAA 1
									Ssc14c0062_CRC1 ( 390) AAAGAAAAGAAA 1
									Ssc11c0243_PEP4 ( 488) AAAGAAAAAAAA 1
									Ssc10w0087_ ( 139) AAAGAAAAGAAA 1
									Ssc10c0086_ ( 481) AAAGAAAAGAAA 1
									Ssc09w0052_SIM1 ( 542) AAAGAAAAAAAA 1
									Ssc08w0130_ ( 416) AAAGAAAAAAAA 1
									Ssc08c0087_ ( 409) AAAGAAAAAAAA 1
									Ssc06c0371_ ( 456) AAAGAAAAAAAA 1
									Ssc06w0238_ ( 636) AAAGAAAAAAAA 1
									Ssc06w0187_ ( 189) AAAGAAAAAAAA 1
									Ssc05c0192_MKC7 ( 611) AAAGAAAAAAAA 1
									Ssc04w0196_YPS3 ( 123) AAAGAAAAAAAA 1
									Ssc04c0193_ ( 914) AAAGAAAAGAAA 1
									Ssc03c0459_ ( 902) AAAGAAAAAAAA 1
									Ssc03c0459_ ( 782) AAAGAAAAAAAA 1
									Ssc03w0441_ ( 761) AAAGAAAAAAAA 1
									Ssc03c0213_TEC1 ( 855) AAAGAAAAAAAA 1
									Ssc02w0041_CTS1 ( 473) AAAGAAAAAAAA 1
									Ssc01c0646_YPS3 ( 585) AAAGAAAAAAAA 1
									Ssc01c0055_ ( 586) AAAGAAAAAAAA 1
									Ssc00c0690_GAS5 ( 497) AAAGAAAAAAAA 1
									Ssc23c0003_UTH1 ( 82) AAAAAAAAAAAA 1
									Ssc21w0042_ ( 795) AAAAAAAAAAAA 1
									Ssc19c0071_SCW10 ( 538) AAAAAAAAGAAA 1
									Ssc19c0071_SCW10 ( 186) AAAAAAAAAAAA 1
									Ssc19w0032_ ( 341) AAAAAAAAAAAA 1
									Ssc17w0061_ ( 44) AAAAAAAAAAAA 1
									Ssc15w0115_ ( 791) AAAAAAAAAAAA 1
									Ssc15c0098_RNY1 ( 832) AAAAAAAAGAAA 1
									Ssc14c0211_ ( 45) AAAAAAAAGAAA 1
									Ssc14w0153_YPS3 ( 860) AAAAAAAAGAAA 1
									Ssc14w0153_YPS3 ( 449) AAAAAAAAGAAA 1
									Ssc13c0058_AIM6 ( 532) AAAAAAAAAAAA 1
									Ssc11c0124_YPS3 ( 706) AAAAAAAAGAAA 1
									Ssc10w0173_ ( 790) AAAAAAAAGAAA 1
									Ssc10c0024_ ( 127) AAAAAAAAAAAA 1
									Ssc09w0263_SCP1 ( 632) AAAAAAAAGAAA 1
									Ssc09w0263_SCP1 ( 121) AAAAAAAAAAAA 1
									Ssc09w0263_SCP1 ( 106) AAAAAAAAAAAA 1
									Ssc08w0336_ ( 868) AAAAAAAAAAAA 1
									Ssc08w0336_ ( 50) AAAAAAAAAAAA 1
									Ssc07c0018_ ( 553) AAAAAAAAAAAA 1
									Ssc07c0018_ ( 539) AAAAAAAAAAAA 1
									Ssc06w0261_YPS3 ( 570) AAAAAAAAAAAA 1
									Ssc05c0428_ ( 642) AAAAAAAAAAAA 1
									Ssc05w0385_LIH1 ( 417) AAAAAAAAAAAA 1
									Ssc05w0385_LIH1 ( 309) AAAAAAAAAAAA 1
									Ssc04c0417_ ( 868) AAAAAAAAGAAA 1
									Ssc03c0442_ ( 265) AAAAAAAAAAAA 1
									Ssc03c0213_TEC1 ( 831) AAAAAAAAAAAA 1
									Ssc03w0120_PLB1 ( 913) AAAAAAAAAAAA 1
									Ssc03w0073_ ( 899) AAAAAAAAGAAA 1
									Ssc03w0073_ ( 725) AAAAAAAAGAAA 1
									Ssc03w0047_ ( 351) AAAAAAAAAAAA 1
									Ssc02w0457_HSP30 ( 547) AAAAAAAAAAAA 1
									Ssc02c0155_ ( 478) AAAAAAAAAAAA 1
									Ssc02w0041_CTS1 ( 488) AAAAAAAAAAAA 1
									Ssc02w0041_CTS1 ( 16) AAAAAAAAAAAA 1
									Ssc01c0055_ ( 974) AAAAAAAAAAAA 1
									Ssc00c0688_SEC9 ( 819) AAAAAAAAAAAA 1
									Ssc00c0688_SEC9 ( 364) AAAAAAAAAAAA 1
									Ssc16c0062_PRM1 ( 618) AAAGAGAAGAAA 1
									Ssc14w0069_ ( 765) AAAGAGAAAAAA 1
									Ssc12w0159_KEX1 ( 144) AAAGAGAAAAAA 1
									Ssc11w0117_PHO11 ( 200) AAAGAGAAGAAA 1
									Ssc06w0193_SPS19 ( 896) AAAGAGAAGAAA 1
									Ssc00c0908_ ( 911) AAAGAGAAAAAA 1
									Ssc22c0026_ ( 758) AAAAAGAAAAAA 1
									Ssc11c0276_ ( 900) AAAAAGAAGAAA 1
									Ssc09w0263_SCP1 ( 139) AAAAAGAAAAAA 1
									Ssc08c0087_ ( 860) AAAAAGAAGAAA 1
									Ssc05w0275_ ( 911) AAAAAGAAAAAA 1
									Ssc05w0275_ ( 717) AAAAAGAAGAAA 1
									Ssc05c0192_MKC7 ( 954) AAAAAGAAAAAA 1
									Ssc04w0318_ ( 380) AAAAAGAAAAAA 1
									Ssc04c0193_ ( 899) AAAAAGAAAAAA 1
									Ssc04c0101_ ( 545) AAAAAGAAAAAA 1
									Ssc03c0331_ ( 535) AAAAAGAAGAAA 1
									Ssc00c0743_ ( 422) AAAAAGAAGAAA 1
									Ssc00c0228_NRG1 ( 767) AAAAAGAAGAAA 1
									Ssc00c0228_NRG1 ( 477) AAAAAGAAAAAA 1
									Ssc11w0185_RNY1 ( 668) AAAGAAAAGGAA 1
									Ssc10c0024_ ( 732) AAAGAAAAAGAA 1
									Ssc01c0646_YPS3 ( 944) AAAGAAAAAGAA 1
									Ssc19w0030_ ( 53) AAAAAAAAGGAA 1
									Ssc14c0184_YPS3 ( 692) AAAAAAAAAGAA 1
									Ssc14w0153_YPS3 ( 665) AAAAAAAAAGAA 1
									Ssc13w0171_ ( 71) AAAAAAAAGGAA 1
									Ssc11c0293_ ( 685) AAAAAAAAAGAA 1
									Ssc11c0124_YPS3 ( 852) AAAAAAAAAGAA 1
									Ssc11w0117_PHO11 ( 777) AAAAAAAAAGAA 1
									Ssc05c0115_FOX2 ( 842) AAAAAAAAGGAA 1
									Ssc03c0442_ ( 634) AAGGAAAAGAAA 1
									Ssc21w0043_ ( 478) AAGAAAAAGAAA 1
									Ssc21w0035_YPS3 ( 854) AAACAAAAAAAA 1
									Ssc18c0095_ ( 387) AAACAAAAAAAA 1
									Ssc14c0184_YPS3 ( 924) AAACAAAAAAAA 1
									Ssc13c0218_ ( 171) AAGAAAAAAAAA 1
									Ssc11c0286_ ( 328) AAGAAAAAAAAA 1
									Ssc11w0147_ ( 272) AAGAAAAAAAAA 1
									Ssc07c0088_ ( 347) AAACAAAAAAAA 1
									Ssc05w0409_ ( 115) AAACAAAAAAAA 1
									Ssc04w0196_YPS3 ( 785) AAACAAAAAAAA 1
									Ssc03w0120_PLB1 ( 746) AAGAAAAAGAAA 1
									Ssc03w0118_PLB1 ( 493) AAGAAAAAAAAA 1
									Ssc02w0237_ ( 251) AAGAAAAAGAAA 1
									Ssc02c0211_CTS1 ( 787) AAACAAAAAAAA 1
									Ssc01c0573_ ( 769) AAACAAAAAAAA 1
									Ssc01c0573_ ( 435) AAGAAAAAAAAA 1
									Ssc01w0245_ ( 959) AAACAAAAAAAA 1
									Ssc00c0688_SEC9 ( 334) AAACAAAAAAAA 1
									Ssc01w0178_CTS1 ( 938) AAAGAGAAAGAA 1
									Ssc21w0042_ ( 648) AAAAAGAAAGAA 1
									Ssc19w0018_OPT2 ( 847) AAAAAGAAAGAA 1
									Ssc14w0153_YPS3 ( 397) AAAAAGAAGGAA 1
									Ssc04c0101_ ( 900) AAAAAGAAAGAA 1
									Ssc15w0115_ ( 241) ACAGAAAAGAAA 1
									Ssc14w0161_ ( 898) AGAGAAAAAAAA 1
									Ssc14w0161_ ( 747) AGAGAAAAGAAA 1
									Ssc08w0130_ ( 595) ACAGAAAAGAAA 1
									Ssc08c0087_ ( 567) ACAGAAAAGAAA 1
									Ssc08c0087_ ( 502) AGAGAAAAGAAA 1
									Ssc08c0087_ ( 195) AGAGAAAAAAAA 1
									Ssc06c0239_PHO11 ( 712) AAGGAGAAAAAA 1
									Ssc06w0187_ ( 617) AGAGAAAAAAAA 1
									Ssc06w0187_ ( 137) AGAGAAAAAAAA 1
									Ssc04w0196_YPS3 ( 664) ACAGAAAAAAAA 1
									Ssc04c0183_PRY2 ( 941) AGAGAAAAAAAA 1
									Ssc04c0114_ ( 724) ACAGAAAAAAAA 1
									Ssc03w0120_PLB1 ( 229) AGAGAAAAAAAA 1
									Ssc02w0464_ ( 197) AGAGAAAAGAAA 1
									Ssc02c0313_PIR3 ( 463) ACAGAAAAAAAA 1
									Ssc02c0206_ ( 96) ACAGAAAAAAAA 1
									Ssc00c0908_ ( 432) AGAGAAAAAAAA 1
									Ssc22c0026_ ( 979) ACAAAAAAAAAA 1
									Ssc22c0026_ ( 119) AAGAAGAAAAAA 1
									Ssc21w0043_ ( 868) AGAAAAAAAAAA 1
									Ssc21w0043_ ( 336) AGAAAAAAAAAA 1
									Ssc21w0035_YPS3 ( 365) AGAAAAAAAAAA 1
									Ssc14c0184_YPS3 ( 877) AAAGAAGAGAAA 1
									Ssc14w0161_ ( 322) AAACAGAAAAAA 1
									Ssc14w0153_YPS3 ( 840) ACAAAAAAAAAA 1
									Ssc14w0153_YPS3 ( 489) ACAAAAAAAAAA 1
									Ssc14c0062_CRC1 ( 761) AAAGAAGAGAAA 1
									Ssc13w0171_ ( 858) AAGAAGAAAAAA 1
									Ssc08w0336_ ( 292) AAAGAAAAACAA 1
									Ssc05c0288_ ( 179) AAACAGAAAAAA 1
									Ssc04c0183_PRY2 ( 655) ACAAAAAAAAAA 1
									Ssc03c0442_ ( 213) AAGAAGAAGAAA 1
									Ssc03w0120_PLB1 ( 457) AAACAGAAAAAA 1
									Ssc01w0178_CTS1 ( 171) AAAGAAGAAAAA 1
									Ssc01w0178_CTS1 ( 14) ACAAAAAAAAAA 1
									Ssc15c0151_ ( 699) AAGGAAAAAGAA 1
									Ssc14w0223_ ( 817) AAAAAAGAGAAA 1
									Ssc11c0293_ ( 472) AAAAAAAAACAA 1
									Ssc08w0110_GIT1 ( 89) AAAAAAGAGAAA 1
									Ssc07c0069_ ( 443) AAAAAAAAACAA 1
									Ssc05w0275_ ( 344) AAAGACAAGAAA 1
									Ssc03c0459_ ( 431) AAAGACAAAAAA 1
									Ssc03c0072_ ( 812) AAAAAAAAACAA 1
									Ssc02c0206_ ( 984) AAAAAAAAACAA 1
									Ssc02c0119_CTS1 ( 873) AAAAAAAAACAA 1
									Ssc21w0042_ ( 520) AAAAACAAAAAA 1
									Ssc21w0042_ ( 455) AAAAACAAAAAA 1
									Ssc18c0125_ ( 547) AAGAAAAAGGAA 1
									Ssc15c0151_ ( 926) AAAAACAAGAAA 1
									Ssc05c0299_CRH1 ( 838) AAAAACAAAAAA 1
									Ssc03w0073_ ( 605) AAAAACAAGAAA 1
									Ssc02w0205_ ( 70) AAGAAAAAAGAA 1
									Ssc01w0178_CTS1 ( 957) AAAAACAAAAAA 1
									Ssc00c0743_ ( 216) AAGAAAAAGGAA 1
									Ssc07c0069_ ( 420) AAATAAAAAAAA 1
									Ssc07c0069_ ( 275) AAATAAAAAAAA 1
									Ssc05c0115_FOX2 ( 861) AAATAAAAAAAA 1
									Ssc03c0442_ ( 281) AAATAAAAAAAA 1
									Ssc02w0464_ ( 739) AAATAAAAAAAA 1
									Ssc02w0457_HSP30 ( 474) AAATAAAAAAAA 1
									Ssc02w0457_HSP30 ( 460) AAATAAAAAAAA 1
									Ssc02c0382_ ( 875) AAATAAAAGAAA 1
									Ssc01c0646_YPS3 ( 930) AAATAAAAAAAA 1
									Ssc00c0743_ ( 248) AAATAAAAAAAA 1
									Ssc00c0743_ ( 163) AAATAAAAAAAA 1
									Ssc21w0042_ ( 714) AAAGAAATGAAA 1
									Ssc02w0205_ ( 693) AAAGAAATAAAA 1
									Ssc01c0573_ ( 847) AAAGAAATAAAA 1
									Ssc19w0030_ ( 866) AAGCAAAAGAAA 1
									Ssc18c0095_ ( 536) ACAGAGAAAAAA 1
									Ssc16c0152_FEN2 ( 150) AAAAAAATAAAA 1
									Ssc15c0032_ ( 561) ACAGAGAAAAAA 1
									Ssc11w0185_RNY1 ( 931) AAGCAAAAAAAA 1
									Ssc10w0087_ ( 710) AAAAAAATAAAA 1
									Ssc10w0087_ ( 681) AAAAAAATAAAA 1
									Ssc10w0087_ ( 350) AAAAAAATAAAA 1
									Ssc10c0086_ ( 270) AAAAAAATAAAA 1
									Ssc10c0081_ ( 154) AAAAAAATAAAA 1
									Ssc10c0024_ ( 251) AAAAAAATAAAA 1
									Ssc07w0089_ ( 439) AAAAAAATGAAA 1
									Ssc06w0238_ ( 251) AAGCAAAAAAAA 1
									Ssc05c0299_CRH1 ( 851) AAAAAAATGAAA 1
									Ssc04c0183_PRY2 ( 954) AAAGAAAACAAA 1
									Ssc04w0115_ ( 670) AAAGAAAAAAGA 1
									Ssc01w0178_CTS1 ( 65) AAAAAAATGAAA 1
									Ssc00w0941_ ( 738) AAAAAAATAAAA 1
									Ssc16c0062_PRM1 ( 689) AAAAAAAAGAGA 1
									Ssc14c0211_ ( 637) ACAAAGAAGAAA 1
									Ssc10w0087_ ( 651) AAAAAAAAGAGA 1
									Ssc10c0024_ ( 569) AAAAAAAACAAA 1
									Ssc06w0238_ ( 480) AAAGAGAAGCAA 1
									Ssc06w0187_ ( 667) AAAAAAAAAAGA 1
									Ssc02w0464_ ( 798) AGAAAGAAAAAA 1
									Ssc02w0237_ ( 714) ACAAAGAAAAAA 1
									Ssc01w0178_CTS1 ( 346) AAAAAAAAGAGA 1
									Ssc20w0008_ ( 918) AAAAAGAAACAA 1
									Ssc18c0125_ ( 908) AAAAAGAAGCAA 1
									Ssc16c0062_PRM1 ( 597) AAAAAGAAGCAA 1
									Ssc13w0171_ ( 806) AAAAAGGAAAAA 1
									Ssc08w0085_ ( 549) GAAGAAAAAAAA 1
									Ssc03c0459_ ( 568) AAAAAGGAAAAA 1
									Ssc01w0178_CTS1 ( 909) GAAGAAAAGAAA 1
									Ssc18c0125_ ( 581) AGAAAAAAAGAA 1
									Ssc14w0223_ ( 321) GAAAAAAAAAAA 1
									Ssc11w0185_RNY1 ( 893) AAGAAGAAAGAA 1
									Ssc05w0275_ ( 877) GAAAAAAAAAAA 1
									Ssc04w0115_ ( 938) AAAGAAGAAGAA 1
									Ssc02c0206_ ( 277) AAAGAAGAGGAA 1
									Ssc01c0573_ ( 661) GAAAAAAAGAAA 1
									Ssc00c0138_PHO3 ( 710) GAAAAAAAGAAA 1
									Ssc15c0032_ ( 142) AAAGAACAGAAA 1
									Ssc14c0062_CRC1 ( 432) AAAGAACAGAAA 1
									Ssc11w0185_RNY1 ( 243) CAAAAAAAAAAA 1
									Ssc07c0069_ ( 205) CAAAAAAAAAAA 1
									Ssc05w0089_CTS1 ( 989) CAAAAAAAAAAA 1
									Ssc05w0089_CTS1 ( 560) AAAAAAGAAGAA 1
									Ssc03c0331_ ( 267) CAAAAAAAGAAA 1
									Ssc02c0206_ ( 872) CAAAAAAAGAAA 1
									Ssc00c0908_ ( 989) CAAAAAAAGAAA 1
									Ssc19w0037_DSE4 ( 906) AAAGAGATAAAA 1
									Ssc19w0037_DSE4 ( 535) ACGGAAAAAAAA 1
									Ssc07c0088_ ( 813) AAAAAACAAAAA 1
									Ssc06w0247_PLB3 ( 597) AAAAAACAAAAA 1
									Ssc04w0115_ ( 954) AAAAAACAAAAA 1
									Ssc02w0457_HSP30 ( 907) AAAGAGATGAAA 1
									Ssc00c0138_PHO3 ( 854) AAAAAACAGAAA 1
									Ssc20c0033_ ( 677) AGGAAAAAGAAA 1
									Ssc19c0071_SCW10 ( 962) AAATAAAAAGAA 1
									Ssc12w0159_KEX1 ( 680) ACACAAAAGAAA 1
									Ssc11w0185_RNY1 ( 529) AGGAAAAAAAAA 1
									Ssc11w0117_PHO11 ( 164) AAGCAGAAAAAA 1
									Ssc08w0336_ ( 232) AAATAAAAAGAA 1
									Ssc08c0087_ ( 114) AAGGAAAAACAA 1
									Ssc06w0261_YPS3 ( 907) AAATAAAAAGAA 1
									Ssc05c0299_CRH1 ( 151) AAAAAGATAAAA 1
									Ssc03c0213_TEC1 ( 194) AAAGAGAACAAA 1
									Ssc02w0464_ ( 327) AAATAAAAGGAA 1
									Ssc02c0313_PIR3 ( 9) AAATAAAAGGAA 1
									Ssc02w0123_ ( 7) AAATAAAAAGAA 1
									Ssc18c0095_ ( 920) AAACAAGAAAAA 1
									Ssc15w0115_ ( 928) AAAAAGAAAAGA 1
									Ssc15w0115_ ( 210) AAGAAAAAGCAA 1
									Ssc14w0069_ ( 740) AAGAAAGAAAAA 1
									Ssc11c0276_ ( 864) AAGGACAAGAAA 1
									Ssc08w0072_ ( 230) AAGAAAAAGCAA 1
									Ssc07c0105_YPS3 ( 939) AAACAAAAACAA 1
									Ssc07w0089_ ( 402) AAGAAAGAAAAA 1
									Ssc05c0115_FOX2 ( 415) AAAAAGAAGAGA 1
									Ssc03c0464_PEF1 ( 921) AAACAAAAGCAA 1
									Ssc03w0120_PLB1 ( 349) AAAAAGAACAAA 1
									Ssc02w0205_ ( 966) AAAAAGAACAAA 1
									Ssc02c0155_ ( 744) AAAAAGAACAAA 1
									Ssc22c0026_ ( 779) AAAAAAATGGAA 1
									Ssc21w0042_ ( 843) AAACACAAAAAA 1
									Ssc21w0042_ ( 621) AAAAAAATGGAA 1
									Ssc19w0037_DSE4 ( 858) AAACACAAAAAA 1
									Ssc15c0032_ ( 900) AAAAAAATGGAA 1
									Ssc13c0058_AIM6 ( 672) AAAGAAAAATAA 1
									Ssc11c0286_ ( 800) AAACACAAAAAA 1
									Ssc07c0018_ ( 898) AAAGAAAAATAA 1
									Ssc05c0288_ ( 659) AAACACAAAAAA 1
									Ssc04w0318_ ( 268) AAGAACAAGAAA 1
									Ssc03c0213_TEC1 ( 804) AAAAAAATGGAA 1
									Ssc02c0313_PIR3 ( 861) AAAGAAAAGTAA 1
									Ssc00c0688_SEC9 ( 931) AAAAAAATGGAA 1
									Ssc23c0003_UTH1 ( 58) AAAGAGGAAGAA 1
									Ssc22c0026_ ( 324) AGAAAGAAAGAA 1
									Ssc19w0032_ ( 538) AAAAAAAACGAA 1
									Ssc19w0032_ ( 55) AAGTAAAAAAAA 1
									Ssc18c0125_ ( 688) AAAAAAAAATAA 1
									Ssc08w0130_ ( 381) AAAAAAAAATAA 1
									Ssc07w0089_ ( 172) AGAAAGAAAGAA 1
									Ssc02c0382_ ( 774) AAAAAAAAGTAA 1
									Ssc00c0743_ ( 874) AAAAAAAAGTAA 1
									Ssc19w0018_OPT2 ( 495) GAAGAAAAAGAA 1
									Ssc12w0251_ALD4 ( 924) GAAGAAAAAGAA 1
									Ssc03w0118_PLB1 ( 960) AAAAAGGAAGAA 1
									Ssc02c0119_CTS1 ( 357) CAAAAGAAGAAA 1
									Ssc00c0690_GAS5 ( 916) AAAAAGGAAGAA 1
									Ssc03c0442_ ( 153) AAGGAAAAGAGA 1
									Ssc03c0405_MSB2 ( 204) CAAGAAAAAGAA 1
									Ssc00c0987_ICL1 ( 634) AAGGAAAAAAGA 1
									Ssc15w0115_ ( 105) AAGAAAAAGAGA 1
									Ssc15c0098_RNY1 ( 586) AAGAAAAAGAGA 1
									Ssc11w0117_PHO11 ( 390) ACAAAAGAAAAA 1
									Ssc06w0247_PLB3 ( 583) GAGGAAAAAAAA 1
									Ssc05w0385_LIH1 ( 166) ACAAAAGAGAAA 1
									Ssc05c0192_MKC7 ( 868) AAAAAAAAGAAG 1
									Ssc11c0124_YPS3 ( 62) AAAGAGAAAAAG 1
									Ssc00c0540_ ( 843) AAAAAAAGGAAA 1
									Ssc05c0299_CRH1 ( 870) AAAGGGAAGAAA 1
									//
									--------------------------------------------------------------------------------
									--------------------------------------------------------------------------------
										Motif AAARAAAAAAAA MEME-2 position-specific scoring matrix
									--------------------------------------------------------------------------------
									log-odds matrix: alength= 4 w= 12 n= 142935 bayes= 10.2986 E= 1.1e-083
									149 -266 -249 -1492
									137 -134 -141 -1492
									138 -1492 -41 -1492
									75 -102 86 -254
									156 -1492 -566 -1492
									116 -185 29 -1492
									145 -308 -149 -1492
									146 -1492 -566 -225
									96 -285 98 -1492
									122 -175 -17 -390
									152 -1492 -220 -1492
									156 -1492 -466 -1492
									--------------------------------------------------------------------------------
									--------------------------------------------------------------------------------
										Motif AAARAAAAAAAA MEME-2 position-specific probability matrix
									--------------------------------------------------------------------------------
									letter-probability matrix: alength= 4 w= 12 nsites= 311 E= 1.1e-083
									0.945338 0.025723 0.028939 0.000000
									0.874598 0.064309 0.061093 0.000000
									0.877814 0.000000 0.122186 0.000000
									0.565916 0.080386 0.295820 0.057878
									0.996785 0.000000 0.003215 0.000000
									0.755627 0.045016 0.199357 0.000000
									0.922830 0.019293 0.057878 0.000000
									0.926045 0.000000 0.003215 0.070740
									0.655949 0.022508 0.321543 0.000000
									0.784566 0.048232 0.144695 0.022508
									0.964630 0.000000 0.035370 0.000000
									0.993569 0.000000 0.006431 0.000000
									--------------------------------------------------------------------------------
									--------------------------------------------------------------------------------
										Motif AAARAAAAAAAA MEME-2 regular expression
									--------------------------------------------------------------------------------
									AAA[AG]AAAA[AG]AAA
									--------------------------------------------------------------------------------
									Time 963.94 secs.
									********************************************************************************
									********************************************************************************
									MOTIF GCWKGCTGCHKB MEME-3	width = 12 sites = 90 llr = 874 E-value = 9.3e-003
									********************************************************************************
									--------------------------------------------------------------------------------
										Motif GCWKGCTGCHKB MEME-3 Description
									--------------------------------------------------------------------------------
									Simplified A ::5:::2::31:
									pos.-specific C 27:::82:7424
									probability G 81:692:93:53
									matrix T :1441:51:433
									bits 2.6
									2.4 *
									2.1 **
									1.8 * ** *
									Relative 1.6 * ** *
									Entropy 1.3 ** ** **
									(14.0 bits) 1.0 ** *** **
									0.8 ** *** ** *
									0.5 ** *** ** **
									0.3 ************
									0.0 ------------
									Multilevel GCAGGCTGCCGC
									consensus C TT C GTTT
									sequence A A G
									--------------------------------------------------------------------------------
									--------------------------------------------------------------------------------
										Motif GCWKGCTGCHKB MEME-3 sites sorted by position p-value
									--------------------------------------------------------------------------------
									Sequence name Strand Start P-value Site
									------------- ------ ----- --------- ------------
									Ssc19w0037_DSE4 - 445 1.35e-08 CGATAACATG GCAGGCTGGCGC ATCGCGGGTG
									Ssc11c0276_ + 693 2.74e-08 TATTTGACAT GCAGGCTGCAGC GCTGCATGTT
									Ssc21w0042_ - 482 2.28e-07 TGTCTAGGAC GCATGCTGCCGT TCTAAAATTA
									Ssc09w0052_SIM1 + 690 3.48e-07 TACTTGCAAG GCATGCTGGCGG TCTGGCGTCG
									Ssc08w0072_ + 288 3.48e-07 TCCCAGCCGC GCAGGCCGCACC CACCTGCACA
									Ssc21w0035_YPS3 + 795 6.11e-07 TTTTACGCCA GCTGGCTGCCAC TAATTGCTAA
									Ssc13c0218_ - 427 6.11e-07 GTACTTGGAT GCAGGGTGCTGC AGGGTACTGT
									Ssc08w0072_ + 149 7.06e-07 ATTGTTTATT GCTTGCTGCCCG TTATTTATCA
									Ssc09w0263_SCP1 + 84 8.18e-07 TTTTTATTTT GCAGGCTGCTCT CAAGGAGAGG
									Ssc04w0318_ + 352 8.18e-07 AACGCGCACG GCATGCTGCTGT TTCGCAATCT
									Ssc04c0101_ - 860 8.18e-07 CTCAGGGTTT GCTGGCTGGCTG AAGAGAATGG
									Ssc00c0987_ICL1 - 238 8.18e-07 AATCTGATTG GCTGGCTGGCTG GATGGTGTCG
									Ssc19w0037_DSE4 - 591 9.46e-07 CAAAGACGCA CCAGGCCGCAGG AGGTTTCATT
									Ssc13c0218_ + 754 1.89e-06 CATTCATCCA CCAGGCAGCCGT TTTGAGTAAT
									Ssc13w0171_ + 567 2.48e-06 TATTTCTTAT GCATGCCGCTTG GAAAAATTTC
									Ssc02c0155_ - 427 2.48e-06 CCTAGATTAA GCATGCTGCATG GTCAGTTTTT
									Ssc04w0318_ - 52 2.80e-06 CAAATGTATC CCTGGCAGCAGC AGCAGCGCTG
									Ssc14w0161_ + 36 3.17e-06 CTGGCGGACA GCCGGCAGCCGT GCGCTTTCTC
									Ssc03c0442_ + 705 3.17e-06 GCGCTCAGCA GCAGGCATCCGC ACGCATGTCC
									Ssc10c0086_ - 702 3.64e-06 AAACCAATCT CCAGGGTGCTGC TTAATTATAT
									Ssc03c0464_PEF1 + 645 3.64e-06 ACAGACTTAT GCATGCCGGTGT GAGATTATTT
									Ssc19w0037_DSE4 + 548 4.16e-06 GAAAAAAAAA GCATGCAGCCCT GAGCGCTCGC
									Ssc04w0420_ - 983 4.16e-06 TCAGTT CCTTGCTGCCCG TTATCAGCTT
									Ssc04w0420_ + 764 4.16e-06 CGGGCAGATC GCTGGCCGGATG AGGTGTCGTG
									Ssc03c0442_ + 369 4.16e-06 GAGTCTATCA GCAGGCAGCACT CTTGCGGAAA
									Ssc08w0072_ - 269 6.03e-06 TGCGCGGCTG GGAGGCCGGCTG GCTAACAGTT
									Ssc21w0042_ + 226 6.67e-06 AAACTTATTA CCAGGGTGCAGG CTAAAAAATA
									Ssc11w0147_ + 296 6.67e-06 TTTTTCTACA GCAGGCCGGTAG CATATTGTGT
									Ssc01c0573_ + 366 6.67e-06 GCAATAGTTG CCAGGCTGGATC TTGTTGTTGG
									Ssc00c0690_GAS5 - 17 6.67e-06 TTCTCAACAC GGATGGTGCCGC CAGCACTATC
									Ssc04w0318_ - 872 7.60e-06 AGATCTACTT GGAGGCAGGAGC AAAGGTATTT
									Ssc00c0987_ICL1 - 456 7.60e-06 GCGTCCAGGG GCATGCTTCTGC ATATGGCCGT
									Ssc14c0062_CRC1 - 870 8.45e-06 GTTGGTTGCG GTTGGCTGCTGT GTACGCTCAA
									Ssc19w0037_DSE4 - 361 9.47e-06 CCCAGTGCTG GCTGTCTGCTGC CTCTAGTGAG
									Ssc02w0041_CTS1 - 359 9.47e-06 TGAGTACATA GCATGGCGCTGT CATTCAATCA
									Ssc08w0072_ + 380 1.07e-05 TAGAAAATAG CCTGGGCGCCTC GCCCGCTGAA
									Ssc05c0115_FOX2 + 551 1.07e-05 TGTGTTCTCC GCTGGCTGTAGC TGCCAAAAGT
									Ssc20c0033_ - 896 1.19e-05 CCGAGAAACT GCCTGCTGGAGG ACTATTTGAG
									Ssc00c0987_ICL1 + 555 1.19e-05 CATAATCTGG GGTGGCTGCACT CCGGAGGGAA
									Ssc20c0033_ + 375 1.33e-05 ACTCCACTGC CGTGGCGGCCGC ACAGCATCCG
									Ssc03c0442_ + 916 1.33e-05 ATTCACGTCC GTATGCTGCCTG AGTCTCTGAG
									Ssc03c0464_PEF1 + 304 1.47e-05 TTATTGAAGT GGTTGCTGCCAC ACACCGTAAG
									Ssc00c0987_ICL1 + 325 1.47e-05 GTCTCGGGAA CTTGGCCGCTGC CTTAACCTGG
									Ssc00c0987_ICL1 + 181 1.47e-05 AGTAATTTCA GCTGGCAGGTTT TGTCTGGGCC
									Ssc00c0690_GAS5 + 45 1.47e-05 AGAAGAACGT CCATGGTGCTGG TGATTGTTGC
									Ssc02c0382_ - 105 1.62e-05 AACTGGCGAG GCTTGCTGCTAT CCACATCCAA
									Ssc06w0297_NRG1 + 641 1.77e-05 TGAAACGGCC CCAGGCTTCAGG ACCCGTGATG
									Ssc04w0318_ + 203 1.77e-05 TCTAACACTT GCCGGCCGGCAG AACAGACGGT
									Ssc04w0115_ - 365 1.77e-05 TCGTGAATTG GCAGGCATGTGC AGCTTGCCAG
									Ssc04c0114_ + 196 1.77e-05 TCGTGAATTG GCAGGCATGTGC AGCTTGCCAG
									Ssc12w0115_YPS3 + 757 1.96e-05 GTTAAATTTA GCTTGGCGCCTT GTGAAATGTG
									Ssc12w0114_YPS3 + 757 1.96e-05 GTTAAATTTA GCTTGGCGCCTT GTGAAATGTG
									Ssc06c0239_PHO11 - 159 1.96e-05 TCTTAACTTT GCATGCTTCTGT AGTAAGTAAA
									Ssc04w0142_ + 903 1.96e-05 CTCTGTTTCT GTAGGCTGCACT CTTGACAGCA
									Ssc03w0409_ + 982 1.96e-05 TGCTTAAAGT GGTGGGAGCTGC TGTTGAG
									Ssc03c0405_MSB2 - 781 1.96e-05 TGCTTAAAGT GGTGGGAGCTGC TGTTGAGATG
									Ssc02w0205_ - 236 1.96e-05 CACAATAACA CGTTGCTGCCTC TCGGAATCCA
									Ssc00w0255_CTS1 + 870 1.96e-05 CCATTATTTA GCTTGCAGCCAT TGTAATTGTT
									Ssc15w0115_ - 824 2.16e-05 CCAAAAACAA GGAGGCAGCTTT TATTACTTTT
									Ssc14c0184_YPS3 - 414 2.16e-05 TAATTGAACC CCTTGCTGCTTT ACAAGATGGA
									Ssc11c0293_ + 657 2.16e-05 CTCCTTTTAT GCAGGCCTGTGT AACCTAGTTT
									Ssc10w0232_SPR1 + 109 2.16e-05 AACAGCTGGC GCTTGCCGGCAT ACCCTCCTAT
									Ssc14w0153_YPS3 - 201 2.39e-05 TATTCTATCA GCTTTCTGCTGC ATAACTTGTT
									Ssc12w0115_YPS3 - 383 2.39e-05 TCCGAAATTC GCATGCCTCTGT TTTTCTTTTA
									Ssc05c0192_MKC7 - 589 2.39e-05 TATATTGTTC GCATGCGGCACT AAATTGGCAT
									Ssc19w0037_DSE4 + 81 2.65e-05 GACCAAGCGA GTTGGCGGGCGG ATTGACAATC
									Ssc11c0243_PEP4 + 191 2.65e-05 ATTTCAAGCA GTTTGCAGCCCC AGACATATGG
									Ssc09w0052_SIM1 - 777 2.65e-05 CAAAAGCACC GCATGCTGTAGG AAGGGAGTTG
									Ssc08w0072_ + 7 2.65e-05 ATAACT GCAGGCTGTTTG TGCACTCGTG
									Ssc07c0069_ + 182 2.65e-05 AAATGATCCA GTTTGCTGCAGT TCAAGATAAT
									Ssc16c0152_FEN2 + 631 2.91e-05 GCAATGGCTG GCCTGCAGCATC AAATTGTTCA
									Ssc14w0069_ - 366 2.91e-05 GTTCCCAATG CGTGGCTGGTCC ATTCAAATAT
									Ssc14w0069_ + 45 2.91e-05 TTGTTGGAGA GTTGGCTGGCAC AGAGCCGGAA
									Ssc07c0088_ - 763 2.91e-05 GGCATATTTG CTAGGCCGGCCC TATGTGGATA
									Ssc04c0101_ + 81 2.91e-05 GGCTATTCAT GCATGCTGACGC ACATGTCTGG
									Ssc21w0035_YPS3 - 197 3.20e-05 CATCAGTGTA CCTGGCTTGTGC AATCTTGATA
									Ssc20c0033_ + 608 3.20e-05 GTTTGCCAAT CGAGGCTGGATC AGACACGCCC
									Ssc20w0008_ - 633 3.20e-05 CCACATTTTA GTTGGCCGCTTT CTATTTTAGG
									Ssc02c0211_CTS1 - 619 3.20e-05 CATTTCTGCA GCAGGGCGGAAC TGTTTTGTGG
									Ssc17w0061_ - 199 3.48e-05 GTATATGACC GCAGTCTGCATG TACCTGCATA
									Ssc05c0115_FOX2 + 513 3.48e-05 GAATTTTGGT GCATTCTGCCTG TTCCAAGTTC
									Ssc19w0037_DSE4 + 523 3.81e-05 TGGCCGTTTC GCTGTCAGCAGG ACGGAAAAAA
									Ssc18c0125_ + 392 3.81e-05 TCGGCTGCAC GCATGCATCCTG AGAATACACA
									Ssc11c0243_PEP4 + 445 3.81e-05 TATTATGCAT GCATGCTGTTCC CGCTCTCGAG
									Ssc10w0245_COM2 + 669 3.81e-05 AATGTGAAGC GGATGCGGGCGT TTGAAACATG
									Ssc07w0104_CAT2 + 668 3.81e-05 TCACTCTTTT GCGGGGTGCACC AGGGAGTTCC
									Ssc15c0032_ - 619 4.12e-05 TTCACGGACC GTTTGCTGCATG AATTTTCAAC
									Ssc16c0062_PRM1 + 291 4.49e-05 GGATCCAATG GTATGCTGGTCG AAAAAGTATT
									Ssc03w0118_PLB1 - 458 4.49e-05 TACGCGGTAT GCGTGCTGCTTT TTCTATGCCT
									Ssc00w0255_CTS1 - 209 7.99e-05 GGATTAGAAA GCAGGGTACCGG GAAGTACAAT
									--------------------------------------------------------------------------------
									--------------------------------------------------------------------------------
										Motif GCWKGCTGCHKB MEME-3 block diagrams
									--------------------------------------------------------------------------------
									SEQUENCE NAME POSITION P-VALUE MOTIF DIAGRAM
									------------- ---------------- -------------
									Ssc19w0037_DSE4 3.8e-05 80_[+3]_268_[-3]_72_[-3]_66_[+3]_
									13_[+3]_31_[-3]_398
									Ssc11c0276_ 2.7e-08 692_[+3]_296
									Ssc21w0042_ 6.7e-06 225_[+3]_244_[-3]_507
									Ssc09w0052_SIM1 2.7e-05 689_[+3]_75_[-3]_212
									Ssc08w0072_ 2.7e-05 6_[+3]_130_[+3]_108_[-3]_7_[+3]_
									80_[+3]_609
									Ssc21w0035_YPS3 3.2e-05 196_[-3]_586_[+3]_194
									Ssc13c0218_ 1.9e-06 426_[-3]_315_[+3]_235
									Ssc09w0263_SCP1 8.2e-07 83_[+3]_905
									Ssc04w0318_ 7.6e-06 51_[-3]_139_[+3]_137_[+3]_508_[-3]_
									117
									Ssc04c0101_ 2.9e-05 80_[+3]_767_[-3]_129
									Ssc00c0987_ICL1 1.5e-05 180_[+3]_45_[-3]_75_[+3]_119_[-3]_
									87_[+3]_434
									Ssc13w0171_ 2.5e-06 566_[+3]_422
									Ssc02c0155_ 2.5e-06 426_[-3]_562
									Ssc14w0161_ 3.2e-06 35_[+3]_953
									Ssc03c0442_ 4.2e-06 368_[+3]_324_[+3]_199_[+3]_73
									Ssc10c0086_ 3.6e-06 701_[-3]_287
									Ssc03c0464_PEF1 1.5e-05 303_[+3]_329_[+3]_344
									Ssc04w0420_ 4.2e-06 763_[+3]_207_[-3]_6
									Ssc11w0147_ 6.7e-06 295_[+3]_693
									Ssc01c0573_ 6.7e-06 365_[+3]_623
									Ssc00c0690_GAS5 1.5e-05 16_[-3]_16_[+3]_944
									Ssc14c0062_CRC1 8.5e-06 869_[-3]_119
									Ssc02w0041_CTS1 9.5e-06 358_[-3]_630
									Ssc05c0115_FOX2 3.5e-05 512_[+3]_26_[+3]_438
									Ssc20c0033_ 3.2e-05 374_[+3]_221_[+3]_276_[-3]_93
									Ssc02c0382_ 1.6e-05 104_[-3]_884
									Ssc06w0297_NRG1 1.8e-05 640_[+3]_348
									Ssc04w0115_ 1.8e-05 364_[-3]_624
									Ssc04c0114_ 1.8e-05 195_[+3]_793
									Ssc12w0115_YPS3 2.4e-05 382_[-3]_362_[+3]_232
									Ssc12w0114_YPS3 2e-05 756_[+3]_232
									Ssc06c0239_PHO11 2e-05 158_[-3]_830
									Ssc04w0142_ 2e-05 902_[+3]_86
									Ssc03w0409_ 2e-05 981_[+3]_7
									Ssc03c0405_MSB2 2e-05 780_[-3]_208
									Ssc02w0205_ 2e-05 235_[-3]_753
									Ssc00w0255_CTS1 2e-05 208_[-3]_649_[+3]_119
									Ssc15w0115_ 2.2e-05 823_[-3]_165
									Ssc14c0184_YPS3 2.2e-05 413_[-3]_575
									Ssc11c0293_ 2.2e-05 656_[+3]_332
									Ssc10w0232_SPR1 2.2e-05 108_[+3]_880
									Ssc14w0153_YPS3 2.4e-05 200_[-3]_788
									Ssc05c0192_MKC7 2.4e-05 588_[-3]_400
									Ssc11c0243_PEP4 2.7e-05 190_[+3]_242_[+3]_544
									Ssc07c0069_ 2.7e-05 181_[+3]_807
									Ssc16c0152_FEN2 2.9e-05 630_[+3]_358
									Ssc14w0069_ 2.9e-05 44_[+3]_309_[-3]_623
									Ssc07c0088_ 2.9e-05 762_[-3]_226
									Ssc20w0008_ 3.2e-05 632_[-3]_356
									Ssc02c0211_CTS1 3.2e-05 618_[-3]_370
									Ssc17w0061_ 3.5e-05 198_[-3]_790
									Ssc18c0125_ 3.8e-05 391_[+3]_597
									Ssc10w0245_COM2 3.8e-05 668_[+3]_320
									Ssc07w0104_CAT2 3.8e-05 667_[+3]_321
									Ssc15c0032_ 4.1e-05 618_[-3]_370
									Ssc16c0062_PRM1 4.5e-05 290_[+3]_698
									Ssc03w0118_PLB1 4.5e-05 457_[-3]_531
									--------------------------------------------------------------------------------
									--------------------------------------------------------------------------------
										Motif GCWKGCTGCHKB MEME-3 in BLOCKS format
									--------------------------------------------------------------------------------
									BL MOTIF GCWKGCTGCHKB width=12 seqs=90
									Ssc19w0037_DSE4 ( 445) GCAGGCTGGCGC 1
									Ssc11c0276_ ( 693) GCAGGCTGCAGC 1
									Ssc21w0042_ ( 482) GCATGCTGCCGT 1
									Ssc09w0052_SIM1 ( 690) GCATGCTGGCGG 1
									Ssc08w0072_ ( 288) GCAGGCCGCACC 1
									Ssc21w0035_YPS3 ( 795) GCTGGCTGCCAC 1
									Ssc13c0218_ ( 427) GCAGGGTGCTGC 1
									Ssc08w0072_ ( 149) GCTTGCTGCCCG 1
									Ssc09w0263_SCP1 ( 84) GCAGGCTGCTCT 1
									Ssc04w0318_ ( 352) GCATGCTGCTGT 1
									Ssc04c0101_ ( 860) GCTGGCTGGCTG 1
									Ssc00c0987_ICL1 ( 238) GCTGGCTGGCTG 1
									Ssc19w0037_DSE4 ( 591) CCAGGCCGCAGG 1
									Ssc13c0218_ ( 754) CCAGGCAGCCGT 1
									Ssc13w0171_ ( 567) GCATGCCGCTTG 1
									Ssc02c0155_ ( 427) GCATGCTGCATG 1
									Ssc04w0318_ ( 52) CCTGGCAGCAGC 1
									Ssc14w0161_ ( 36) GCCGGCAGCCGT 1
									Ssc03c0442_ ( 705) GCAGGCATCCGC 1
									Ssc10c0086_ ( 702) CCAGGGTGCTGC 1
									Ssc03c0464_PEF1 ( 645) GCATGCCGGTGT 1
									Ssc19w0037_DSE4 ( 548) GCATGCAGCCCT 1
									Ssc04w0420_ ( 983) CCTTGCTGCCCG 1
									Ssc04w0420_ ( 764) GCTGGCCGGATG 1
									Ssc03c0442_ ( 369) GCAGGCAGCACT 1
									Ssc08w0072_ ( 269) GGAGGCCGGCTG 1
									Ssc21w0042_ ( 226) CCAGGGTGCAGG 1
									Ssc11w0147_ ( 296) GCAGGCCGGTAG 1
									Ssc01c0573_ ( 366) CCAGGCTGGATC 1
									Ssc00c0690_GAS5 ( 17) GGATGGTGCCGC 1
									Ssc04w0318_ ( 872) GGAGGCAGGAGC 1
									Ssc00c0987_ICL1 ( 456) GCATGCTTCTGC 1
									Ssc14c0062_CRC1 ( 870) GTTGGCTGCTGT 1
									Ssc19w0037_DSE4 ( 361) GCTGTCTGCTGC 1
									Ssc02w0041_CTS1 ( 359) GCATGGCGCTGT 1
									Ssc08w0072_ ( 380) CCTGGGCGCCTC 1
									Ssc05c0115_FOX2 ( 551) GCTGGCTGTAGC 1
									Ssc20c0033_ ( 896) GCCTGCTGGAGG 1
									Ssc00c0987_ICL1 ( 555) GGTGGCTGCACT 1
									Ssc20c0033_ ( 375) CGTGGCGGCCGC 1
									Ssc03c0442_ ( 916) GTATGCTGCCTG 1
									Ssc03c0464_PEF1 ( 304) GGTTGCTGCCAC 1
									Ssc00c0987_ICL1 ( 325) CTTGGCCGCTGC 1
									Ssc00c0987_ICL1 ( 181) GCTGGCAGGTTT 1
									Ssc00c0690_GAS5 ( 45) CCATGGTGCTGG 1
									Ssc02c0382_ ( 105) GCTTGCTGCTAT 1
									Ssc06w0297_NRG1 ( 641) CCAGGCTTCAGG 1
									Ssc04w0318_ ( 203) GCCGGCCGGCAG 1
									Ssc04w0115_ ( 365) GCAGGCATGTGC 1
									Ssc04c0114_ ( 196) GCAGGCATGTGC 1
									Ssc12w0115_YPS3 ( 757) GCTTGGCGCCTT 1
									Ssc12w0114_YPS3 ( 757) GCTTGGCGCCTT 1
									Ssc06c0239_PHO11 ( 159) GCATGCTTCTGT 1
									Ssc04w0142_ ( 903) GTAGGCTGCACT 1
									Ssc03w0409_ ( 982) GGTGGGAGCTGC 1
									Ssc03c0405_MSB2 ( 781) GGTGGGAGCTGC 1
									Ssc02w0205_ ( 236) CGTTGCTGCCTC 1
									Ssc00w0255_CTS1 ( 870) GCTTGCAGCCAT 1
									Ssc15w0115_ ( 824) GGAGGCAGCTTT 1
									Ssc14c0184_YPS3 ( 414) CCTTGCTGCTTT 1
									Ssc11c0293_ ( 657) GCAGGCCTGTGT 1
									Ssc10w0232_SPR1 ( 109) GCTTGCCGGCAT 1
									Ssc14w0153_YPS3 ( 201) GCTTTCTGCTGC 1
									Ssc12w0115_YPS3 ( 383) GCATGCCTCTGT 1
									Ssc05c0192_MKC7 ( 589) GCATGCGGCACT 1
									Ssc19w0037_DSE4 ( 81) GTTGGCGGGCGG 1
									Ssc11c0243_PEP4 ( 191) GTTTGCAGCCCC 1
									Ssc09w0052_SIM1 ( 777) GCATGCTGTAGG 1
									Ssc08w0072_ ( 7) GCAGGCTGTTTG 1
									Ssc07c0069_ ( 182) GTTTGCTGCAGT 1
									Ssc16c0152_FEN2 ( 631) GCCTGCAGCATC 1
									Ssc14w0069_ ( 366) CGTGGCTGGTCC 1
									Ssc14w0069_ ( 45) GTTGGCTGGCAC 1
									Ssc07c0088_ ( 763) CTAGGCCGGCCC 1
									Ssc04c0101_ ( 81) GCATGCTGACGC 1
									Ssc21w0035_YPS3 ( 197) CCTGGCTTGTGC 1
									Ssc20c0033_ ( 608) CGAGGCTGGATC 1
									Ssc20w0008_ ( 633) GTTGGCCGCTTT 1
									Ssc02c0211_CTS1 ( 619) GCAGGGCGGAAC 1
									Ssc17w0061_ ( 199) GCAGTCTGCATG 1
									Ssc05c0115_FOX2 ( 513) GCATTCTGCCTG 1
									Ssc19w0037_DSE4 ( 523) GCTGTCAGCAGG 1
									Ssc18c0125_ ( 392) GCATGCATCCTG 1
									Ssc11c0243_PEP4 ( 445) GCATGCTGTTCC 1
									Ssc10w0245_COM2 ( 669) GGATGCGGGCGT 1
									Ssc07w0104_CAT2 ( 668) GCGGGGTGCACC 1
									Ssc15c0032_ ( 619) GTTTGCTGCATG 1
									Ssc16c0062_PRM1 ( 291) GTATGCTGGTCG 1
									Ssc03w0118_PLB1 ( 458) GCGTGCTGCTTT 1
									Ssc00w0255_CTS1 ( 209) GCAGGGTACCGG 1
									//
									--------------------------------------------------------------------------------
									--------------------------------------------------------------------------------
										Motif GCWKGCTGCHKB MEME-3 position-specific scoring matrix
									--------------------------------------------------------------------------------
									log-odds matrix: alength= 4 w= 12 n= 142935 bayes= 12.1798 E= 9.3e-003
									-1314 30 230 -1314
									-1314 215 -17 -134
									69 -187 -287 21
									-1314 -1314 180 36
									-1314 -1314 254 -260
									-1314 237 -7 -1314
									-75 37 -187 69
									-492 -1314 243 -160
									-492 201 83 -292
									-28 117 -1314 8
									-175 3 152 -34
									-1314 126 88 -12
									--------------------------------------------------------------------------------
									--------------------------------------------------------------------------------
										Motif GCWKGCTGCHKB MEME-3 position-specific probability matrix
									--------------------------------------------------------------------------------
									letter-probability matrix: alength= 4 w= 12 nsites= 90 E= 9.3e-003
									0.000000 0.200000 0.800000 0.000000
									0.000000 0.722222 0.144444 0.133333
									0.544444 0.044444 0.022222 0.388889
									0.000000 0.000000 0.566667 0.433333
									0.000000 0.000000 0.944444 0.055556
									0.000000 0.844444 0.155556 0.000000
									0.200000 0.211111 0.044444 0.544444
									0.011111 0.000000 0.877778 0.111111
									0.011111 0.655556 0.288889 0.044444
									0.277778 0.366667 0.000000 0.355556
									0.100000 0.166667 0.466667 0.266667
									0.000000 0.388889 0.300000 0.311111
									--------------------------------------------------------------------------------
									--------------------------------------------------------------------------------
										Motif GCWKGCTGCHKB MEME-3 regular expression
									--------------------------------------------------------------------------------
									[GC]C[AT][GT]GC[TCA]G[CG][CTA][GT][CTG]
									--------------------------------------------------------------------------------
									Time 1399.81 secs.
									********************************************************************************

## Sheet: 64 MEME
Discovered MEME motifs enriched in promoters of common upregulated DEGs in WT, kil1 and ste12									********************************************************************************
									MEME - Motif discovery tool
									********************************************************************************
									MEME version 5.5.5 (Release date: Thu Sep 14 08:48:04 2023 +1000)
									For further information on how to interpret these results please access https://meme-suite.org/meme.
									To get a copy of the MEME Suite software please access https://meme-suite.org.
									********************************************************************************
									********************************************************************************
									REFERENCE	[1]
Note: Motif 4 was also found in 4 genes out of the 11 common DEGs in WT and kil1. Their expression level (log(2)-folg change is outlined below. Threshold used: log(2) > 2.
	log2FoldChange
Gene	ste12 (DvsI)	ste12 (EvsK)
Ssc00c0744	1.99162	2.67783
Ssc00c0745	1.37205	2.72432
Ssc09w0094	1.82044	1.19087
Ssc10c0286	NA	NA
									********************************************************************************
									TRAINING SET
									********************************************************************************
									PRIMARY SEQUENCES= UP_64set_UP_in_WT_kss1_and_ste12.txt
									CONTROL SEQUENCES= --none--
									ALPHABET= ACGT
									Sequence name Weight Length Sequence name Weight Length
									------------- ------ ------ ------------- ------ ------
									Ssc00w0007_JEN1 1.0000 1000 Ssc00w0204_ 1.0000 1000
									Ssc00c0339_GRE2 1.0000 1000 Ssc00c0342_PRB1 1.0000 1000
									Ssc00c0482_MET2 1.0000 1000 Ssc00c0503_ 1.0000 1000
									Ssc00w0504_ 1.0000 1000 Ssc00c0767_GAL2 1.0000 1000
									Ssc00c0774_MET17 1.0000 1000 Ssc00w1001_PRX1 1.0000 1000
									Ssc01w0147_CYS3 1.0000 1000 Ssc01c0182_GCV1 1.0000 1000
									Ssc01w0358_AMF1 1.0000 1000 Ssc01c0359_ 1.0000 1000
									Ssc01c0407_INO1 1.0000 1000 Ssc02c0045_CTS1 1.0000 1000
									Ssc02w0064_SEO1 1.0000 1000 Ssc02c0281_GRE3 1.0000 1000
									Ssc02c0459_ 1.0000 1000 Ssc03c0177_ 1.0000 1000
									Ssc03w0178_SEO1 1.0000 1000 Ssc03w0179_ 1.0000 1000
									Ssc04c0033_SEO1 1.0000 1000 Ssc04w0034_OXP1 1.0000 1000
									Ssc04w0181_LAP3 1.0000 1000 Ssc06w0014_OYE2 1.0000 1000
									Ssc06c0077_ARO9 1.0000 1000 Ssc06c0165_SEO1 1.0000 1000
									Ssc06c0189_FMP48 1.0000 1000 Ssc06w0314_ 1.0000 1000
									Ssc07c0176_ADH6 1.0000 1000 Ssc07c0207_STR3 1.0000 1000
									Ssc07w0336_BNA3 1.0000 1000 Ssc07w0368_YCT1 1.0000 1000
									Ssc07w0379_MET32 1.0000 1000 Ssc07c0447_YCT1 1.0000 1000
									Ssc07w0448_ 1.0000 1000 Ssc07w0449_FAP1 1.0000 1000
									Ssc08w0149_ 1.0000 1000 Ssc08c0411_FLR1 1.0000 1000
									Ssc08w0416_MUP1 1.0000 1000 Ssc08w0418_GCV2 1.0000 1000
									Ssc09w0268_ 1.0000 1000 Ssc09c0269_HSP12 1.0000 1000
									Ssc10w0048_LYP1 1.0000 1000 Ssc10c0252_TPO3 1.0000 1000
									Ssc11w0121_ 1.0000 1000 Ssc11w0122_ 1.0000 1000
									Ssc13w0115_MET30 1.0000 1000 Ssc13c0148_MET2 1.0000 1000
									Ssc13c0155_ 1.0000 1000 Ssc13w0229_ 1.0000 1000
									Ssc13c0230_ 1.0000 1000 Ssc13w0231_UGA4 1.0000 1000
									Ssc13w0232_FMO1 1.0000 1000 Ssc13c0234_DUR3 1.0000 1000
									Ssc13w0235_ 1.0000 1000 Ssc15c0003_MXR1 1.0000 1000
									Ssc15w0039_OYE2 1.0000 1000 Ssc16w0151_SEO1 1.0000 1000
									Ssc18c0090_ 1.0000 1000 Ssc19c0074_ 1.0000 1000
									Ssc22w0013_ 1.0000 1000 Ssc23w0021_ZTA1 1.0000 1000
									********************************************************************************
									********************************************************************************
									COMMAND LINE SUMMARY
									********************************************************************************
									This information can also be useful in the event you wish to report a
									problem with the MEME software.
									command: meme UP_64set_UP_in_WT_kss1_and_ste12.txt -dna -oc . -nostatus -time 14400 -mod anr -nmotifs 10 -minw 6 -maxw 12 -objfun classic -revcomp -markov_order 0
									model: mod= anr nmotifs= 10 evt= inf
									objective function: em= E-value of product of p-values
									starts= E-value of product of p-values
									strands: + -
									width: minw= 6 maxw= 12
									nsites: minsites= 2 maxsites= 320 wnsites= 0.8
									theta: spmap= uni spfuzz= 0.5
									em: prior= dirichlet b= 0.01 maxiter= 50
									distance= 1e-05
									trim: wg= 11 ws= 1 endgaps= yes
									data: n= 64000 N= 64
									sample: seed= 0 hsfrac= 0
									searchsize= 64000 norand= no csites= 1000
									Letter frequencies in dataset:
									A 0.331 C 0.169 G 0.169 T 0.331
									Background letter frequencies (from file dataset with add-one prior applied):
									A 0.331 C 0.169 G 0.169 T 0.331
									Background model order: 0
									********************************************************************************
									********************************************************************************
									MOTIF CTTTYTTTTTTY MEME-1	width = 12 sites = 160 llr = 1420 E-value = 4.2e-044
									********************************************************************************
									--------------------------------------------------------------------------------
										Motif CTTTYTTTTTTY MEME-1 Description
									--------------------------------------------------------------------------------
									Simplified A :1:::1::::::
									pos.-specific C 7::1411:2114
									probability G ::::1:::::2:
									matrix T 39a9588a8976
									bits 2.6
									2.3
									2.1
									1.8
									Relative 1.5 *
									Entropy 1.3 * ** *
									(12.8 bits) 1.0 **** **** *
									0.8 ************
									0.5 ************
									0.3 ************
									0.0 ------------
									Multilevel CTTTTTTTTTTT
									consensus T C C
									sequence
									--------------------------------------------------------------------------------
									--------------------------------------------------------------------------------
										Motif CTTTYTTTTTTY MEME-1 sites sorted by position p-value
									--------------------------------------------------------------------------------
									Sequence name Strand Start P-value Site
									------------- ------ ----- --------- ------------
									Ssc13w0235_ - 443 2.30e-07 CTTTTTCTTT CTTTCTTTTTTC CTTTCTTTCC
									Ssc13c0234_DUR3 + 654 2.30e-07 CTTTTTCTTT CTTTCTTTTTTC CTTTCTTTCC
									Ssc09w0268_ + 458 6.81e-07 TTGTCTTTTC CTTTCTTTTTTT TTTTTTTTTT
									Ssc07c0207_STR3 - 675 6.81e-07 TCATACGAAA CTTTCTTTTTTT TAAATGAAAA
									Ssc06c0189_FMP48 + 553 6.81e-07 TTTTTTGCTT CTTTCTTTTTTT TCTCCTGTGT
									Ssc00c0339_GRE2 + 686 6.81e-07 AAAAACAGCA CTTTCTTTTTTT ATTCTTACCA
									Ssc23w0021_ZTA1 + 666 1.13e-06 TTCTCGCTTA CTTTTTTTTTTC TTACCATTTT
									Ssc09w0268_ + 537 1.13e-06 ACTTACTAAT CTTTTTTTTTTC TTTGTATTCT
									Ssc08w0416_MUP1 + 596 1.13e-06 TGCTGCGTTT CTTTTTTTTTTC ATTTTTTTTC
									Ssc00c0774_MET17 - 284 1.13e-06 TTTTTTGCTC CTTTTTTTTTTC CCGCAAATAG
									Ssc13w0115_MET30 + 83 2.02e-06 ATGTGTATTG CTTTTTTTTTTT GAAGCAATGT
									Ssc09w0268_ + 557 2.02e-06 TCTTTGTATT CTTTTTTTTTTT GTTATTTACC
									Ssc06w0314_ + 69 2.02e-06 TTCTTTTTTT CTTTTTTTTTTT TTTTTTTTGA
									Ssc02c0045_CTS1 - 696 2.02e-06 CTCTCTCTAT CTTTTTTTTTTT TGCAAGAAAT
									Ssc01c0407_INO1 + 234 2.02e-06 GGTATGTTCT CTTTTTTTTTTT TTTTTTTTTT
									Ssc04w0034_OXP1 - 195 2.13e-06 AAAAGGGTGT CTTTCTTTTTGC CTGTACACAT
									Ssc04c0033_SEO1 + 654 2.13e-06 AAAAGGGTGT CTTTCTTTTTGC CTGTACACAT
									Ssc09c0269_HSP12 + 879 2.48e-06 TGTTGTTGAG CTTTCTTTTTGT CTTTTGTTAT
									Ssc13w0235_ - 471 4.09e-06 GGTGTCTCGT CTTTCTTTTTCT TTCTTTCTTT
									Ssc13w0235_ - 457 4.09e-06 CTTTTTCTTT CTTTCTTTTTCT TTCTTTCTTT
									Ssc13c0234_DUR3 + 640 4.09e-06 CTTTTTCTTT CTTTCTTTTTCT TTCTTTCTTT
									Ssc13c0234_DUR3 + 626 4.09e-06 GGTGTCTCGT CTTTCTTTTTCT TTCTTTCTTT
									Ssc07c0207_STR3 - 780 4.09e-06 TGCCTTAGTT CTTTCTTTTTCT TTTTTTTCTA
									Ssc00c0774_MET17 + 214 4.09e-06 CATTTAGAAT TTTTCTTTTTTC TTTGTTTATA
									Ssc00c0482_MET2 - 758 4.09e-06 TTCTTTCTTA CTTTCTCTTTTT ATTTTTATTT
									Ssc00c0482_MET2 - 734 4.09e-06 TTTTATTTTT CTTTCTCTTTTT TTTTTATTTT
									Ssc07w0336_BNA3 + 877 5.00e-06 GTTTCAATTA CTTTTTTTCTTC ATTCTTGCTG
									Ssc07c0176_ADH6 + 604 5.00e-06 AGCATCGTCA CTTTTTTTTTGT TATTGTGGAG
									Ssc04w0034_OXP1 + 267 5.00e-06 CAATTTGTTT CTTTTTTTTTGT TGTTCTTTTA
									Ssc04c0033_SEO1 - 582 5.00e-06 CAATTTGTTT CTTTTTTTTTGT TGTTCTTTTA
									Ssc07w0368_YCT1 - 371 6.35e-06 TTCTCACATA CTTTTTTTTTCC TCTTTGCTTT
									Ssc07w0336_BNA3 - 788 6.35e-06 CGGATTATGT TTTTCTTTTTTT TATCGATAAA
									Ssc06c0165_SEO1 + 245 6.35e-06 TTATCTTTTT TTTTCTTTTTTT TCCTGAATGT
									Ssc16w0151_SEO1 - 583 7.26e-06 TCTCCTTTCA CTTTTTTTCTTT TTATAAGTAC
									Ssc13w0235_ - 427 7.26e-06 TTTTTCCTTT CTTTCCTTTTTT GTTTTTGTGC
									Ssc13c0234_DUR3 + 670 7.26e-06 TTTTTCCTTT CTTTCCTTTTTT GTTTTTGTGC
									Ssc01c0407_INO1 + 635 7.26e-06 TTCACCATAC CTTCCTTTTTTT TCTTAATCGA
									Ssc09w0268_ + 472 9.33e-06 CTTTTTTTTT TTTTTTTTTTTC TTTGTCAATA
									Ssc08w0418_GCV2 - 692 9.33e-06 GCGATAAGAA TTTTTTTTTTTC GCTTGATTTT
									Ssc07c0207_STR3 - 398 9.33e-06 AACTTTTTTA TTTTTTTTTTTC AATTTATGAG
									Ssc00w0007_JEN1 + 562 9.33e-06 ATCAAAAAAA TTTTTTTTTTTC CAAAAATGTA
									Ssc13c0148_MET2 - 262 9.85e-06 CTGGTTATTT CTTCTTTTTTTC TACAAAACAG
									Ssc04w0034_OXP1 - 159 9.85e-06 TAGCAACGGT CTTTTCTTTTTC AGATGATACC
									Ssc04c0033_SEO1 + 690 9.85e-06 TAGCAACGGT CTTTTCTTTTTC AGATGATACC
									Ssc02w0064_SEO1 + 680 9.85e-06 ATCCGCCACA CTTTTCTTTTTC AAGTAGCTGA
									Ssc13w0231_UGA4 + 902 1.23e-05 TGACATGTTA TTTTTTTTTTTT TACTATAAGG
									Ssc13c0230_ - 647 1.23e-05 GACATGTTAT TTTTTTTTTTTT ACTATAAGGG
									Ssc03w0178_SEO1 - 504 1.23e-05 TTAGAGAATC CTTTGTTTTTTT GATAAGGCTT
									Ssc03c0177_ + 612 1.23e-05 TTAGAGAATC CTTTGTTTTTTT GATAAGGCTT
									Ssc00c0774_MET17 - 300 1.23e-05 CATGGCCATA TTTTTTTTTTTT GCTCCTTTTT
									Ssc00w0504_ - 302 1.23e-05 TGTAAAAGGT TTTTTTTTTTTT GATTTTAATC
									Ssc00c0503_ + 910 1.23e-05 ATGTAAAAGG TTTTTTTTTTTT TGATTTTAAT
									Ssc16w0151_SEO1 + 950 1.39e-05 ATATGTACTG CTTCTTTTTTTT ATCTTGAAAT
									Ssc10w0048_LYP1 - 11 1.39e-05 AAAGTAACCT CTTTTCTTTTTT AGTTTGAATT
									Ssc02c0281_GRE3 - 953 1.39e-05 ATTCTTTTAT CTTCTTTTTTTT AGTATTGGTT
									Ssc01w0358_AMF1 + 578 1.59e-05 AATAAAAACC TTTTCTTTCTTC CTCATGCAAG
									Ssc01w0147_CYS3 + 657 1.59e-05 GTGGTGGTGG CATTCTTTTTTT CTTACTCCGG
									Ssc13w0115_MET30 + 923 1.97e-05 GTTCTTGTTC CTTTCCCTTTTC TGCCCAGATA
									Ssc08w0418_GCV2 + 625 1.97e-05 AATTTTTGGG TTTTCTTTCTTT TTCACATGTT
									Ssc08w0416_MUP1 + 631 1.97e-05 TTTTTCACTC TTTTCTTTCTTT TTCGCGTTTT
									Ssc01c0359_ - 240 1.97e-05 AGGTAAAAGT TTTTTTTTTTGC AACTAAACTT
									Ssc18c0090_ + 276 2.19e-05 TTTTTTTCTG CTTTTTTTTCTT TGGTATTTCA
									Ssc15c0003_MXR1 + 810 2.19e-05 ACTTCAATTG TTTTCTTTTTCT GTGTAACTTT
									Ssc08w0149_ - 722 2.19e-05 ACTTTGGTTT CTTTTTTTTCTT GTTTTGGGAA
									Ssc01c0359_ + 565 2.19e-05 TCTGTTGTAG CTTTTTTTTCTT AAATATAAAG
									Ssc13c0155_ + 297 2.63e-05 ATCGTTTTCC CTTTTTTTCTCT CTTTCTGAAA
									Ssc11w0121_ - 814 2.63e-05 TCTCCAATTT TTTCCTTTTTTC TATTTTTAAT
									Ssc10w0048_LYP1 - 809 2.63e-05 CCTTGATATT CTTTCCCTTTTT GTCTGAAAAT
									Ssc08w0149_ + 841 2.63e-05 TTTCCCATAG TTTTTTTTCTTC ATATCTTTTT
									Ssc01c0182_GCV1 - 729 2.63e-05 ACTCCGTCCG CATTTTTTTTTT ATTTTTTATT
									Ssc00w0504_ + 439 2.63e-05 AAGAAGACAG CTTTCATTTTTC TTGCACAAAC
									Ssc00c0503_ - 774 2.63e-05 AAGAAGACAG CTTTCATTTTTC TTGCACAAAC
									Ssc00c0482_MET2 + 816 2.63e-05 ATGCTAATCA CATTTTTTTTTT GAATATTTTA
									Ssc00c0339_GRE2 + 599 2.63e-05 TTTTTGGTTG TTTTTTTTTTGT CTTTCAGTAT
									Ssc16w0151_SEO1 + 144 2.88e-05 CCCGCTCCCC CTTTTTCTTTCT AGAATAGAAT
									Ssc09w0268_ + 446 2.88e-05 GTCAATAATC CTTTGTCTTTTC CTTTCTTTTT
									Ssc08c0411_FLR1 + 597 2.88e-05 TCCTCTATCC CTTTTCTTCTTC TATTCTTTCT
									Ssc04w0034_OXP1 + 842 2.88e-05 GCTTGGTCTT CTTTGTCTTTTC TCGCCCAATA
									Ssc04c0033_SEO1 - 7 2.88e-05 GCTTGGTCTT CTTTGTCTTTTC TCGCCC
									Ssc02w0064_SEO1 + 952 2.88e-05 CGATATTATT CATTCTTTTTGC CCTATTTTAA
									Ssc01w0147_CYS3 + 518 2.88e-05 ATATGTCTTC CATTCTTTTTGC CAATTTAGAA
									Ssc11w0122_ + 547 3.22e-05 TGTATCTTGT TTTTTTTTCTTT TGCTGCTTCT
									Ssc08w0149_ - 665 3.22e-05 AACATTTCTG CTTTGTTTCTTT CGCGCATGCG
									Ssc02c0459_ + 909 3.22e-05 TTGTTTCCTT CTTTTCTTTTCC TTTATGTTGT
									Ssc07c0176_ADH6 + 221 3.65e-05 CAAAATCATT TTTTTTCTTTTT ACGAAGAGAT
									Ssc00w0504_ - 859 3.65e-05 ATTATTAATT CATTCTTTTTGT CCCCTCGCAT
									Ssc00c0503_ + 354 3.65e-05 ATTATTAATT CATTCTTTTTGT CCCCTCGCAT
									Ssc07w0368_YCT1 + 860 4.02e-05 CTGCTTTTTG TTTCTTTTTTTC CTTAATTTTG
									Ssc02c0281_GRE3 + 861 4.02e-05 ACATATACTT CTTTTATTTTTC AAGTTTCTTT
									Ssc02w0064_SEO1 - 727 4.27e-05 TGTTATGTGA CTTCTCTTTTTC TGCTAGTATT
									Ssc08w0149_ + 283 4.80e-05 TTGTTTTTGT TATTCTTTTTTC CTTTGTTTGG
									Ssc02c0281_GRE3 - 661 4.80e-05 CCAGATTGCA TTTTCTTTCTCC GAACTTTTCA
									Ssc02w0064_SEO1 + 839 4.80e-05 TCATGATATC CTTTTTTTCCTC AATTGGCATT
									Ssc01c0359_ - 417 4.80e-05 GTATAATTAT CTTTTATTTTTT ATTGAGAATT
									Ssc16w0151_SEO1 - 472 5.18e-05 GATTGTAACG CTTTCATTTTGC TCAAATATGG
									Ssc08w0418_GCV2 + 893 5.18e-05 TTACTTTATC CATTTTTTCTTC TATCTCTATT
									Ssc07c0176_ADH6 - 801 5.18e-05 TTTTTTTCAT CATTTTTTTTGT CCCTTTTTGT
									Ssc18c0090_ + 207 5.50e-05 ATTTTAAAAG TTTTTTCTTTGC CTAGTAATGC
									Ssc16w0151_SEO1 + 696 5.50e-05 AGGAAAAACT CTTTTTCTCTCC TGCAGAAGTG
									Ssc07w0379_MET32 - 550 5.50e-05 CCATCATGTA TATTCTTTTTTT CGTGTGGCAT
									Ssc07c0207_STR3 - 307 5.50e-05 AATACAACGA CTTCCTTTTCTT AATCTTGCTT
									Ssc06w0314_ + 57 5.50e-05 TAGGTTTTGG TATTCTTTTTTT CTTTTTTTTT
									Ssc06c0077_ARO9 - 364 5.50e-05 TCCATAGTTT TTTTCTCTCTTT ATCGATCTTT
									Ssc13w0231_UGA4 + 958 6.08e-05 TTCACTATAA CATCCTTTTTTT GGCACATCTT
									Ssc13c0230_ - 592 6.08e-05 TTCACTATAA CATCCTTTTTTT GGCACATCTT
									Ssc08c0411_FLR1 + 628 6.08e-05 TTCTTCTAAT CTTTTTTCTTTC CGTATTGGGA
									Ssc08w0149_ + 207 6.08e-05 ACTGTGAACA CTGTTTTTTTGC CTATGACGTA
									Ssc07w0379_MET32 + 405 6.08e-05 AAGGTGTCAA CTTTGTTTCTGT GTATGAATTC
									Ssc06c0189_FMP48 + 539 6.08e-05 ATTTCCCCCA CTGTTTTTTTGC TTCTTTCTTT
									Ssc04w0034_OXP1 + 790 6.08e-05 AGAGGTATCA TTTCCTTTTTGT GTTACTCGTC
									Ssc04c0033_SEO1 - 59 6.08e-05 AGAGGTATCA TTTCCTTTTTGT GTTACTCGTC
									Ssc03w0179_ + 831 6.08e-05 ATTCCACAAT CTTTTTTCTTTC CGGATAGATT
									Ssc01c0407_INO1 + 954 6.08e-05 TTTTTTAACA TTTTCTCTTTCT TATTTATCTA
									Ssc01c0407_INO1 + 859 6.08e-05 AGTCCTCCTT CATTCCTTTTTT CAATTAATTC
									Ssc04w0181_LAP3 - 740 6.67e-05 AAGGGGCAAA TATTTTTTTTTC CCTCTTCTGT
									Ssc11w0121_ + 325 7.30e-05 TGAAACAATA CATTTCTTTTTC TCTATCTCTC
									Ssc10c0252_TPO3 + 526 7.30e-05 ATAGTTTCCG TTTTCTTTTGTT CCCCGCGGAG
									Ssc08w0149_ + 234 7.30e-05 ACGTAAGGCA TTTTCCTTCTTT TCTAATATTT
									Ssc07w0379_MET32 + 68 7.30e-05 TGTTCGGTTA TTTTTTTTTCTT GTTGTTTTAG
									Ssc07w0336_BNA3 - 48 7.30e-05 CAAATTTGGT CTGTTTTTCTTC GTGGCATTCT
									Ssc22w0013_ + 529 8.13e-05 TATTATTATT TTTTGTTTTTGT TCTACTCTTT
									Ssc18c0090_ + 439 8.13e-05 AAGTTCTCGT CTTTCTTTCCCC ATGCATCTGC
									Ssc15w0039_OYE2 - 971 8.13e-05 AAATAATGGT TATTTTTTTTTT AGAATTTGAA
									Ssc13w0115_MET30 + 885 8.13e-05 CATTTTTGCA CTGTTTCTTTTC TTTGTTTCCT
									Ssc13w0115_MET30 - 660 8.13e-05 ACTTGTATGG TTTTTTCTCTTT GGTATTTTTC
									Ssc09w0268_ + 303 8.13e-05 ATAATTTTTC TTGTCTTTTTTT GAGATAAATA
									Ssc08c0411_FLR1 - 965 8.13e-05 AAGAGAGTGG TTTTGTTTTTGT ATATGCTATA
									Ssc07w0368_YCT1 - 353 8.13e-05 TTCCTCTTTG CTTTCTCTCCTC CCTATATTGT
									Ssc02c0281_GRE3 - 697 8.13e-05 CCTTTTATTG TTTTGTTTTTGT TTGCTAGCGT
									Ssc02w0064_SEO1 + 876 8.13e-05 AATAATTTAA TTTCCTTTTTCT GATAATACAT
									Ssc13w0235_ - 672 9.00e-05 GCCGGCCGCC CTTTTCTTCTCT TCCATAGATT
									Ssc13c0234_DUR3 + 425 9.00e-05 GCCGGCCGCC CTTTTCTTCTCT TCCATAGATT
									Ssc13w0229_ - 199 9.00e-05 CAAACTGACA CTTCTTCTCTTT AAAATATTAG
									Ssc09w0268_ + 246 9.00e-05 AAAAAATGGC CTTCTTCTCTTT CAATACAATT
									Ssc08w0418_GCV2 + 873 9.00e-05 AACCTATTGG CTTTTTTTGTTT ACTTTATCCA
									Ssc03w0179_ - 921 9.00e-05 TTGTATTCGT CTTTTTCTTGTT CTGGCAATCT
									Ssc02c0281_GRE3 - 158 9.00e-05 TATCATTTCT CTTTTGTTTTTT ATCGCTTGGT
									Ssc00w1001_PRX1 - 742 9.00e-05 TGTTGTTTGT CTGCCTTTTTTT TATCCGCTGT
									Ssc22w0013_ + 761 9.62e-05 TCTGTCTGTT CTTTCTTTGTGC CATCATCGAT
									Ssc15w0039_OYE2 - 45 9.62e-05 AGAAATTTTA TTTTCATTTTTT CTAAAGGATC
									Ssc06c0077_ARO9 - 255 9.62e-05 AATCTGAGCC CATTCTTTTCTT CCTAATCCAT
									Ssc02c0045_CTS1 - 409 9.62e-05 GGTTGGGATT CTTTTTCTTCGC ATTTCATAAT
									Ssc01c0407_INO1 + 887 1.03e-04 ATTCAATTCA TTTTTTTTTGTT ATAATTTGTA
									Ssc01c0407_INO1 + 207 1.03e-04 CCACACATAA TTTTTTTTTGTT TCTCAGGTAT
									Ssc01w0147_CYS3 - 820 1.03e-04 CTACAAAAAA TTTTTTTTTGTT TCTTAAAAAT
									Ssc13w0232_FMO1 - 902 1.13e-04 ACTCATACTA TTTCTTCTTTTT TGGCTGAAGT
									Ssc10c0252_TPO3 - 788 1.13e-04 ATAACCAATC CTTTTCTTTGTT GTGGCTTGTC
									Ssc00w0007_JEN1 + 2 1.13e-04 T CTCTCTTTTTTT TGAATTATAT
									Ssc08c0411_FLR1 + 613 1.19e-04 TTCTTCTATT CTTTCTTCTTCT AATCTTTTTT
									Ssc06w0014_OYE2 - 639 1.19e-04 CTTTTTCATG ATTTCTTTTTTC CCAAATAATG
									Ssc07w0449_FAP1 - 157 1.29e-04 TTTCTTGAGC CTTTTGTTTTGC CACAGCTAGC
									Ssc07w0448_ + 726 1.29e-04 GATCCAACGT TTTCGTTTTTTT AAAATCTTTG
									Ssc01w0358_AMF1 - 564 1.29e-04 AAAGAAAAGG TTTTTATTTTTT GTATTATTTT
									Ssc01c0182_GCV1 - 715 1.29e-04 TTTTTTTTAT TTTTTATTTTTT TTTGAATAGT
									Ssc16w0151_SEO1 - 647 1.40e-04 TTGCGCGTCG ATTTCTTTTTTT AGTGCTAATG
									Ssc06c0165_SEO1 + 375 1.40e-04 TCTTATCATC TTTTCTCTTGTC GAATTAGTCA
									Ssc00c0774_MET17 + 27 1.40e-04 AGGCATGGTG CTTTCTGTTTCT TTTAGAGTGC
									Ssc10c0252_TPO3 + 298 1.63e-04 TCTTTGTTGG CTTTCTATTTTT TAGATAAGCA
									Ssc08c0411_FLR1 + 210 1.63e-04 CCGTCACCTA CTTTTTGTTTCC CCTGGGTCAT
									Ssc02w0064_SEO1 + 611 2.04e-04 ACCGTTCTAA GTTTCTTTTTGC AATTCCAGCG
									--------------------------------------------------------------------------------
									--------------------------------------------------------------------------------
										Motif CTTTYTTTTTTY MEME-1 block diagrams
									--------------------------------------------------------------------------------
									SEQUENCE NAME POSITION P-VALUE MOTIF DIAGRAM
									------------- ---------------- -------------
									Ssc13w0235_ 9e-05 426_[-1]_4_[-1]_2_[-1]_2_[-1]_189_
									[-1]_317
									Ssc13c0234_DUR3 9e-05 424_[+1]_189_[+1]_2_[+1]_2_[+1]_
									4_[+1]_319
									Ssc09w0268_ 9e-05 245_[+1]_45_[+1]_131_[+1]_[+1]_
									2_[+1]_53_[+1]_8_[+1]_432
									Ssc07c0207_STR3 5.5e-05 306_[-1]_79_[-1]_265_[-1]_93_[-1]_209
									Ssc06c0189_FMP48 6.1e-05 538_[+1]_2_[+1]_436
									Ssc00c0339_GRE2 2.6e-05 598_[+1]_75_[+1]_303
									Ssc23w0021_ZTA1 1.1e-06 665_[+1]_323
									Ssc08w0416_MUP1 2e-05 595_[+1]_23_[+1]_358
									Ssc00c0774_MET17 0.00014 26_[+1]_175_[+1]_58_[-1]_4_[-1]_689
									Ssc13w0115_MET30 8.1e-05 82_[+1]_565_[-1]_213_[+1]_26_[+1]_66
									Ssc06w0314_ 5.5e-05 56_[+1]_[+1]_920
									Ssc02c0045_CTS1 9.6e-05 408_[-1]_275_[-1]_293
									Ssc01c0407_INO1 6.1e-05 206_[+1]_15_[+1]_389_[+1]_212_[+1]_
									16_[+1]_55_[+1]_35
									Ssc04w0034_OXP1 6.1e-05 158_[-1]_24_[-1]_60_[+1]_511_[+1]_
									40_[+1]_147
									Ssc04c0033_SEO1 6.1e-05 6_[-1]_40_[-1]_511_[-1]_60_[+1]_
									24_[+1]_299
									Ssc09c0269_HSP12 2.5e-06 878_[+1]_110
									Ssc00c0482_MET2 2.6e-05 733_[-1]_12_[-1]_46_[+1]_173
									Ssc07w0336_BNA3 7.3e-05 47_[-1]_728_[-1]_77_[+1]_112
									Ssc07c0176_ADH6 5.2e-05 220_[+1]_371_[+1]_185_[-1]_188
									Ssc07w0368_YCT1 8.1e-05 352_[-1]_6_[-1]_477_[+1]_129
									Ssc06c0165_SEO1 0.00014 244_[+1]_118_[+1]_614
									Ssc16w0151_SEO1 0.00014 143_[+1]_316_[-1]_99_[-1]_52_[-1]_
									37_[+1]_242_[+1]_39
									Ssc08w0418_GCV2 5.2e-05 624_[+1]_55_[-1]_169_[+1]_8_[+1]_96
									Ssc00w0007_JEN1 0.00011 1_[+1]_548_[+1]_427
									Ssc13c0148_MET2 9.9e-06 261_[-1]_727
									Ssc02w0064_SEO1 0.0002 610_[+1]_57_[+1]_35_[-1]_100_[+1]_
									25_[+1]_64_[+1]_37
									Ssc13w0231_UGA4 6.1e-05 901_[+1]_44_[+1]_31
									Ssc13c0230_ 6.1e-05 591_[-1]_43_[-1]_342
									Ssc03w0178_SEO1 1.2e-05 503_[-1]_485
									Ssc03c0177_ 1.2e-05 611_[+1]_377
									Ssc00w0504_ 3.7e-05 301_[-1]_125_[+1]_408_[-1]_130
									Ssc00c0503_ 3.7e-05 353_[+1]_408_[-1]_124_[+1]_79
									Ssc10w0048_LYP1 2.6e-05 10_[-1]_786_[-1]_180
									Ssc02c0281_GRE3 9e-05 157_[-1]_491_[-1]_24_[-1]_152_[+1]_
									80_[-1]_36
									Ssc01w0358_AMF1 0.00013 563_[-1]_2_[+1]_411
									Ssc01w0147_CYS3 0.0001 517_[+1]_127_[+1]_151_[-1]_169
									Ssc01c0359_ 4.8e-05 239_[-1]_165_[-1]_136_[+1]_424
									Ssc18c0090_ 8.1e-05 206_[+1]_57_[+1]_151_[+1]_550
									Ssc15c0003_MXR1 2.2e-05 809_[+1]_179
									Ssc08w0149_ 7.3e-05 206_[+1]_15_[+1]_37_[+1]_370_[-1]_
									45_[-1]_107_[+1]_148
									Ssc13c0155_ 2.6e-05 296_[+1]_692
									Ssc11w0121_ 7.3e-05 324_[+1]_477_[-1]_175
									Ssc01c0182_GCV1 0.00013 714_[-1]_2_[-1]_260
									Ssc08c0411_FLR1 0.00012 209_[+1]_375_[+1]_4_[+1]_3_[+1]_
									325_[-1]_24
									Ssc11w0122_ 3.2e-05 546_[+1]_442
									Ssc02c0459_ 3.2e-05 908_[+1]_80
									Ssc07w0379_MET32 6.1e-05 67_[+1]_325_[+1]_133_[-1]_439
									Ssc06c0077_ARO9 9.6e-05 254_[-1]_97_[-1]_625
									Ssc03w0179_ 9e-05 830_[+1]_78_[-1]_68
									Ssc04w0181_LAP3 6.7e-05 739_[-1]_249
									Ssc10c0252_TPO3 0.00011 297_[+1]_216_[+1]_250_[-1]_201
									Ssc22w0013_ 9.6e-05 528_[+1]_220_[+1]_228
									Ssc15w0039_OYE2 9.6e-05 44_[-1]_914_[-1]_18
									Ssc13w0229_ 9e-05 198_[-1]_790
									Ssc00w1001_PRX1 9e-05 741_[-1]_247
									Ssc13w0232_FMO1 0.00011 901_[-1]_87
									Ssc06w0014_OYE2 0.00012 638_[-1]_350
									Ssc07w0449_FAP1 0.00013 156_[-1]_832
									Ssc07w0448_ 0.00013 725_[+1]_263
									--------------------------------------------------------------------------------
									--------------------------------------------------------------------------------
										Motif CTTTYTTTTTTY MEME-1 in BLOCKS format
									--------------------------------------------------------------------------------
									BL MOTIF CTTTYTTTTTTY width=12 seqs=160
									Ssc13w0235_ ( 443) CTTTCTTTTTTC 1
									Ssc13c0234_DUR3 ( 654) CTTTCTTTTTTC 1
									Ssc09w0268_ ( 458) CTTTCTTTTTTT 1
									Ssc07c0207_STR3 ( 675) CTTTCTTTTTTT 1
									Ssc06c0189_FMP48 ( 553) CTTTCTTTTTTT 1
									Ssc00c0339_GRE2 ( 686) CTTTCTTTTTTT 1
									Ssc23w0021_ZTA1 ( 666) CTTTTTTTTTTC 1
									Ssc09w0268_ ( 537) CTTTTTTTTTTC 1
									Ssc08w0416_MUP1 ( 596) CTTTTTTTTTTC 1
									Ssc00c0774_MET17 ( 284) CTTTTTTTTTTC 1
									Ssc13w0115_MET30 ( 83) CTTTTTTTTTTT 1
									Ssc09w0268_ ( 557) CTTTTTTTTTTT 1
									Ssc06w0314_ ( 69) CTTTTTTTTTTT 1
									Ssc02c0045_CTS1 ( 696) CTTTTTTTTTTT 1
									Ssc01c0407_INO1 ( 234) CTTTTTTTTTTT 1
									Ssc04w0034_OXP1 ( 195) CTTTCTTTTTGC 1
									Ssc04c0033_SEO1 ( 654) CTTTCTTTTTGC 1
									Ssc09c0269_HSP12 ( 879) CTTTCTTTTTGT 1
									Ssc13w0235_ ( 471) CTTTCTTTTTCT 1
									Ssc13w0235_ ( 457) CTTTCTTTTTCT 1
									Ssc13c0234_DUR3 ( 640) CTTTCTTTTTCT 1
									Ssc13c0234_DUR3 ( 626) CTTTCTTTTTCT 1
									Ssc07c0207_STR3 ( 780) CTTTCTTTTTCT 1
									Ssc00c0774_MET17 ( 214) TTTTCTTTTTTC 1
									Ssc00c0482_MET2 ( 758) CTTTCTCTTTTT 1
									Ssc00c0482_MET2 ( 734) CTTTCTCTTTTT 1
									Ssc07w0336_BNA3 ( 877) CTTTTTTTCTTC 1
									Ssc07c0176_ADH6 ( 604) CTTTTTTTTTGT 1
									Ssc04w0034_OXP1 ( 267) CTTTTTTTTTGT 1
									Ssc04c0033_SEO1 ( 582) CTTTTTTTTTGT 1
									Ssc07w0368_YCT1 ( 371) CTTTTTTTTTCC 1
									Ssc07w0336_BNA3 ( 788) TTTTCTTTTTTT 1
									Ssc06c0165_SEO1 ( 245) TTTTCTTTTTTT 1
									Ssc16w0151_SEO1 ( 583) CTTTTTTTCTTT 1
									Ssc13w0235_ ( 427) CTTTCCTTTTTT 1
									Ssc13c0234_DUR3 ( 670) CTTTCCTTTTTT 1
									Ssc01c0407_INO1 ( 635) CTTCCTTTTTTT 1
									Ssc09w0268_ ( 472) TTTTTTTTTTTC 1
									Ssc08w0418_GCV2 ( 692) TTTTTTTTTTTC 1
									Ssc07c0207_STR3 ( 398) TTTTTTTTTTTC 1
									Ssc00w0007_JEN1 ( 562) TTTTTTTTTTTC 1
									Ssc13c0148_MET2 ( 262) CTTCTTTTTTTC 1
									Ssc04w0034_OXP1 ( 159) CTTTTCTTTTTC 1
									Ssc04c0033_SEO1 ( 690) CTTTTCTTTTTC 1
									Ssc02w0064_SEO1 ( 680) CTTTTCTTTTTC 1
									Ssc13w0231_UGA4 ( 902) TTTTTTTTTTTT 1
									Ssc13c0230_ ( 647) TTTTTTTTTTTT 1
									Ssc03w0178_SEO1 ( 504) CTTTGTTTTTTT 1
									Ssc03c0177_ ( 612) CTTTGTTTTTTT 1
									Ssc00c0774_MET17 ( 300) TTTTTTTTTTTT 1
									Ssc00w0504_ ( 302) TTTTTTTTTTTT 1
									Ssc00c0503_ ( 910) TTTTTTTTTTTT 1
									Ssc16w0151_SEO1 ( 950) CTTCTTTTTTTT 1
									Ssc10w0048_LYP1 ( 11) CTTTTCTTTTTT 1
									Ssc02c0281_GRE3 ( 953) CTTCTTTTTTTT 1
									Ssc01w0358_AMF1 ( 578) TTTTCTTTCTTC 1
									Ssc01w0147_CYS3 ( 657) CATTCTTTTTTT 1
									Ssc13w0115_MET30 ( 923) CTTTCCCTTTTC 1
									Ssc08w0418_GCV2 ( 625) TTTTCTTTCTTT 1
									Ssc08w0416_MUP1 ( 631) TTTTCTTTCTTT 1
									Ssc01c0359_ ( 240) TTTTTTTTTTGC 1
									Ssc18c0090_ ( 276) CTTTTTTTTCTT 1
									Ssc15c0003_MXR1 ( 810) TTTTCTTTTTCT 1
									Ssc08w0149_ ( 722) CTTTTTTTTCTT 1
									Ssc01c0359_ ( 565) CTTTTTTTTCTT 1
									Ssc13c0155_ ( 297) CTTTTTTTCTCT 1
									Ssc11w0121_ ( 814) TTTCCTTTTTTC 1
									Ssc10w0048_LYP1 ( 809) CTTTCCCTTTTT 1
									Ssc08w0149_ ( 841) TTTTTTTTCTTC 1
									Ssc01c0182_GCV1 ( 729) CATTTTTTTTTT 1
									Ssc00w0504_ ( 439) CTTTCATTTTTC 1
									Ssc00c0503_ ( 774) CTTTCATTTTTC 1
									Ssc00c0482_MET2 ( 816) CATTTTTTTTTT 1
									Ssc00c0339_GRE2 ( 599) TTTTTTTTTTGT 1
									Ssc16w0151_SEO1 ( 144) CTTTTTCTTTCT 1
									Ssc09w0268_ ( 446) CTTTGTCTTTTC 1
									Ssc08c0411_FLR1 ( 597) CTTTTCTTCTTC 1
									Ssc04w0034_OXP1 ( 842) CTTTGTCTTTTC 1
									Ssc04c0033_SEO1 ( 7) CTTTGTCTTTTC 1
									Ssc02w0064_SEO1 ( 952) CATTCTTTTTGC 1
									Ssc01w0147_CYS3 ( 518) CATTCTTTTTGC 1
									Ssc11w0122_ ( 547) TTTTTTTTCTTT 1
									Ssc08w0149_ ( 665) CTTTGTTTCTTT 1
									Ssc02c0459_ ( 909) CTTTTCTTTTCC 1
									Ssc07c0176_ADH6 ( 221) TTTTTTCTTTTT 1
									Ssc00w0504_ ( 859) CATTCTTTTTGT 1
									Ssc00c0503_ ( 354) CATTCTTTTTGT 1
									Ssc07w0368_YCT1 ( 860) TTTCTTTTTTTC 1
									Ssc02c0281_GRE3 ( 861) CTTTTATTTTTC 1
									Ssc02w0064_SEO1 ( 727) CTTCTCTTTTTC 1
									Ssc08w0149_ ( 283) TATTCTTTTTTC 1
									Ssc02c0281_GRE3 ( 661) TTTTCTTTCTCC 1
									Ssc02w0064_SEO1 ( 839) CTTTTTTTCCTC 1
									Ssc01c0359_ ( 417) CTTTTATTTTTT 1
									Ssc16w0151_SEO1 ( 472) CTTTCATTTTGC 1
									Ssc08w0418_GCV2 ( 893) CATTTTTTCTTC 1
									Ssc07c0176_ADH6 ( 801) CATTTTTTTTGT 1
									Ssc18c0090_ ( 207) TTTTTTCTTTGC 1
									Ssc16w0151_SEO1 ( 696) CTTTTTCTCTCC 1
									Ssc07w0379_MET32 ( 550) TATTCTTTTTTT 1
									Ssc07c0207_STR3 ( 307) CTTCCTTTTCTT 1
									Ssc06w0314_ ( 57) TATTCTTTTTTT 1
									Ssc06c0077_ARO9 ( 364) TTTTCTCTCTTT 1
									Ssc13w0231_UGA4 ( 958) CATCCTTTTTTT 1
									Ssc13c0230_ ( 592) CATCCTTTTTTT 1
									Ssc08c0411_FLR1 ( 628) CTTTTTTCTTTC 1
									Ssc08w0149_ ( 207) CTGTTTTTTTGC 1
									Ssc07w0379_MET32 ( 405) CTTTGTTTCTGT 1
									Ssc06c0189_FMP48 ( 539) CTGTTTTTTTGC 1
									Ssc04w0034_OXP1 ( 790) TTTCCTTTTTGT 1
									Ssc04c0033_SEO1 ( 59) TTTCCTTTTTGT 1
									Ssc03w0179_ ( 831) CTTTTTTCTTTC 1
									Ssc01c0407_INO1 ( 954) TTTTCTCTTTCT 1
									Ssc01c0407_INO1 ( 859) CATTCCTTTTTT 1
									Ssc04w0181_LAP3 ( 740) TATTTTTTTTTC 1
									Ssc11w0121_ ( 325) CATTTCTTTTTC 1
									Ssc10c0252_TPO3 ( 526) TTTTCTTTTGTT 1
									Ssc08w0149_ ( 234) TTTTCCTTCTTT 1
									Ssc07w0379_MET32 ( 68) TTTTTTTTTCTT 1
									Ssc07w0336_BNA3 ( 48) CTGTTTTTCTTC 1
									Ssc22w0013_ ( 529) TTTTGTTTTTGT 1
									Ssc18c0090_ ( 439) CTTTCTTTCCCC 1
									Ssc15w0039_OYE2 ( 971) TATTTTTTTTTT 1
									Ssc13w0115_MET30 ( 885) CTGTTTCTTTTC 1
									Ssc13w0115_MET30 ( 660) TTTTTTCTCTTT 1
									Ssc09w0268_ ( 303) TTGTCTTTTTTT 1
									Ssc08c0411_FLR1 ( 965) TTTTGTTTTTGT 1
									Ssc07w0368_YCT1 ( 353) CTTTCTCTCCTC 1
									Ssc02c0281_GRE3 ( 697) TTTTGTTTTTGT 1
									Ssc02w0064_SEO1 ( 876) TTTCCTTTTTCT 1
									Ssc13w0235_ ( 672) CTTTTCTTCTCT 1
									Ssc13c0234_DUR3 ( 425) CTTTTCTTCTCT 1
									Ssc13w0229_ ( 199) CTTCTTCTCTTT 1
									Ssc09w0268_ ( 246) CTTCTTCTCTTT 1
									Ssc08w0418_GCV2 ( 873) CTTTTTTTGTTT 1
									Ssc03w0179_ ( 921) CTTTTTCTTGTT 1
									Ssc02c0281_GRE3 ( 158) CTTTTGTTTTTT 1
									Ssc00w1001_PRX1 ( 742) CTGCCTTTTTTT 1
									Ssc22w0013_ ( 761) CTTTCTTTGTGC 1
									Ssc15w0039_OYE2 ( 45) TTTTCATTTTTT 1
									Ssc06c0077_ARO9 ( 255) CATTCTTTTCTT 1
									Ssc02c0045_CTS1 ( 409) CTTTTTCTTCGC 1
									Ssc01c0407_INO1 ( 887) TTTTTTTTTGTT 1
									Ssc01c0407_INO1 ( 207) TTTTTTTTTGTT 1
									Ssc01w0147_CYS3 ( 820) TTTTTTTTTGTT 1
									Ssc13w0232_FMO1 ( 902) TTTCTTCTTTTT 1
									Ssc10c0252_TPO3 ( 788) CTTTTCTTTGTT 1
									Ssc00w0007_JEN1 ( 2) CTCTCTTTTTTT 1
									Ssc08c0411_FLR1 ( 613) CTTTCTTCTTCT 1
									Ssc06w0014_OYE2 ( 639) ATTTCTTTTTTC 1
									Ssc07w0449_FAP1 ( 157) CTTTTGTTTTGC 1
									Ssc07w0448_ ( 726) TTTCGTTTTTTT 1
									Ssc01w0358_AMF1 ( 564) TTTTTATTTTTT 1
									Ssc01c0182_GCV1 ( 715) TTTTTATTTTTT 1
									Ssc16w0151_SEO1 ( 647) ATTTCTTTTTTT 1
									Ssc06c0165_SEO1 ( 375) TTTTCTCTTGTC 1
									Ssc00c0774_MET17 ( 27) CTTTCTGTTTCT 1
									Ssc10c0252_TPO3 ( 298) CTTTCTATTTTT 1
									Ssc08c0411_FLR1 ( 210) CTTTTTGTTTCC 1
									Ssc02w0064_SEO1 ( 611) GTTTCTTTTTGC 1
									//
									--------------------------------------------------------------------------------
									--------------------------------------------------------------------------------
										Motif CTTTYTTTTTTY MEME-1 position-specific scoring matrix
									--------------------------------------------------------------------------------
									log-odds matrix: alength= 4 w= 12 n= 63296 bayes= 8.87637 E= 4.2e-044
									-472 196 -476 -3
									-148 -1397 -1397 141
									-1397 -476 -217 153
									-1397 -59 -1397 142
									-1397 131 -130 63
									-273 -67 -376 133
									-572 -30 -376 135
									-1397 -317 -1397 157
									-1397 -11 -376 133
									-1397 -144 -195 143
									-1397 -44 0 109
									-1397 115 -1397 92
									--------------------------------------------------------------------------------
									--------------------------------------------------------------------------------
										Motif CTTTYTTTTTTY MEME-1 position-specific probability matrix
									--------------------------------------------------------------------------------
									letter-probability matrix: alength= 4 w= 12 nsites= 160 E= 4.2e-044
									0.012500 0.656250 0.006250 0.325000
									0.118750 0.000000 0.000000 0.881250
									0.000000 0.006250 0.037500 0.956250
									0.000000 0.112500 0.000000 0.887500
									0.000000 0.418750 0.068750 0.512500
									0.050000 0.106250 0.012500 0.831250
									0.006250 0.137500 0.012500 0.843750
									0.000000 0.018750 0.000000 0.981250
									0.000000 0.156250 0.012500 0.831250
									0.000000 0.062500 0.043750 0.893750
									0.000000 0.125000 0.168750 0.706250
									0.000000 0.375000 0.000000 0.625000
									--------------------------------------------------------------------------------
									--------------------------------------------------------------------------------
										Motif CTTTYTTTTTTY MEME-1 regular expression
									--------------------------------------------------------------------------------
									[CT]TTT[TC]TTTTTT[TC]
									--------------------------------------------------------------------------------
									Time 304.53 secs.
									********************************************************************************
									********************************************************************************
									MOTIF MDCCACARTTTT MEME-2	width = 12 sites = 46 llr = 511 E-value = 1.4e-016
									********************************************************************************
									--------------------------------------------------------------------------------
										Motif MDCCACARTTTT MEME-2 Description
									--------------------------------------------------------------------------------
									Simplified A 35::a:a32:::
									pos.-specific C 51aa:a:2::11
									probability G 12:::::5:::2
									matrix T 12:::::18a87
									bits 2.6 ** *
									2.3 ** *
									2.1 ** *
									1.8 ** *
									Relative 1.5 ***** *
									Entropy 1.3 ***** *
									(16.0 bits) 1.0 ***** ***
									0.8 ***** ****
									0.5 * ***** ****
									0.3 ************
									0.0 ------------
									Multilevel CACCACAGTTTT
									consensus AG A
									sequence T
									--------------------------------------------------------------------------------
									--------------------------------------------------------------------------------
										Motif MDCCACARTTTT MEME-2 sites sorted by position p-value
									--------------------------------------------------------------------------------
									Sequence name Strand Start P-value Site
									------------- ------ ----- --------- ------------
									Ssc16w0151_SEO1 + 198 9.07e-08 AGAAGTCCGC CACCACAGTTTT CAATATTATT
									Ssc13c0148_MET2 + 803 9.07e-08 TAATGCACGG CGCCACAGTTTT CTATCATTTG
									Ssc13w0115_MET30 - 468 9.07e-08 TGTGTACGCT CACCACAGTTTT AACAGTGGTT
									Ssc01w0147_CYS3 - 641 9.07e-08 AGAATGCCAC CACCACAGTTTT TCTTACTGCC
									Ssc13w0231_UGA4 + 760 6.73e-07 TTTTTTCCGA CCCCACAGTTTT TTTAATTACT
									Ssc13c0230_ - 790 6.73e-07 TTTTTTCCGA CCCCACAGTTTT TTTAATTACT
									Ssc00c0767_GAL2 + 436 7.97e-07 GTAGCATGTG CTCCACAGTTTG TGTCAAGATG
									Ssc07w0379_MET32 - 584 1.20e-06 AAATACATTT AGCCACAGTTTG AAAAAGCAAC
									Ssc03w0178_SEO1 + 726 1.38e-06 GGTGTGGAAA CACCACATTTTT GAAATTACAC
									Ssc03c0177_ - 390 1.38e-06 GGTGTGGAAA CACCACATTTTT GAAATTACAC
									Ssc08w0416_MUP1 + 511 1.87e-06 GCATTGATCC GGCCACAGTTTT GCGCGGGAAA
									Ssc10w0048_LYP1 + 593 1.96e-06 AGATGACACT CTCCACAGTTTC TCCATTTGGC
									Ssc06c0189_FMP48 - 595 1.96e-06 GTAGAAAAGT CTCCACAGTTCT GCACAGGCAA
									Ssc11w0122_ + 492 2.30e-06 GAGGAGCCTT AACCACAATTTT TACTTGAATT
									Ssc00c0767_GAL2 + 245 2.30e-06 GCCCATCAGC AGCCACAATTTT TCTTTGCACG
									Ssc00w0504_ + 543 2.30e-06 AACATCTAAC AACCACAATTTT GACATAGTAA
									Ssc00c0503_ - 670 2.30e-06 AACATCTAAC AACCACAATTTT GACATAGTAA
									Ssc13c0148_MET2 - 748 2.68e-06 ATCTCAATCA TACCACAGTTTT TAGCATTCGT
									Ssc00w1001_PRX1 - 763 2.68e-06 TTTTATATAT TACCACAGTTTT GTTGTTTGTC
									Ssc06c0165_SEO1 - 693 3.04e-06 AATATTGATA AGCCACAGTTCT AGTGTATCCT
									Ssc07w0448_ + 375 3.82e-06 GCAATAACAC CACCACACATTT TCTATTTTCA
									Ssc07w0448_ + 106 3.82e-06 GCAATAACAC CACCACACATTT TCTATTTTCA
									Ssc07c0447_YCT1 - 697 3.82e-06 GGAATAACAC CACCACACATTT TCTATTTTCA
									Ssc07c0447_YCT1 - 428 3.82e-06 GCAATAACAC CACCACACATTT TCTATTTTCA
									Ssc07c0447_YCT1 - 159 3.82e-06 GCAATAACAC CACCACACATTT TCTATTTTCA
									Ssc04w0034_OXP1 - 318 3.82e-06 TTGTTTTTTC AGCCACAGATTT TTAGCAAGAA
									Ssc04w0034_OXP1 + 252 3.82e-06 TAATAATTCC CTCCACAATTTG TTTCTTTTTT
									Ssc04c0033_SEO1 - 597 3.82e-06 TAATAATTCC CTCCACAATTTG TTTCTTTTTT
									Ssc04c0033_SEO1 + 531 3.82e-06 TTGTTTTTTC AGCCACAGATTT TTAGCAAGAA
									Ssc00c0482_MET2 + 843 4.73e-06 TTTTACAAAC AGCCACATTTTT ACCATTAGTT
									Ssc16w0151_SEO1 + 229 5.26e-06 TTATGTAAAT ATCCACAATTTT ACGGAATCTA
									Ssc10w0048_LYP1 + 721 5.26e-06 AATTTAGTTT ATCCACAATTTT CAGTTTTCAC
									Ssc07w0368_YCT1 + 725 5.73e-06 GTCAAGCGTT TGCCACAGTTTG CAATATACGT
									Ssc13w0232_FMO1 + 589 7.24e-06 GAACCACACG CTCCACAATTCT ATTGCCTAGG
									Ssc02c0281_GRE3 + 790 7.24e-06 CCGAATAACA GCCCACAGTTTT ATTTTTTCCG
									Ssc08w0416_MUP1 + 722 7.79e-06 TATGATGCGC AGCCACACTTCT GTTTTTGGAT
									Ssc07w0448_ + 604 7.79e-06 GCAATAAAAC CACCACATATTT TCTATTATTT
									Ssc00c0767_GAL2 - 304 7.79e-06 CCTTAGCGAT GACCACAGTTTC TGAACATCTC
									Ssc00c0774_MET17 + 589 8.88e-06 TTGCTATTTT AACCACATTTTG ACACATAATC
									Ssc13w0231_UGA4 - 686 9.81e-06 CTATGACTGA ATCCACAATTTG CAGGTTAGTA
									Ssc13c0230_ + 864 9.81e-06 CTATGACTGA ATCCACAATTTG CAGGTTAGTA
									Ssc10c0252_TPO3 - 641 1.28e-05 AGCAAACTCA TTCCACACTTTT CATGTATGTG
									Ssc00c0767_GAL2 - 791 1.39e-05 AACAGGTCTA CACCACAATTAT CCTGCTTCCT
									Ssc02w0064_SEO1 + 394 1.60e-05 TTTTTTCACT CACCACAGTTAC TTGAATCATT
									Ssc00c0342_PRB1 + 824 1.87e-05 CTATAAATAC CGCCACATTTCC TTATTTTCCT
									Ssc10w0048_LYP1 + 344 1.98e-05 TGTAAATGGA AACCACAGTATT ATATATTGAT
									--------------------------------------------------------------------------------
									--------------------------------------------------------------------------------
										Motif MDCCACARTTTT MEME-2 block diagrams
									--------------------------------------------------------------------------------
									SEQUENCE NAME POSITION P-VALUE MOTIF DIAGRAM
									------------- ---------------- -------------
									Ssc16w0151_SEO1 5.3e-06 197_[+2]_19_[+2]_760
									Ssc13c0148_MET2 2.7e-06 747_[-2]_43_[+2]_186
									Ssc13w0115_MET30 9.1e-08 467_[-2]_521
									Ssc01w0147_CYS3 9.1e-08 640_[-2]_348
									Ssc13w0231_UGA4 9.8e-06 685_[-2]_62_[+2]_229
									Ssc13c0230_ 9.8e-06 789_[-2]_62_[+2]_125
									Ssc00c0767_GAL2 1.4e-05 244_[+2]_47_[-2]_120_[+2]_343_[-2]_
									198
									Ssc07w0379_MET32 1.2e-06 583_[-2]_405
									Ssc03w0178_SEO1 1.4e-06 725_[+2]_263
									Ssc03c0177_ 1.4e-06 389_[-2]_599
									Ssc08w0416_MUP1 7.8e-06 510_[+2]_199_[+2]_267
									Ssc10w0048_LYP1 2e-05 343_[+2]_237_[+2]_116_[+2]_268
									Ssc06c0189_FMP48 2e-06 594_[-2]_394
									Ssc11w0122_ 2.3e-06 491_[+2]_497
									Ssc00w0504_ 2.3e-06 542_[+2]_446
									Ssc00c0503_ 2.3e-06 669_[-2]_319
									Ssc00w1001_PRX1 2.7e-06 762_[-2]_226
									Ssc06c0165_SEO1 3e-06 692_[-2]_296
									Ssc07w0448_ 7.8e-06 105_[+2]_257_[+2]_217_[+2]_385
									Ssc07c0447_YCT1 3.8e-06 158_[-2]_257_[-2]_257_[-2]_292
									Ssc04w0034_OXP1 3.8e-06 251_[+2]_54_[-2]_671
									Ssc04c0033_SEO1 3.8e-06 530_[+2]_54_[-2]_392
									Ssc00c0482_MET2 4.7e-06 842_[+2]_146
									Ssc07w0368_YCT1 5.7e-06 724_[+2]_264
									Ssc13w0232_FMO1 7.2e-06 588_[+2]_400
									Ssc02c0281_GRE3 7.2e-06 789_[+2]_199
									Ssc00c0774_MET17 8.9e-06 588_[+2]_400
									Ssc10c0252_TPO3 1.3e-05 640_[-2]_348
									Ssc02w0064_SEO1 1.6e-05 393_[+2]_595
									Ssc00c0342_PRB1 1.9e-05 823_[+2]_165
									--------------------------------------------------------------------------------
									--------------------------------------------------------------------------------
										Motif MDCCACARTTTT MEME-2 in BLOCKS format
									--------------------------------------------------------------------------------
									BL MOTIF MDCCACARTTTT width=12 seqs=46
									Ssc16w0151_SEO1 ( 198) CACCACAGTTTT 1
									Ssc13c0148_MET2 ( 803) CGCCACAGTTTT 1
									Ssc13w0115_MET30 ( 468) CACCACAGTTTT 1
									Ssc01w0147_CYS3 ( 641) CACCACAGTTTT 1
									Ssc13w0231_UGA4 ( 760) CCCCACAGTTTT 1
									Ssc13c0230_ ( 790) CCCCACAGTTTT 1
									Ssc00c0767_GAL2 ( 436) CTCCACAGTTTG 1
									Ssc07w0379_MET32 ( 584) AGCCACAGTTTG 1
									Ssc03w0178_SEO1 ( 726) CACCACATTTTT 1
									Ssc03c0177_ ( 390) CACCACATTTTT 1
									Ssc08w0416_MUP1 ( 511) GGCCACAGTTTT 1
									Ssc10w0048_LYP1 ( 593) CTCCACAGTTTC 1
									Ssc06c0189_FMP48 ( 595) CTCCACAGTTCT 1
									Ssc11w0122_ ( 492) AACCACAATTTT 1
									Ssc00c0767_GAL2 ( 245) AGCCACAATTTT 1
									Ssc00w0504_ ( 543) AACCACAATTTT 1
									Ssc00c0503_ ( 670) AACCACAATTTT 1
									Ssc13c0148_MET2 ( 748) TACCACAGTTTT 1
									Ssc00w1001_PRX1 ( 763) TACCACAGTTTT 1
									Ssc06c0165_SEO1 ( 693) AGCCACAGTTCT 1
									Ssc07w0448_ ( 375) CACCACACATTT 1
									Ssc07w0448_ ( 106) CACCACACATTT 1
									Ssc07c0447_YCT1 ( 697) CACCACACATTT 1
									Ssc07c0447_YCT1 ( 428) CACCACACATTT 1
									Ssc07c0447_YCT1 ( 159) CACCACACATTT 1
									Ssc04w0034_OXP1 ( 318) AGCCACAGATTT 1
									Ssc04w0034_OXP1 ( 252) CTCCACAATTTG 1
									Ssc04c0033_SEO1 ( 597) CTCCACAATTTG 1
									Ssc04c0033_SEO1 ( 531) AGCCACAGATTT 1
									Ssc00c0482_MET2 ( 843) AGCCACATTTTT 1
									Ssc16w0151_SEO1 ( 229) ATCCACAATTTT 1
									Ssc10w0048_LYP1 ( 721) ATCCACAATTTT 1
									Ssc07w0368_YCT1 ( 725) TGCCACAGTTTG 1
									Ssc13w0232_FMO1 ( 589) CTCCACAATTCT 1
									Ssc02c0281_GRE3 ( 790) GCCCACAGTTTT 1
									Ssc08w0416_MUP1 ( 722) AGCCACACTTCT 1
									Ssc07w0448_ ( 604) CACCACATATTT 1
									Ssc00c0767_GAL2 ( 304) GACCACAGTTTC 1
									Ssc00c0774_MET17 ( 589) AACCACATTTTG 1
									Ssc13w0231_UGA4 ( 686) ATCCACAATTTG 1
									Ssc13c0230_ ( 864) ATCCACAATTTG 1
									Ssc10c0252_TPO3 ( 641) TTCCACACTTTT 1
									Ssc00c0767_GAL2 ( 791) CACCACAATTAT 1
									Ssc02w0064_SEO1 ( 394) CACCACAGTTAC 1
									Ssc00c0342_PRB1 ( 824) CGCCACATTTCC 1
									Ssc10w0048_LYP1 ( 344) AACCACAGTATT 1
									//
									--------------------------------------------------------------------------------
									--------------------------------------------------------------------------------
										Motif MDCCACARTTTT MEME-2 position-specific scoring matrix
									--------------------------------------------------------------------------------
									log-odds matrix: alength= 4 w= 12 n= 63296 bayes= 10.828 E= 1.4e-016
									7 156 -137 -193
									46 -137 50 -47
									-1217 256 -1217 -1217
									-1217 256 -1217 -1217
									160 -1217 -1217 -1217
									-1217 256 -1217 -1217
									160 -1217 -1217 -1217
									-34 -15 143 -134
									-93 -1217 -1217 132
									-392 -1217 -1217 156
									-293 -64 -1217 136
									-1217 -96 4 116
									--------------------------------------------------------------------------------
									--------------------------------------------------------------------------------
										Motif MDCCACARTTTT MEME-2 position-specific probability matrix
									--------------------------------------------------------------------------------
									letter-probability matrix: alength= 4 w= 12 nsites= 46 E= 1.4e-016
									0.347826 0.500000 0.065217 0.086957
									0.456522 0.065217 0.239130 0.239130
									0.000000 1.000000 0.000000 0.000000
									0.000000 1.000000 0.000000 0.000000
									1.000000 0.000000 0.000000 0.000000
									0.000000 1.000000 0.000000 0.000000
									1.000000 0.000000 0.000000 0.000000
									0.260870 0.152174 0.456522 0.130435
									0.173913 0.000000 0.000000 0.826087
									0.021739 0.000000 0.000000 0.978261
									0.043478 0.108696 0.000000 0.847826
									0.000000 0.086957 0.173913 0.739130
									--------------------------------------------------------------------------------
									--------------------------------------------------------------------------------
										Motif MDCCACARTTTT MEME-2 regular expression
									--------------------------------------------------------------------------------
									[CA][AGT]CCACA[GA]TTTT
									--------------------------------------------------------------------------------
									Time 585.92 secs.
									********************************************************************************
									********************************************************************************
									MOTIF TCATGCCACCCC MEME-3	width = 12 sites = 10 llr = 155 E-value = 5.2e-003
									********************************************************************************
									--------------------------------------------------------------------------------
										Motif TCATGCCACCCC MEME-3 Description
									--------------------------------------------------------------------------------
									Simplified A ::7::::91:1:
									pos.-specific C :93::aa1898a
									probability G 11::a:::::::
									matrix T 9::a::::111:
									bits 2.6 *** *
									2.3 *** *
									2.1 * *** * *
									1.8 * *** * *
									Relative 1.5 * **** ****
									Entropy 1.3 ** *********
									(22.3 bits) 1.0 ************
									0.8 ************
									0.5 ************
									0.3 ************
									0.0 ------------
									Multilevel TCATGCCACCCC
									consensus C
									sequence
									--------------------------------------------------------------------------------
									--------------------------------------------------------------------------------
										Motif TCATGCCACCCC MEME-3 sites sorted by position p-value
									--------------------------------------------------------------------------------
									Sequence name Strand Start P-value Site
									------------- ------ ----- --------- ------------
									Ssc07w0448_ + 394 7.99e-09 TTTTCTATTT TCATGCCACCCC TTTTGTGTAT
									Ssc07w0448_ + 125 7.99e-09 TTTTCTATTT TCATGCCACCCC TTTTGTGTAT
									Ssc07c0447_YCT1 - 678 7.99e-09 TTTTCTATTT TCATGCCACCCC TTTTGTGTAT
									Ssc07c0447_YCT1 - 409 7.99e-09 TTTTCTATTT TCATGCCACCCC TTTTGTGTAT
									Ssc07c0447_YCT1 - 140 7.99e-09 TTTTCTATTT TCATGCCACCCC TTTTGTGTAT
									Ssc00c0774_MET17 + 880 1.47e-07 CCCATGAAAT TCCTGCCAACCC TTGTAAACCT
									Ssc00c0503_ + 11 1.47e-07 CATAATCTTT TCCTGCCACCTC TCTAACAATT
									Ssc13w0115_MET30 - 404 2.34e-07 TATGTGTGTG GCATGCCATCCC GTCCTAGCCA
									Ssc10w0048_LYP1 - 148 2.83e-07 GGTGTAGCAA TCATGCCCCTCC CTTCCACCAA
									Ssc13w0232_FMO1 - 788 4.01e-07 CCACATAATA TGCTGCCACCAC TATCATCAAA
									--------------------------------------------------------------------------------
									--------------------------------------------------------------------------------
										Motif TCATGCCACCCC MEME-3 block diagrams
									--------------------------------------------------------------------------------
									SEQUENCE NAME POSITION P-VALUE MOTIF DIAGRAM
									------------- ---------------- -------------
									Ssc07w0448_ 8e-09 124_[+3]_257_[+3]_595
									Ssc07c0447_YCT1 8e-09 139_[-3]_257_[-3]_257_[-3]_311
									Ssc00c0774_MET17 1.5e-07 879_[+3]_109
									Ssc00c0503_ 1.5e-07 10_[+3]_978
									Ssc13w0115_MET30 2.3e-07 403_[-3]_585
									Ssc10w0048_LYP1 2.8e-07 147_[-3]_841
									Ssc13w0232_FMO1 4e-07 787_[-3]_201
									--------------------------------------------------------------------------------
									--------------------------------------------------------------------------------
										Motif TCATGCCACCCC MEME-3 in BLOCKS format
									--------------------------------------------------------------------------------
									BL MOTIF TCATGCCACCCC width=12 seqs=10
									Ssc07w0448_ ( 394) TCATGCCACCCC 1
									Ssc07w0448_ ( 125) TCATGCCACCCC 1
									Ssc07c0447_YCT1 ( 678) TCATGCCACCCC 1
									Ssc07c0447_YCT1 ( 409) TCATGCCACCCC 1
									Ssc07c0447_YCT1 ( 140) TCATGCCACCCC 1
									Ssc00c0774_MET17 ( 880) TCCTGCCAACCC 1
									Ssc00c0503_ ( 11) TCCTGCCACCTC 1
									Ssc13w0115_MET30 ( 404) GCATGCCATCCC 1
									Ssc10w0048_LYP1 ( 148) TCATGCCCCTCC 1
									Ssc13w0232_FMO1 ( 788) TGCTGCCACCAC 1
									//
									--------------------------------------------------------------------------------
									--------------------------------------------------------------------------------
										Motif TCATGCCACCCC MEME-3 position-specific scoring matrix
									--------------------------------------------------------------------------------
									log-odds matrix: alength= 4 w= 12 n= 63296 bayes= 12.8792 E= 5.2e-003
									-997 -997 -76 144
									-997 241 -76 -997
									108 83 -997 -997
									-997 -997 -997 159
									-997 -997 256 -997
									-997 256 -997 -997
									-997 256 -997 -997
									144 -76 -997 -997
									-172 224 -997 -172
									-997 241 -997 -172
									-172 224 -997 -172
									-997 256 -997 -997
									--------------------------------------------------------------------------------
									--------------------------------------------------------------------------------
										Motif TCATGCCACCCC MEME-3 position-specific probability matrix
									--------------------------------------------------------------------------------
									letter-probability matrix: alength= 4 w= 12 nsites= 10 E= 5.2e-003
									0.000000 0.000000 0.100000 0.900000
									0.000000 0.900000 0.100000 0.000000
									0.700000 0.300000 0.000000 0.000000
									0.000000 0.000000 0.000000 1.000000
									0.000000 0.000000 1.000000 0.000000
									0.000000 1.000000 0.000000 0.000000
									0.000000 1.000000 0.000000 0.000000
									0.900000 0.100000 0.000000 0.000000
									0.100000 0.800000 0.000000 0.100000
									0.000000 0.900000 0.000000 0.100000
									0.100000 0.800000 0.000000 0.100000
									0.000000 1.000000 0.000000 0.000000
									--------------------------------------------------------------------------------
									--------------------------------------------------------------------------------
										Motif TCATGCCACCCC MEME-3 regular expression
									--------------------------------------------------------------------------------
									TC[AC]TGCCACCCC
									--------------------------------------------------------------------------------
									Time 869.54 secs.
									********************************************************************************
									********************************************************************************
									MOTIF CAYWKCACGTGA MEME-4	width = 12 sites = 24 llr = 290 E-value = 3.0e-003
									********************************************************************************
									--------------------------------------------------------------------------------
										Motif CAYWKCACGTGA MEME-4 Description
									--------------------------------------------------------------------------------
									Simplified A 2913::a::::9
									pos.-specific C 7:51:a:8:::1
									probability G :::25:::a:a:
									matrix T 11455::2:a::
									bits 2.6 * * *
									2.3 * * *
									2.1 * * *
									1.8 * ** *
									Relative 1.5 ******
									Entropy 1.3 * *******
									(17.4 bits) 1.0 ** *******
									0.8 ** ********
									0.5 *** ********
									0.3 *** ********
									0.0 ------------
									Multilevel CACTGCACGTGA
									consensus A TAT
									sequence G
									--------------------------------------------------------------------------------
									--------------------------------------------------------------------------------
										Motif CAYWKCACGTGA MEME-4 sites sorted by position p-value
									--------------------------------------------------------------------------------
									Sequence name Strand Start P-value Site
									------------- ------ ----- --------- ------------
									Ssc13c0155_ + 218 2.36e-08 GACAAATATC CACGGCACGTGA AAGGCACGTG
									Ssc00c0482_MET2 + 514 2.36e-08 GATTGTTGGT CACGGCACGTGA CATTGAGTAA
									Ssc03w0178_SEO1 - 321 6.99e-08 ACACAAATTT CACTTCACGTGA TGCAGCACAA
									Ssc03c0177_ + 795 6.99e-08 ACACAAATTT CACTTCACGTGA TGCAGCACAA
									Ssc02w0064_SEO1 + 412 1.16e-07 TTACTTGAAT CATTGCACGTGA CCCTCTTTTG
									Ssc15c0003_MXR1 + 754 1.78e-07 AGAACTAAAA CACATCACGTGA TATTGCAGAA
									Ssc07w0379_MET32 + 453 2.73e-07 ATTCTGTGCA CATTTCACGTGA TAGCAATTTG
									Ssc07w0379_MET32 + 505 3.89e-07 AATGTTACCT AACGGCACGTGA TTTTTTACAT
									Ssc00c0774_MET17 + 628 4.51e-07 TCGATTCCAA CAAGGCACGTGA GATAACAACT
									Ssc13w0115_MET30 - 591 5.35e-07 ATAAAGCGGT CATTGCACGTGC CCTTGTGAGC
									Ssc07w0336_BNA3 - 730 9.45e-07 CATTTATAAT CATCTCACGTGA CACTGCATTA
									Ssc06w0314_ + 173 1.64e-06 ATATTTTCTT AACATCACGTGA AACACTGTTA
									Ssc03w0178_SEO1 - 374 1.64e-06 CACATAACTG TACTTCACGTGA CAACCTGCAA
									Ssc03c0177_ + 742 1.64e-06 CACATAACTG TACTTCACGTGA CAACCTGCAA
									Ssc00c0767_GAL2 + 258 1.91e-06 CACAATTTTT CTTTGCACGTGA TTTCCAATGC
									Ssc01w0147_CYS3 + 552 2.30e-06 CAGATTACCA CATATCACGTGC TCAGCCGTAG
									Ssc07c0207_STR3 + 712 3.57e-06 TTTTGTTGTT CATTACACGTGA TATTAATAAA
									Ssc13w0235_ - 602 3.83e-06 GATTTTAGCT AACTGCATGTGA CTTCGGAAGA
									Ssc13c0234_DUR3 + 495 3.83e-06 GATTTTAGCT AACTGCATGTGA CTTCGGAAGA
									Ssc00w0007_JEN1 - 285 5.32e-06 TAGGATATCG TATATCACGTGA CAAAGCAATC
									Ssc02c0459_ - 633 5.90e-06 TTTTTTTTAT CAGCGCACGTGC TATAGAATGC
									Ssc18c0090_ - 664 6.18e-06 GAAATAACCT CAAAGCATGTGA CTCAGATGCA
									Ssc11w0122_ + 689 7.88e-06 AAAATTTCCT CAAGTCATGTGA AAATATCTCA
									Ssc06c0189_FMP48 - 497 1.07e-05 CATTAACGTG ATTAGCACGTGA CAACTAGTGT
									--------------------------------------------------------------------------------
									--------------------------------------------------------------------------------
										Motif CAYWKCACGTGA MEME-4 block diagrams
									--------------------------------------------------------------------------------
									SEQUENCE NAME POSITION P-VALUE MOTIF DIAGRAM
									------------- ---------------- -------------
									Ssc13c0155_ 2.4e-08 217_[+4]_771
									Ssc00c0482_MET2 2.4e-08 513_[+4]_475
									Ssc03w0178_SEO1 1.6e-06 320_[-4]_41_[-4]_615
									Ssc03c0177_ 1.6e-06 741_[+4]_41_[+4]_194
									Ssc02w0064_SEO1 1.2e-07 411_[+4]_577
									Ssc15c0003_MXR1 1.8e-07 753_[+4]_235
									Ssc07w0379_MET32 2.7e-07 452_[+4]_40_[+4]_484
									Ssc00c0774_MET17 4.5e-07 627_[+4]_361
									Ssc13w0115_MET30 5.3e-07 590_[-4]_398
									Ssc07w0336_BNA3 9.5e-07 729_[-4]_259
									Ssc06w0314_ 1.6e-06 172_[+4]_816
									Ssc00c0767_GAL2 1.9e-06 257_[+4]_731
									Ssc01w0147_CYS3 2.3e-06 551_[+4]_437
									Ssc07c0207_STR3 3.6e-06 711_[+4]_277
									Ssc13w0235_ 3.8e-06 601_[-4]_387
									Ssc13c0234_DUR3 3.8e-06 494_[+4]_494
									Ssc00w0007_JEN1 5.3e-06 284_[-4]_704
									Ssc02c0459_ 5.9e-06 632_[-4]_356
									Ssc18c0090_ 6.2e-06 663_[-4]_325
									Ssc11w0122_ 7.9e-06 688_[+4]_300
									Ssc06c0189_FMP48 1.1e-05 496_[-4]_492
									--------------------------------------------------------------------------------
									--------------------------------------------------------------------------------
										Motif CAYWKCACGTGA MEME-4 in BLOCKS format
									--------------------------------------------------------------------------------
									BL MOTIF CAYWKCACGTGA width=12 seqs=24
									Ssc13c0155_ ( 218) CACGGCACGTGA 1
									Ssc00c0482_MET2 ( 514) CACGGCACGTGA 1
									Ssc03w0178_SEO1 ( 321) CACTTCACGTGA 1
									Ssc03c0177_ ( 795) CACTTCACGTGA 1
									Ssc02w0064_SEO1 ( 412) CATTGCACGTGA 1
									Ssc15c0003_MXR1 ( 754) CACATCACGTGA 1
									Ssc07w0379_MET32 ( 453) CATTTCACGTGA 1
									Ssc07w0379_MET32 ( 505) AACGGCACGTGA 1
									Ssc00c0774_MET17 ( 628) CAAGGCACGTGA 1
									Ssc13w0115_MET30 ( 591) CATTGCACGTGC 1
									Ssc07w0336_BNA3 ( 730) CATCTCACGTGA 1
									Ssc06w0314_ ( 173) AACATCACGTGA 1
									Ssc03w0178_SEO1 ( 374) TACTTCACGTGA 1
									Ssc03c0177_ ( 742) TACTTCACGTGA 1
									Ssc00c0767_GAL2 ( 258) CTTTGCACGTGA 1
									Ssc01w0147_CYS3 ( 552) CATATCACGTGC 1
									Ssc07c0207_STR3 ( 712) CATTACACGTGA 1
									Ssc13w0235_ ( 602) AACTGCATGTGA 1
									Ssc13c0234_DUR3 ( 495) AACTGCATGTGA 1
									Ssc00w0007_JEN1 ( 285) TATATCACGTGA 1
									Ssc02c0459_ ( 633) CAGCGCACGTGC 1
									Ssc18c0090_ ( 664) CAAAGCATGTGA 1
									Ssc11w0122_ ( 689) CAAGTCATGTGA 1
									Ssc06c0189_FMP48 ( 497) ATTAGCACGTGA 1
									//
									--------------------------------------------------------------------------------
									--------------------------------------------------------------------------------
										Motif CAYWKCACGTGA MEME-4 position-specific scoring matrix
									--------------------------------------------------------------------------------
									log-odds matrix: alength= 4 w= 12 n= 63296 bayes= 11.8119 E= 3.0e-003
									-67 198 -1123 -140
									147 -1123 -1123 -199
									-140 144 -202 18
									-40 -102 30 47
									-299 -1123 156 47
									-1123 256 -1123 -1123
									160 -1123 -1123 -1123
									-1123 230 -1123 -99
									-1123 -1123 256 -1123
									-1123 -1123 -1123 160
									-1123 -1123 256 -1123
									140 -44 -1123 -1123
									--------------------------------------------------------------------------------
									--------------------------------------------------------------------------------
										Motif CAYWKCACGTGA MEME-4 position-specific probability matrix
									--------------------------------------------------------------------------------
									letter-probability matrix: alength= 4 w= 12 nsites= 24 E= 3.0e-003
									0.208333 0.666667 0.000000 0.125000
									0.916667 0.000000 0.000000 0.083333
									0.125000 0.458333 0.041667 0.375000
									0.250000 0.083333 0.208333 0.458333
									0.041667 0.000000 0.500000 0.458333
									0.000000 1.000000 0.000000 0.000000
									1.000000 0.000000 0.000000 0.000000
									0.000000 0.833333 0.000000 0.166667
									0.000000 0.000000 1.000000 0.000000
									0.000000 0.000000 0.000000 1.000000
									0.000000 0.000000 1.000000 0.000000
									0.875000 0.125000 0.000000 0.000000
									--------------------------------------------------------------------------------
									--------------------------------------------------------------------------------
										Motif CAYWKCACGTGA MEME-4 regular expression
									--------------------------------------------------------------------------------
									[CA]A[CT][TAG][GT]CACGTGA
									--------------------------------------------------------------------------------
									Time 1148.54 secs.
									********************************************************************************

## Sheet: 43 MEME
Discovered MEME motifs enriched in promoters of unique upregulated DEGs in kil1									********************************************************************************
									MEME - Motif discovery tool
									********************************************************************************
									MEME version 5.5.5 (Release date: Thu Sep 14 08:48:04 2023 +1000)
									For further information on how to interpret these results please access https://meme-suite.org/meme.
									To get a copy of the MEME Suite software please access https://meme-suite.org.
									********************************************************************************
									********************************************************************************
									REFERENCE	[1]
									********************************************************************************
									TRAINING SET
									********************************************************************************
									PRIMARY SEQUENCES= UP_43set_only_kss1_kss1-WT-ste12.txt
									CONTROL SEQUENCES= --none--
									ALPHABET= ACGT
									Sequence name Weight Length Sequence name Weight Length
									------------- ------ ------ ------------- ------ ------
									Ssc00c0005_ 1.0000 1000 Ssc00w0045_ 1.0000 1000
									Ssc00c0643_GPM1 1.0000 1000 Ssc00c0779_ 1.0000 1000
									Ssc00w0988_ 1.0000 1000 Ssc01c0149_AIM17 1.0000 1000
									Ssc01w0167_YAP1 1.0000 1000 Ssc01w0174_ 1.0000 1000
									Ssc01c0284_ 1.0000 1000 Ssc01c0299_ 1.0000 1000
									Ssc02c0301_TPN1 1.0000 1000 Ssc02w0302_ 1.0000 1000
									Ssc02w0407_ 1.0000 1000 Ssc02c0428_ 1.0000 1000
									Ssc02w0567_ 1.0000 1000 Ssc03c0399_ 1.0000 1000
									Ssc04w0001_FRE2 1.0000 1000 Ssc04w0184_ 1.0000 1000
									Ssc04w0312_ 1.0000 1000 Ssc04w0347_ 1.0000 1000
									Ssc06c0155_ 1.0000 1000 Ssc06c0229_VID24 1.0000 1000
									Ssc06c0246_ 1.0000 1000 Ssc06c0361_KAR4 1.0000 1000
									Ssc06c0401_ 1.0000 1000 Ssc07w0121_CAR2 1.0000 1000
									Ssc07w0384_ 1.0000 1000 Ssc08w0412_ 1.0000 1000
									Ssc09w0301_DAL5 1.0000 1000 Ssc10w0066_ 1.0000 1000
									Ssc10c0280_ 1.0000 1000 Ssc10w0293_ 1.0000 1000
									Ssc11w0125_ 1.0000 1000 Ssc11w0134_MCH4 1.0000 1000
									Ssc11w0173_ 1.0000 1000 Ssc12c0022_ 1.0000 1000
									Ssc12c0076_ 1.0000 1000 Ssc14w0008_ 1.0000 1000
									Ssc14w0067_STE4 1.0000 1000 Ssc14w0172_ 1.0000 1000
									Ssc16c0121_ 1.0000 1000 Ssc18c0042_ 1.0000 1000
									Ssc18c0094_MCH4 1.0000 1000
									********************************************************************************
									********************************************************************************
									COMMAND LINE SUMMARY
									********************************************************************************
									This information can also be useful in the event you wish to report a
									problem with the MEME software.
									command: meme UP_43set_only_kss1_kss1-WT-ste12.txt -dna -oc . -nostatus -time 14400 -mod anr -nmotifs 10 -minw 6 -maxw 12 -objfun classic -revcomp -markov_order 0
									model: mod= anr nmotifs= 10 evt= inf
									objective function: em= E-value of product of p-values
									starts= E-value of product of p-values
									strands: + -
									width: minw= 6 maxw= 12
									nsites: minsites= 2 maxsites= 215 wnsites= 0.8
									theta: spmap= uni spfuzz= 0.5
									em: prior= dirichlet b= 0.01 maxiter= 50
									distance= 1e-05
									trim: wg= 11 ws= 1 endgaps= yes
									data: n= 43000 N= 43
									sample: seed= 0 hsfrac= 0
									searchsize= 43000 norand= no csites= 1000
									Letter frequencies in dataset:
									A 0.32 C 0.18 G 0.18 T 0.32
									Background letter frequencies (from file dataset with add-one prior applied):
									A 0.32 C 0.18 G 0.18 T 0.32
									Background model order: 0
									********************************************************************************
									********************************************************************************
									MOTIF AARAAAAARAAA MEME-1	width = 12 sites = 118 llr = 1087 E-value = 3.9e-049
									********************************************************************************
									--------------------------------------------------------------------------------
										Motif AARAAAAARAAA MEME-1 Description
									--------------------------------------------------------------------------------
									Simplified A 8a5a887939a9
									pos.-specific C ::1:::2::1::
									probability G 1:4:111:7::1
									matrix T :::::::1::::
									bits 2.5
									2.2
									2
									1.7
									Relative 1.5 * * *
									Entropy 1.2 * * *****
									(13.3 bits) 1.0 ** *** *****
									0.7 ** *********
									0.5 ************
									0.2 ************
									0.0 ------------
									Multilevel AAAAAAAAGAAA
									consensus G C A
									sequence
									--------------------------------------------------------------------------------
									--------------------------------------------------------------------------------
										Motif AARAAAAARAAA MEME-1 sites sorted by position p-value
									--------------------------------------------------------------------------------
									Sequence name Strand Start P-value Site
									------------- ------ ----- --------- ------------
									Ssc12c0022_ + 142 3.65e-07 TATTTCCGGA AAGAAAAAGAAA CTGTTATTGT
									Ssc12c0076_ - 682 1.01e-06 ATAATAAGCA AAAAAAAAGAAA TCGGAAGTTT
									Ssc12c0076_ - 582 1.01e-06 AAAAAAAGTA AAAAAAAAGAAA TTCGACAGCA
									Ssc12c0022_ + 97 1.01e-06 GTGCCGCCAG AAAAAAAAGAAA AAGAAGCCAA
									Ssc07w0121_CAR2 + 279 1.01e-06 CTATATGTGT AAAAAAAAGAAA CAGTTAAAAA
									Ssc06c0229_VID24 - 689 1.01e-06 TAATATTGGA AAAAAAAAGAAA CAGTCAACTA
									Ssc04w0347_ + 840 1.01e-06 TAGTTGATGA AAAAAAAAGAAA GGAAGTAAAT
									Ssc01c0284_ - 762 1.01e-06 AAAAAGGAAA AAAAAAAAGAAA GTGCATGCTG
									Ssc11w0173_ + 226 1.22e-06 AAGAACAGAG AAGAAACAGAAA AGAACAGACA
									Ssc11w0173_ + 185 1.22e-06 AGAAACAGAG AAGAAACAGAAA AGAACAGAGA
									Ssc02c0428_ + 647 1.22e-06 AAGAAAACAA AAGAAACAGAAA CGGGAAAAGA
									Ssc06c0229_VID24 - 773 1.58e-06 AATATTGGGG AAAAAACAGAAA GCAAAGAAAT
									Ssc18c0042_ + 293 2.80e-06 AACGAAAAGA AACAAAAAGAAA AAAGAAGAGA
									Ssc18c0042_ - 26 2.80e-06 AGTACACAAA AAGAAAAAAAAA GCTGGCAAAC
									Ssc14w0172_ - 563 2.80e-06 TTAATGTAAC AAGAAAAAAAAA AATTCAATGA
									Ssc10w0066_ - 676 2.80e-06 AGAAGAATGA AAGAAAAAAAAA TATATATAAA
									Ssc09w0301_DAL5 - 280 2.80e-06 GAAGGTGTGC AAGAAAAAAAAA ATGCATGAAC
									Ssc00c0643_GPM1 - 624 2.80e-06 AGAAAACAAC AAGAAAAAAAAA GAGAAATATT
									Ssc00c0643_GPM1 + 384 2.80e-06 AAGAGAGAAA AAGAAAAAAAAA ATAAGGGAGA
									Ssc00w0045_ - 765 2.80e-06 AATGGTACAA AAGAAAAAAAAA TCAAGAAAAA
									Ssc18c0042_ + 273 3.01e-06 AGATAATAAT GAGAAAAAGAAA CGAAAAGAAA
									Ssc02w0302_ - 268 3.01e-06 CACCTTAAAA GAGAAAAAGAAA CCAAGACGGA
									Ssc02c0301_TPN1 + 653 3.01e-06 CACCTTAAAA GAGAAAAAGAAA CCAAGACGGA
									Ssc12c0076_ - 790 4.73e-06 AAGAGAGAGA AAAAAAAAAAAA TCGTAGTACA
									Ssc10w0293_ + 414 4.73e-06 TTAGAGTAAG AAAAAAAAAAAA AAAAAAAACT
									Ssc06c0401_ + 973 4.73e-06 ATAATTAGAG AAGAAGAAGAAA AAGAATATTA
									Ssc02c0428_ + 631 4.73e-06 CTTGACAGCA AAAAGAAAGAAA ACAAAAGAAA
									Ssc00c0643_GPM1 + 425 4.73e-06 AAAAACACAC AAAAAAAAAAAA GGAATGAAAG
									Ssc18c0042_ - 927 5.09e-06 TGGAAAACTG GAAAAAAAGAAA ATCAGAGGAC
									Ssc06c0229_VID24 - 653 5.09e-06 GAGAGATTAA GAAAAAAAGAAA AAATGCTACC
									Ssc01c0299_ + 369 5.09e-06 AAGGAAAAAA GAAAAAAAGAAA GAAACACAGA
									Ssc16c0121_ - 743 5.46e-06 TTTTGAAAAC AAAAAGAAGAAA TGAAGAAATA
									Ssc14w0067_STE4 + 296 5.46e-06 AAAAAGATAG AAAAAGAAGAAA AATGCTGAAT
									Ssc02w0302_ + 905 7.28e-06 CACTCATATG AACAAACAGAAA GATAGCTCTA
									Ssc02w0302_ - 808 7.28e-06 ATTTGACAAA AAAAAAGAGAAA TAATCACAAA
									Ssc02w0302_ - 654 7.28e-06 ATATGTTGTG AAGAGACAGAAA CCAATAACAT
									Ssc02c0301_TPN1 + 267 7.28e-06 ATATGTTGTG AAGAGACAGAAA CCAATAACAT
									Ssc02c0301_TPN1 + 113 7.28e-06 ATTTGACAAA AAAAAAGAGAAA TAATCACAAA
									Ssc02c0301_TPN1 - 16 7.28e-06 CACTCATATG AACAAACAGAAA GATAGCTCTA
									Ssc01w0167_YAP1 + 680 7.28e-06 AAGATGAGAA AAAAAAAAGCAA TTAATGACAC
									Ssc16c0121_ + 371 8.37e-06 GTAGAACAGA AAAAAACAAAAA CAAAAATTCT
									Ssc10w0293_ - 592 8.37e-06 CACATACAAA AAAAAACAAAAA ATAGCAACCT
									Ssc11w0134_MCH4 - 19 1.02e-05 AAAGGGGAAA AAAAAGCAGAAA AACAAAAAAA
									Ssc00c0779_ + 814 1.02e-05 AGGATCATCA AACAGAAAGAAA CGCTCGAAGC
									Ssc00c0643_GPM1 + 408 1.02e-05 AAGGGAGAAA AAGAGAAAAAAA CACACAAAAA
									Ssc00w0045_ - 951 1.02e-05 AAAAACTCTC AACAGAAAGAAA TTTGAAATTA
									Ssc00w0045_ + 813 1.02e-05 TGATAGCAGC AACAAAAAAAAA ATGTGTCAAA
									Ssc02w0567_ + 736 1.10e-05 AGACAAAAGA GAGAAAAAAAAA ATATCAACAA
									Ssc11w0134_MCH4 - 80 1.33e-05 GATCGCATTC AAAAGAAAAAAA GCTCCGCTTC
									Ssc06c0229_VID24 + 136 1.33e-05 TAAAAACAAT AAGAAAATGAAA GCAAATAGTG
									Ssc04w0184_ - 335 1.33e-05 GTACCAAAGG AAGAAAATGAAA TTATTCAGTT
									Ssc01w0174_ - 253 1.47e-05 GAACAAGAAG GAAAGAAAGAAA TTAAGTAAGC
									Ssc00c0643_GPM1 + 695 1.47e-05 AGTTACTGAA AAAAAACAGCAA GGTGGTCGGT
									Ssc14w0172_ - 602 1.69e-05 TACATAGAAA AAAAAAATGAAA ATAGAAATTC
									Ssc07w0384_ + 446 1.69e-05 ATGTATTGAC AAAGAAAAGAAA TGCAAATTAG
									Ssc07w0121_CAR2 + 115 1.69e-05 TTATAAAAGA AAAAAGAAAAAA GAAAAGAGGG
									Ssc06c0401_ + 702 1.97e-05 ATAAAATAGA AAGAAAAAACAA AACAAAAATG
									Ssc04w0184_ - 381 1.97e-05 CCAGAGAAAA AAAACAAAGAAA ACAAACAGCC
									Ssc01c0299_ + 338 1.97e-05 AAGAAAGCGC AAGAGAGAGAAA GAGGAAAAAA
									Ssc00c0779_ + 865 1.97e-05 AGAAGAACTG AATAAAAAGAAA AAGGTAGTTT
									Ssc00c0643_GPM1 + 372 2.38e-05 GGCACAGCGA AAAAGAGAGAAA AAGAAAAAAA
									Ssc10w0066_ - 625 2.63e-05 ATATTTCAGT AAAAAACAGAAG ACTCGTAAAT
									Ssc06c0155_ + 180 2.63e-05 TGCGACTAAA AAAAAGGAGAAA TATGCACACA
									Ssc01w0167_YAP1 + 660 2.63e-05 TGACAACGCA AAAAAGAAGCAA GATGAGAAAA
									Ssc14w0067_STE4 - 417 3.02e-05 GTGGGAAGAG AAGAATAAGAAA ACTGTAATAT
									Ssc07w0121_CAR2 - 899 3.02e-05 AGAGAAAAGA AAGAATAAGAAA TTTCTGGCGA
									Ssc16c0121_ + 284 3.31e-05 AAGTTATAAT AATAAACAGAAA AGACTATTAC
									Ssc03c0399_ - 600 3.31e-05 CAAAAATAAA GAAAAGCAGAAA AATACAGCGG
									Ssc02w0302_ - 601 3.31e-05 TATAATGCTG AAAAAAAAGAAC AGAACAAAAG
									Ssc02c0301_TPN1 + 320 3.31e-05 TATAATGCTG AAAAAAAAGAAC AGAACAAAAG
									Ssc01w0167_YAP1 - 239 3.31e-05 TTACAAAAGA AATAAACAGAAA TATATAGACA
									Ssc14w0067_STE4 - 597 3.78e-05 GTGTTCTGCT AAAAAAAAAAAG GTCCTGCTGA
									Ssc02w0407_ - 928 3.78e-05 AGCAGGAAGT AAGAAAATAAAA TATTGTGCAC
									Ssc02w0407_ - 891 3.78e-05 AAAAAAAAAT AAAAAAAAAAAG AATAGGAATG
									Ssc01w0174_ - 102 3.78e-05 AGGGGCTCCC AAAAGAAAGAAG CACTGCGGAC
									Ssc14w0008_ - 905 4.04e-05 TGTTCTYCTG GAGGAAAAGAAA CATCCATAAC
									Ssc10w0066_ - 800 4.04e-05 TGACAATAAG AAGACAAAAAAA ACGAGAAGTC
									Ssc07w0121_CAR2 + 19 4.04e-05 TAAAAGCCTG AAGACAAAAAAA AGAGGGAACA
									Ssc03c0399_ - 619 4.04e-05 AGAATGACAG AAAAAACAACAA AAATAAAGAA
									Ssc18c0094_MCH4 - 703 4.56e-05 CATCAATTTC ACGAAAAAAAAA CTACTTTATA
									Ssc11w0134_MCH4 - 126 4.56e-05 TTTTTTAGTG AACAAAAAGACA TTATCTGTCC
									Ssc07w0384_ + 561 4.56e-05 TAGCCATGAA AAGAAGATGAAA TTTGTCGTAT
									Ssc06c0229_VID24 - 823 4.56e-05 TGTAAACAAT AAGATAAAGAAA AAAGATAACA
									Ssc04w0347_ + 283 4.56e-05 ATATGAATGT AAGATAAAGAAA TATATGTATA
									Ssc02c0428_ + 489 4.56e-05 ACATTTTCCC AACAAAAAGACA AAATACCAAA
									Ssc02w0302_ + 189 4.56e-05 TTATCTTGTG AAGAAAAAAACA TATATTATGA
									Ssc02c0301_TPN1 - 732 4.56e-05 TTATCTTGTG AAGAAAAAAACA TATATTATGA
									Ssc01c0299_ + 357 4.56e-05 AAAGAGGAAA AAAAGGAAAAAA GAAAAAAAGA
									Ssc01w0174_ - 805 4.56e-05 AATAGAAAGG GAAAAACAGCAA AACAAAATAA
									Ssc01w0174_ + 596 4.56e-05 AATAAAAAAT AAAAAAATAAAA CAAAATTACA
									Ssc01w0174_ + 559 4.56e-05 GTAGAAAACT AAAAAAATAAAA AAATAAAAAA
									Ssc01w0167_YAP1 - 198 4.56e-05 TATAAGAAAT AAAAGAATGAAA TGAAATAAAT
									Ssc16c0121_ - 531 5.18e-05 AGAACAAAAT AATAAAAAAAAA TTTGCGTAAT
									Ssc06c0361_KAR4 + 773 5.18e-05 AAAACTATGC CAGAAAAAAAAA AGGTTTAACA
									Ssc04w0312_ + 240 5.67e-05 CCAGAAGTGT GAGAGAAAGCAA GACAAAAAGC
									Ssc04w0184_ + 675 5.67e-05 GGTACAAAGT ACAAAAAAAAAA TTAAAAAAAT
									Ssc14w0008_ + 232 6.23e-05 TTTGCAGCAG AAAAACAAGAAA TCCAGGTTTT
									Ssc11w0125_ - 579 6.23e-05 GCTCGAATAT AAAAGAGAAAAA GTTCATTTTT
									Ssc14w0172_ + 634 7.04e-05 TGCATGCAAA AAAAAAGTGAAA CGCGAATTAT
									Ssc11w0173_ + 31 7.04e-05 AGGAACAGAG AAAGAAGAGAAA CGAAGAGCGT
									Ssc01c0284_ - 983 7.04e-05 ATTGAG AAGAAGCAGAAG AAAAGTACTG
									Ssc10w0066_ - 512 7.48e-05 GAATAAATAA AACAAAACGAAA CAATACAAAT
									Ssc00c0643_GPM1 - 98 7.48e-05 GATGTCTGAT CAGAAAAAGCAA ATAGATTCCC
									Ssc14w0067_STE4 + 276 8.15e-05 CTGTAGTACA GAGAAAGAGCAA AAAGATAGAA
									Ssc11w0173_ + 267 8.15e-05 AGATAACGAA AAGGAGCAGAAA ATAGCATAAA
									Ssc04w0347_ + 872 8.15e-05 AATAATTATA AAGAAAAAGATA AAAAATGGTG
									Ssc01c0299_ + 33 8.15e-05 GGACAGTAGA AAAGGACAGAAA CGAAAAACGA
									Ssc11w0125_ + 347 8.81e-05 AGAAAAAATT AAAAAAACAAAA TAAAAATAAA
									Ssc04w0184_ - 89 8.81e-05 TGCTGTTGCC AACAAACAACAA CAAGCTCAAA
									Ssc12c0022_ - 585 9.71e-05 ACATTGTTAG ACAAAACAAAAA TTCGGTAAAA
									Ssc02c0428_ + 540 9.71e-05 TTAGAAGCCA AAAAAAAAGTAA AGTCGCTCTC
									Ssc01w0174_ + 583 9.71e-05 ATAAAAAATA AAAAATAAAAAA TAAAAAAATA
									Ssc12c0076_ - 907 1.02e-04 TCAAAATGCA AACACAAAAAAA GTGGAAACAG
									Ssc06c0361_KAR4 - 317 1.02e-04 CTATGTTTAG CAAAAACAAAAA CCTTGATACT
									Ssc02w0302_ + 957 1.02e-04 TAATAAATTA GACAAGAAAAAA CATTTATATA
									Ssc02c0428_ + 101 1.19e-04 GCTCAGTGAT GAAAAGAAGAAG TTCTGAATCA
									Ssc00w0045_ - 662 1.51e-04 CTCGGCGATA AGAAGAAAGAAA GGATTCGAAG
									Ssc04w0312_ + 288 1.63e-04 CAAAAGCGAG ACCAAAAAGCAA GACCAAAAAG
									--------------------------------------------------------------------------------
									--------------------------------------------------------------------------------
										Motif AARAAAAARAAA MEME-1 block diagrams
									--------------------------------------------------------------------------------
									SEQUENCE NAME POSITION P-VALUE MOTIF DIAGRAM
									------------- ---------------- -------------
									Ssc12c0022_ 9.7e-05 96_[+1]_33_[+1]_431_[-1]_404
									Ssc12c0076_ 0.0001 581_[-1]_88_[-1]_96_[-1]_105_[-1]_82
									Ssc07w0121_CAR2 3e-05 18_[+1]_84_[+1]_152_[+1]_608_[-1]_90
									Ssc06c0229_VID24 4.6e-05 135_[+1]_505_[-1]_24_[-1]_72_[-1]_
									38_[-1]_166
									Ssc04w0347_ 8.1e-05 282_[+1]_545_[+1]_20_[+1]_117
									Ssc01c0284_ 7e-05 761_[-1]_209_[-1]_6
									Ssc11w0173_ 8.1e-05 30_[+1]_142_[+1]_29_[+1]_29_[+1]_722
									Ssc02c0428_ 0.00012 100_[+1]_376_[+1]_39_[+1]_79_[+1]_
									4_[+1]_342
									Ssc18c0042_ 3e-06 25_[-1]_235_[+1]_8_[+1]_622_[-1]_62
									Ssc14w0172_ 7e-05 562_[-1]_27_[-1]_20_[+1]_355
									Ssc10w0066_ 7.5e-05 511_[-1]_101_[-1]_39_[-1]_112_[-1]_
									189
									Ssc09w0301_DAL5 2.8e-06 279_[-1]_709
									Ssc00c0643_GPM1 7.5e-05 97_[-1]_262_[+1]_[+1]_12_[+1]_5_
									[+1]_187_[-1]_59_[+1]_294
									Ssc00w0045_ 0.00015 661_[-1]_91_[-1]_36_[+1]_126_[-1]_38
									Ssc02w0302_ 0.0001 188_[+1]_67_[-1]_321_[-1]_41_[-1]_
									142_[-1]_85_[+1]_40_[+1]_32
									Ssc02c0301_TPN1 4.6e-05 15_[-1]_85_[+1]_142_[+1]_41_[+1]_
									321_[+1]_67_[-1]_257
									Ssc10w0293_ 8.4e-06 413_[+1]_166_[-1]_397
									Ssc06c0401_ 2e-05 701_[+1]_259_[+1]_16
									Ssc01c0299_ 8.1e-05 32_[+1]_293_[+1]_7_[+1]_[+1]_620
									Ssc16c0121_ 5.2e-05 283_[+1]_75_[+1]_148_[-1]_200_[-1]_
									246
									Ssc14w0067_STE4 8.1e-05 275_[+1]_8_[+1]_109_[-1]_168_[-1]_392
									Ssc01w0167_YAP1 3.3e-05 197_[-1]_29_[-1]_409_[+1]_8_[+1]_309
									Ssc11w0134_MCH4 4.6e-05 18_[-1]_49_[-1]_34_[-1]_863
									Ssc00c0779_ 2e-05 813_[+1]_39_[+1]_124
									Ssc02w0567_ 1.1e-05 735_[+1]_253
									Ssc04w0184_ 8.8e-05 88_[-1]_234_[-1]_34_[-1]_282_[+1]_314
									Ssc01w0174_ 9.7e-05 101_[-1]_139_[-1]_294_[+1]_12_[+1]_
									1_[+1]_197_[-1]_184
									Ssc07w0384_ 4.6e-05 445_[+1]_103_[+1]_428
									Ssc06c0155_ 2.6e-05 179_[+1]_809
									Ssc03c0399_ 3.3e-05 599_[-1]_7_[-1]_370
									Ssc02w0407_ 3.8e-05 890_[-1]_25_[-1]_61
									Ssc14w0008_ 4e-05 231_[+1]_661_[-1]_84
									Ssc18c0094_MCH4 4.6e-05 702_[-1]_286
									Ssc06c0361_KAR4 0.0001 316_[-1]_444_[+1]_216
									Ssc04w0312_ 0.00016 239_[+1]_36_[+1]_701
									Ssc11w0125_ 8.8e-05 346_[+1]_220_[-1]_410
									--------------------------------------------------------------------------------
									--------------------------------------------------------------------------------
										Motif AARAAAAARAAA MEME-1 in BLOCKS format
									--------------------------------------------------------------------------------
									BL MOTIF AARAAAAARAAA width=12 seqs=118
									Ssc12c0022_ ( 142) AAGAAAAAGAAA 1
									Ssc12c0076_ ( 682) AAAAAAAAGAAA 1
									Ssc12c0076_ ( 582) AAAAAAAAGAAA 1
									Ssc12c0022_ ( 97) AAAAAAAAGAAA 1
									Ssc07w0121_CAR2 ( 279) AAAAAAAAGAAA 1
									Ssc06c0229_VID24 ( 689) AAAAAAAAGAAA 1
									Ssc04w0347_ ( 840) AAAAAAAAGAAA 1
									Ssc01c0284_ ( 762) AAAAAAAAGAAA 1
									Ssc11w0173_ ( 226) AAGAAACAGAAA 1
									Ssc11w0173_ ( 185) AAGAAACAGAAA 1
									Ssc02c0428_ ( 647) AAGAAACAGAAA 1
									Ssc06c0229_VID24 ( 773) AAAAAACAGAAA 1
									Ssc18c0042_ ( 293) AACAAAAAGAAA 1
									Ssc18c0042_ ( 26) AAGAAAAAAAAA 1
									Ssc14w0172_ ( 563) AAGAAAAAAAAA 1
									Ssc10w0066_ ( 676) AAGAAAAAAAAA 1
									Ssc09w0301_DAL5 ( 280) AAGAAAAAAAAA 1
									Ssc00c0643_GPM1 ( 624) AAGAAAAAAAAA 1
									Ssc00c0643_GPM1 ( 384) AAGAAAAAAAAA 1
									Ssc00w0045_ ( 765) AAGAAAAAAAAA 1
									Ssc18c0042_ ( 273) GAGAAAAAGAAA 1
									Ssc02w0302_ ( 268) GAGAAAAAGAAA 1
									Ssc02c0301_TPN1 ( 653) GAGAAAAAGAAA 1
									Ssc12c0076_ ( 790) AAAAAAAAAAAA 1
									Ssc10w0293_ ( 414) AAAAAAAAAAAA 1
									Ssc06c0401_ ( 973) AAGAAGAAGAAA 1
									Ssc02c0428_ ( 631) AAAAGAAAGAAA 1
									Ssc00c0643_GPM1 ( 425) AAAAAAAAAAAA 1
									Ssc18c0042_ ( 927) GAAAAAAAGAAA 1
									Ssc06c0229_VID24 ( 653) GAAAAAAAGAAA 1
									Ssc01c0299_ ( 369) GAAAAAAAGAAA 1
									Ssc16c0121_ ( 743) AAAAAGAAGAAA 1
									Ssc14w0067_STE4 ( 296) AAAAAGAAGAAA 1
									Ssc02w0302_ ( 905) AACAAACAGAAA 1
									Ssc02w0302_ ( 808) AAAAAAGAGAAA 1
									Ssc02w0302_ ( 654) AAGAGACAGAAA 1
									Ssc02c0301_TPN1 ( 267) AAGAGACAGAAA 1
									Ssc02c0301_TPN1 ( 113) AAAAAAGAGAAA 1
									Ssc02c0301_TPN1 ( 16) AACAAACAGAAA 1
									Ssc01w0167_YAP1 ( 680) AAAAAAAAGCAA 1
									Ssc16c0121_ ( 371) AAAAAACAAAAA 1
									Ssc10w0293_ ( 592) AAAAAACAAAAA 1
									Ssc11w0134_MCH4 ( 19) AAAAAGCAGAAA 1
									Ssc00c0779_ ( 814) AACAGAAAGAAA 1
									Ssc00c0643_GPM1 ( 408) AAGAGAAAAAAA 1
									Ssc00w0045_ ( 951) AACAGAAAGAAA 1
									Ssc00w0045_ ( 813) AACAAAAAAAAA 1
									Ssc02w0567_ ( 736) GAGAAAAAAAAA 1
									Ssc11w0134_MCH4 ( 80) AAAAGAAAAAAA 1
									Ssc06c0229_VID24 ( 136) AAGAAAATGAAA 1
									Ssc04w0184_ ( 335) AAGAAAATGAAA 1
									Ssc01w0174_ ( 253) GAAAGAAAGAAA 1
									Ssc00c0643_GPM1 ( 695) AAAAAACAGCAA 1
									Ssc14w0172_ ( 602) AAAAAAATGAAA 1
									Ssc07w0384_ ( 446) AAAGAAAAGAAA 1
									Ssc07w0121_CAR2 ( 115) AAAAAGAAAAAA 1
									Ssc06c0401_ ( 702) AAGAAAAAACAA 1
									Ssc04w0184_ ( 381) AAAACAAAGAAA 1
									Ssc01c0299_ ( 338) AAGAGAGAGAAA 1
									Ssc00c0779_ ( 865) AATAAAAAGAAA 1
									Ssc00c0643_GPM1 ( 372) AAAAGAGAGAAA 1
									Ssc10w0066_ ( 625) AAAAAACAGAAG 1
									Ssc06c0155_ ( 180) AAAAAGGAGAAA 1
									Ssc01w0167_YAP1 ( 660) AAAAAGAAGCAA 1
									Ssc14w0067_STE4 ( 417) AAGAATAAGAAA 1
									Ssc07w0121_CAR2 ( 899) AAGAATAAGAAA 1
									Ssc16c0121_ ( 284) AATAAACAGAAA 1
									Ssc03c0399_ ( 600) GAAAAGCAGAAA 1
									Ssc02w0302_ ( 601) AAAAAAAAGAAC 1
									Ssc02c0301_TPN1 ( 320) AAAAAAAAGAAC 1
									Ssc01w0167_YAP1 ( 239) AATAAACAGAAA 1
									Ssc14w0067_STE4 ( 597) AAAAAAAAAAAG 1
									Ssc02w0407_ ( 928) AAGAAAATAAAA 1
									Ssc02w0407_ ( 891) AAAAAAAAAAAG 1
									Ssc01w0174_ ( 102) AAAAGAAAGAAG 1
									Ssc14w0008_ ( 905) GAGGAAAAGAAA 1
									Ssc10w0066_ ( 800) AAGACAAAAAAA 1
									Ssc07w0121_CAR2 ( 19) AAGACAAAAAAA 1
									Ssc03c0399_ ( 619) AAAAAACAACAA 1
									Ssc18c0094_MCH4 ( 703) ACGAAAAAAAAA 1
									Ssc11w0134_MCH4 ( 126) AACAAAAAGACA 1
									Ssc07w0384_ ( 561) AAGAAGATGAAA 1
									Ssc06c0229_VID24 ( 823) AAGATAAAGAAA 1
									Ssc04w0347_ ( 283) AAGATAAAGAAA 1
									Ssc02c0428_ ( 489) AACAAAAAGACA 1
									Ssc02w0302_ ( 189) AAGAAAAAAACA 1
									Ssc02c0301_TPN1 ( 732) AAGAAAAAAACA 1
									Ssc01c0299_ ( 357) AAAAGGAAAAAA 1
									Ssc01w0174_ ( 805) GAAAAACAGCAA 1
									Ssc01w0174_ ( 596) AAAAAAATAAAA 1
									Ssc01w0174_ ( 559) AAAAAAATAAAA 1
									Ssc01w0167_YAP1 ( 198) AAAAGAATGAAA 1
									Ssc16c0121_ ( 531) AATAAAAAAAAA 1
									Ssc06c0361_KAR4 ( 773) CAGAAAAAAAAA 1
									Ssc04w0312_ ( 240) GAGAGAAAGCAA 1
									Ssc04w0184_ ( 675) ACAAAAAAAAAA 1
									Ssc14w0008_ ( 232) AAAAACAAGAAA 1
									Ssc11w0125_ ( 579) AAAAGAGAAAAA 1
									Ssc14w0172_ ( 634) AAAAAAGTGAAA 1
									Ssc11w0173_ ( 31) AAAGAAGAGAAA 1
									Ssc01c0284_ ( 983) AAGAAGCAGAAG 1
									Ssc10w0066_ ( 512) AACAAAACGAAA 1
									Ssc00c0643_GPM1 ( 98) CAGAAAAAGCAA 1
									Ssc14w0067_STE4 ( 276) GAGAAAGAGCAA 1
									Ssc11w0173_ ( 267) AAGGAGCAGAAA 1
									Ssc04w0347_ ( 872) AAGAAAAAGATA 1
									Ssc01c0299_ ( 33) AAAGGACAGAAA 1
									Ssc11w0125_ ( 347) AAAAAAACAAAA 1
									Ssc04w0184_ ( 89) AACAAACAACAA 1
									Ssc12c0022_ ( 585) ACAAAACAAAAA 1
									Ssc02c0428_ ( 540) AAAAAAAAGTAA 1
									Ssc01w0174_ ( 583) AAAAATAAAAAA 1
									Ssc12c0076_ ( 907) AACACAAAAAAA 1
									Ssc06c0361_KAR4 ( 317) CAAAAACAAAAA 1
									Ssc02w0302_ ( 957) GACAAGAAAAAA 1
									Ssc02c0428_ ( 101) GAAAAGAAGAAG 1
									Ssc00w0045_ ( 662) AGAAGAAAGAAA 1
									Ssc04w0312_ ( 288) ACCAAAAAGCAA 1
									//
									--------------------------------------------------------------------------------
									--------------------------------------------------------------------------------
										Motif AARAAAAARAAA MEME-1 position-specific scoring matrix
									--------------------------------------------------------------------------------
									log-odds matrix: alength= 4 w= 12 n= 42499 bayes= 9.75288 E= 3.9e-049
									140 -282 -50 -1353
									158 -241 -441 -1353
									64 -71 98 -324
									158 -1353 -209 -1353
									133 -241 -32 -424
									140 -441 -60 -365
									117 18 -124 -1353
									150 -341 -1353 -207
									12 -1353 186 -1353
									149 -95 -1353 -523
									158 -241 -1353 -523
									154 -341 -182 -1353
									--------------------------------------------------------------------------------
									--------------------------------------------------------------------------------
										Motif AARAAAAARAAA MEME-1 position-specific probability matrix
									--------------------------------------------------------------------------------
									letter-probability matrix: alength= 4 w= 12 nsites= 118 E= 3.9e-049
									0.847458 0.025424 0.127119 0.000000
									0.957627 0.033898 0.008475 0.000000
									0.500000 0.110169 0.355932 0.033898
									0.957627 0.000000 0.042373 0.000000
									0.805085 0.033898 0.144068 0.016949
									0.847458 0.008475 0.118644 0.025424
									0.720339 0.203390 0.076271 0.000000
									0.906780 0.016949 0.000000 0.076271
									0.347458 0.000000 0.652542 0.000000
									0.898305 0.093220 0.000000 0.008475
									0.957627 0.033898 0.000000 0.008475
									0.932203 0.016949 0.050847 0.000000
									--------------------------------------------------------------------------------
									--------------------------------------------------------------------------------
										Motif AARAAAAARAAA MEME-1 regular expression
									--------------------------------------------------------------------------------
									AA[AG]AAA[AC]A[GA]AAA
									--------------------------------------------------------------------------------
									Time 146.89 secs.
									********************************************************************************
									********************************************************************************
									MOTIF MYTATTAGTCAT MEME-2	width = 12 sites = 18 llr = 238 E-value = 2.6e-007
									********************************************************************************
									--------------------------------------------------------------------------------
										Motif MYTATTAGTCAT MEME-2 Description
									--------------------------------------------------------------------------------
									Simplified A 4::a2:a:::a:
									pos.-specific C 66:::::::a:1
									probability G :1:::::a::::
									matrix T :4a:8a::a::9
									bits 2.5 * *
									2.2 * *
									2.0 * *
									1.7 ** ******
									Relative 1.5 ** *******
									Entropy 1.2 * ** *******
									(19.1 bits) 1.0 ************
									0.7 ************
									0.5 ************
									0.2 ************
									0.0 ------------
									Multilevel CCTATTAGTCAT
									consensus AT A
									sequence
									--------------------------------------------------------------------------------
									--------------------------------------------------------------------------------
										Motif MYTATTAGTCAT MEME-2 sites sorted by position p-value
									--------------------------------------------------------------------------------
									Sequence name Strand Start P-value Site
									------------- ------ ----- --------- ------------
									Ssc10c0280_ - 764 1.15e-07 TTAGTCATTA CCTATTAGTCAT ATGTGTCATT
									Ssc07w0384_ - 682 1.15e-07 TTAGTCATTA CCTATTAGTCAT TACCTATTAG
									Ssc07w0384_ - 668 1.15e-07 TTAGTCATTA CCTATTAGTCAT ATGAGTCATT
									Ssc04w0347_ + 658 1.15e-07 TTAGTCATTA CCTATTAGTCAT ATGAGTCATT
									Ssc04w0347_ + 644 1.15e-07 TTAGTCATTA CCTATTAGTCAT TACCTATTAG
									Ssc04w0001_FRE2 - 781 1.15e-07 TTAGTCATTA CCTATTAGTCAT TACCTATTAG
									Ssc04w0001_FRE2 - 767 1.15e-07 TTAGTCATTA CCTATTAGTCAT TACCTATTAG
									Ssc04w0001_FRE2 - 753 1.15e-07 TTAGTCATTA CCTATTAGTCAT TGCCTATTAG
									Ssc04w0001_FRE2 - 739 1.15e-07 TTAGTCATTG CCTATTAGTCAT ATGAGTCATT
									Ssc10c0280_ - 778 1.01e-06 TAGCTGAGTC ATTATTAGTCAT TACCTATTAG
									Ssc07w0384_ - 696 1.01e-06 TAGCTGAGTC ATTATTAGTCAT TACCTATTAG
									Ssc04w0347_ + 630 1.01e-06 TAGCTGAGTC ATTATTAGTCAT TACCTATTAG
									Ssc04w0001_FRE2 - 795 1.01e-06 TAGCTGAGTC ATTATTAGTCAT TACCTATTAG
									Ssc11w0173_ + 587 1.48e-06 GCCCAACGCG CCTATTAGTCAC CGCGGTGCAC
									Ssc07w0384_ - 902 2.08e-06 CACTATTTAC ATTAATAGTCAT TCTTGATTTG
									Ssc04w0347_ + 424 2.08e-06 CACTATTTAC ATTAATAGTCAT TCTTGATTTG
									Ssc00c0779_ - 88 2.08e-06 CACTATTTAC ATTAATAGTCAT TCTTGATTTG
									Ssc12c0076_ - 58 3.22e-06 ACAGAATACC AGTAATAGTCAT ATTTGCAGCG
									--------------------------------------------------------------------------------
									--------------------------------------------------------------------------------
										Motif MYTATTAGTCAT MEME-2 block diagrams
									--------------------------------------------------------------------------------
									SEQUENCE NAME POSITION P-VALUE MOTIF DIAGRAM
									------------- ---------------- -------------
									Ssc10c0280_ 1e-06 763_[-2]_2_[-2]_211
									Ssc07w0384_ 2.1e-06 667_[-2]_2_[-2]_2_[-2]_194_[-2]_87
									Ssc04w0347_ 2.1e-06 423_[+2]_194_[+2]_2_[+2]_2_[+2]_331
									Ssc04w0001_FRE2 1e-06 738_[-2]_2_[-2]_2_[-2]_2_[-2]_2_
									[-2]_194
									Ssc11w0173_ 1.5e-06 586_[+2]_402
									Ssc00c0779_ 2.1e-06 87_[-2]_901
									Ssc12c0076_ 3.2e-06 57_[-2]_931
									--------------------------------------------------------------------------------
									--------------------------------------------------------------------------------
										Motif MYTATTAGTCAT MEME-2 in BLOCKS format
									--------------------------------------------------------------------------------
									BL MOTIF MYTATTAGTCAT width=12 seqs=18
									Ssc10c0280_ ( 764) CCTATTAGTCAT 1
									Ssc07w0384_ ( 682) CCTATTAGTCAT 1
									Ssc07w0384_ ( 668) CCTATTAGTCAT 1
									Ssc04w0347_ ( 658) CCTATTAGTCAT 1
									Ssc04w0347_ ( 644) CCTATTAGTCAT 1
									Ssc04w0001_FRE2 ( 781) CCTATTAGTCAT 1
									Ssc04w0001_FRE2 ( 767) CCTATTAGTCAT 1
									Ssc04w0001_FRE2 ( 753) CCTATTAGTCAT 1
									Ssc04w0001_FRE2 ( 739) CCTATTAGTCAT 1
									Ssc10c0280_ ( 778) ATTATTAGTCAT 1
									Ssc07w0384_ ( 696) ATTATTAGTCAT 1
									Ssc04w0347_ ( 630) ATTATTAGTCAT 1
									Ssc04w0001_FRE2 ( 795) ATTATTAGTCAT 1
									Ssc11w0173_ ( 587) CCTATTAGTCAC 1
									Ssc07w0384_ ( 902) ATTAATAGTCAT 1
									Ssc04w0347_ ( 424) ATTAATAGTCAT 1
									Ssc00c0779_ ( 88) ATTAATAGTCAT 1
									Ssc12c0076_ ( 58) AGTAATAGTCAT 1
									//
									--------------------------------------------------------------------------------
									--------------------------------------------------------------------------------
										Motif MYTATTAGTCAT MEME-2 position-specific scoring matrix
									--------------------------------------------------------------------------------
									log-odds matrix: alength= 4 w= 12 n= 42499 bayes= 11.339 E= 2.6e-007
									47 163 -1081 -1081
									-1081 163 -169 28
									-1081 -1081 -1081 164
									164 -1081 -1081 -1081
									-53 -1081 -1081 128
									-1081 -1081 -1081 164
									164 -1081 -1081 -1081
									-1081 -1081 247 -1081
									-1081 -1081 -1081 164
									-1081 247 -1081 -1081
									164 -1081 -1081 -1081
									-1081 -169 -1081 156
									--------------------------------------------------------------------------------
									--------------------------------------------------------------------------------
										Motif MYTATTAGTCAT MEME-2 position-specific probability matrix
									--------------------------------------------------------------------------------
									letter-probability matrix: alength= 4 w= 12 nsites= 18 E= 2.6e-007
									0.444444 0.555556 0.000000 0.000000
									0.000000 0.555556 0.055556 0.388889
									0.000000 0.000000 0.000000 1.000000
									1.000000 0.000000 0.000000 0.000000
									0.222222 0.000000 0.000000 0.777778
									0.000000 0.000000 0.000000 1.000000
									1.000000 0.000000 0.000000 0.000000
									0.000000 0.000000 1.000000 0.000000
									0.000000 0.000000 0.000000 1.000000
									0.000000 1.000000 0.000000 0.000000
									1.000000 0.000000 0.000000 0.000000
									0.000000 0.055556 0.000000 0.944444
									--------------------------------------------------------------------------------
									--------------------------------------------------------------------------------
										Motif MYTATTAGTCAT MEME-2 regular expression
									--------------------------------------------------------------------------------
									[CA][CT]TA[TA]TAGTCAT
									--------------------------------------------------------------------------------
									Time 284.42 secs.
									********************************************************************************
									********************************************************************************
									MOTIF CGSCCSCCCCC MEME-3	width = 11 sites = 20 llr = 240 E-value = 8.4e-005
									********************************************************************************
									--------------------------------------------------------------------------------
										Motif CGSCCSCCCCC MEME-3 Description
									--------------------------------------------------------------------------------
									Simplified A :1:::1:2::1
									pos.-specific C 93588499989
									probability G 1761:51::31
									matrix T 1::121::1::
									bits 2.5
									2.2
									2.0 * * *
									1.7 * *****
									Relative 1.5 * *** *****
									Entropy 1.2 ***** *****
									(17.3 bits) 1.0 ***** *****
									0.7 ***********
									0.5 ***********
									0.2 ***********
									0.0 -----------
									Multilevel CGGCCGCCCCC
									consensus CC TC G
									sequence
									--------------------------------------------------------------------------------
									--------------------------------------------------------------------------------
										Motif CGSCCSCCCCC MEME-3 sites sorted by position p-value
									--------------------------------------------------------------------------------
									Sequence name Strand Start P-value Site
									------------- ------ ----- --------- -----------
									Ssc01w0174_ + 365 5.78e-08 GGCCGCATGG CGCCCGCCCGC CCCTCGTGTC
									Ssc03c0399_ - 852 7.07e-08 TCTGCTGCCC CCCCCCCCCCC GGAAGTAATC
									Ssc03c0399_ + 827 1.55e-07 CGTGATGATG CGCCTGCCCCC ATTTGATTAC
									Ssc02w0302_ + 148 1.55e-07 ATTTTATATA CGGCCGCACCC TAGGCAATGA
									Ssc02c0301_TPN1 - 774 1.55e-07 ATTTTATATA CGGCCGCACCC TAGGCAATGA
									Ssc10c0280_ - 938 3.46e-07 CCCTTCATTT CGGCCGCCCCG CTGTTTGAAT
									Ssc06c0155_ - 792 4.39e-07 CACTTTTTGC CACCCCCCCCC AGATCACCAC
									Ssc02w0302_ - 320 7.41e-07 CTCTGTTTTT CGGCTCCCCGC TATTGAAAAA
									Ssc02c0301_TPN1 + 602 7.41e-07 CTCTGTTTTT CGGCTCCCCGC TATTGAAAAA
									Ssc18c0042_ - 719 1.06e-06 TATAATATCT CCCCCGCCTCC CTCATCTAGA
									Ssc03c0399_ - 949 1.44e-06 GGTCCCCCAC GGGCCGGCCCC ACAAGCAAGT
									Ssc09w0301_DAL5 + 360 1.57e-06 CTATATTTCT CCGCCGCCCCA TGATTTTTCC
									Ssc02c0428_ - 255 1.57e-06 TCGTAGATCT CGCTCCCCCGC TTGGCCGTCC
									Ssc11w0134_MCH4 - 469 1.74e-06 TAAAGGACAA CGGCCACACCC CAACACCCAT
									Ssc06c0246_ + 557 1.89e-06 ACTTACTGCA CGCGCACCCCC TTCTTATCCG
									Ssc06c0246_ + 681 2.69e-06 GTATATTTCT TCCCCCCCCCC TTTTCATTTC
									Ssc00c0643_GPM1 - 831 2.94e-06 CTGTGGTTGT GGGCCTCCCCC GGATAGCAGT
									Ssc11w0134_MCH4 + 916 4.10e-06 TGCCTTATAT CCCCTGGCCCC GTTTTCCAGC
									Ssc01c0149_AIM17 - 468 4.78e-06 CACAGTGGCC CAGGCGCCCGC GCTGCCCCAT
									Ssc00c0643_GPM1 + 713 5.58e-06 GCAAGGTGGT CGGTCCCCTCC CGGAGTTTGC
									--------------------------------------------------------------------------------
									--------------------------------------------------------------------------------
										Motif CGSCCSCCCCC MEME-3 block diagrams
									--------------------------------------------------------------------------------
									SEQUENCE NAME POSITION P-VALUE MOTIF DIAGRAM
									------------- ---------------- -------------
									Ssc01w0174_ 5.8e-08 364_[+3]_625
									Ssc03c0399_ 1.4e-06 826_[+3]_14_[-3]_86_[-3]_41
									Ssc02w0302_ 7.4e-07 147_[+3]_161_[-3]_670
									Ssc02c0301_TPN1 7.4e-07 601_[+3]_161_[-3]_216
									Ssc10c0280_ 3.5e-07 937_[-3]_52
									Ssc06c0155_ 4.4e-07 791_[-3]_198
									Ssc18c0042_ 1.1e-06 718_[-3]_271
									Ssc09w0301_DAL5 1.6e-06 359_[+3]_630
									Ssc02c0428_ 1.6e-06 254_[-3]_735
									Ssc11w0134_MCH4 4.1e-06 468_[-3]_436_[+3]_74
									Ssc06c0246_ 2.7e-06 556_[+3]_113_[+3]_309
									Ssc00c0643_GPM1 5.6e-06 712_[+3]_107_[-3]_159
									Ssc01c0149_AIM17 4.8e-06 467_[-3]_522
									--------------------------------------------------------------------------------
									--------------------------------------------------------------------------------
										Motif CGSCCSCCCCC MEME-3 in BLOCKS format
									--------------------------------------------------------------------------------
									BL MOTIF CGSCCSCCCCC width=11 seqs=20
									Ssc01w0174_ ( 365) CGCCCGCCCGC 1
									Ssc03c0399_ ( 852) CCCCCCCCCCC 1
									Ssc03c0399_ ( 827) CGCCTGCCCCC 1
									Ssc02w0302_ ( 148) CGGCCGCACCC 1
									Ssc02c0301_TPN1 ( 774) CGGCCGCACCC 1
									Ssc10c0280_ ( 938) CGGCCGCCCCG 1
									Ssc06c0155_ ( 792) CACCCCCCCCC 1
									Ssc02w0302_ ( 320) CGGCTCCCCGC 1
									Ssc02c0301_TPN1 ( 602) CGGCTCCCCGC 1
									Ssc18c0042_ ( 719) CCCCCGCCTCC 1
									Ssc03c0399_ ( 949) GGGCCGGCCCC 1
									Ssc09w0301_DAL5 ( 360) CCGCCGCCCCA 1
									Ssc02c0428_ ( 255) CGCTCCCCCGC 1
									Ssc11w0134_MCH4 ( 469) CGGCCACACCC 1
									Ssc06c0246_ ( 557) CGCGCACCCCC 1
									Ssc06c0246_ ( 681) TCCCCCCCCCC 1
									Ssc00c0643_GPM1 ( 831) GGGCCTCCCCC 1
									Ssc11w0134_MCH4 ( 916) CCCCTGGCCCC 1
									Ssc01c0149_AIM17 ( 468) CAGGCGCCCGC 1
									Ssc00c0643_GPM1 ( 713) CGGTCCCCTCC 1
									//
									--------------------------------------------------------------------------------
									--------------------------------------------------------------------------------
										Motif CGSCCSCCCCC MEME-3 position-specific scoring matrix
									--------------------------------------------------------------------------------
									log-odds matrix: alength= 4 w= 11 n= 42542 bayes= 12.891 E= 8.4e-005
									-1097 224 -85 -267
									-168 47 185 -1097
									-1097 132 161 -1097
									-1097 215 -85 -168
									-1097 215 -1097 -68
									-168 96 147 -267
									-1097 232 -85 -1097
									-109 224 -1097 -1097
									-1097 232 -1097 -168
									-1097 206 47 -1097
									-267 232 -185 -1097
									--------------------------------------------------------------------------------
									--------------------------------------------------------------------------------
										Motif CGSCCSCCCCC MEME-3 position-specific probability matrix
									--------------------------------------------------------------------------------
									letter-probability matrix: alength= 4 w= 11 nsites= 20 E= 8.4e-005
									0.000000 0.850000 0.100000 0.050000
									0.100000 0.250000 0.650000 0.000000
									0.000000 0.450000 0.550000 0.000000
									0.000000 0.800000 0.100000 0.100000
									0.000000 0.800000 0.000000 0.200000
									0.100000 0.350000 0.500000 0.050000
									0.000000 0.900000 0.100000 0.000000
									0.150000 0.850000 0.000000 0.000000
									0.000000 0.900000 0.000000 0.100000
									0.000000 0.750000 0.250000 0.000000
									0.050000 0.900000 0.050000 0.000000
									--------------------------------------------------------------------------------
									--------------------------------------------------------------------------------
										Motif CGSCCSCCCCC MEME-3 regular expression
									--------------------------------------------------------------------------------
									C[GC][GC]C[CT][GC]CCC[CG]C
									--------------------------------------------------------------------------------
									Time 420.19 secs.
									********************************************************************************
									********************************************************************************
									MOTIF GCTGSHGCTGS MEME-4	width = 11 sites = 22 llr = 264 E-value = 7.6e-006
									********************************************************************************
									--------------------------------------------------------------------------------
										Motif GCTGSHGCTGS MEME-4 Description
									--------------------------------------------------------------------------------
									Simplified A ::3::3:::::
									pos.-specific C :9::64:9:15
									probability G a::a3:a:195
									matrix T :17::3:19::
									bits 2.5 * *
									2.2 * * *
									2.0 * * *
									1.7 ** * ** *
									Relative 1.5 ** * ** *
									Entropy 1.2 ** ** *****
									(17.3 bits) 1.0 ** ** *****
									0.7 ***** *****
									0.5 ***** *****
									0.2 ***********
									0.0 -----------
									Multilevel GCTGCCGCTGG
									consensus A GA C
									sequence T
									--------------------------------------------------------------------------------
									--------------------------------------------------------------------------------
										Motif GCTGSHGCTGS MEME-4 sites sorted by position p-value
									--------------------------------------------------------------------------------
									Sequence name Strand Start P-value Site
									------------- ------ ----- --------- -----------
									Ssc04w0184_ + 60 2.03e-08 TGCTGGAGCT GCTGCCGCTGG AGCTGTTGTT
									Ssc10w0066_ + 271 1.33e-07 TCTTGATTTC GCTGGCGCTGG CGTTTTTATC
									Ssc04w0312_ + 846 1.33e-07 GCCGACATGC GCTGGCGCTGG CGCTAGACGG
									Ssc04w0184_ + 294 2.26e-07 CTTGGCCGAA GCTGCTGCTGC AAGGATCGAG
									Ssc11w0173_ - 904 3.39e-07 GTTTAGCGAT GCTGGTGCTGG TGCTGTTGCT
									Ssc01w0174_ - 322 3.39e-07 GGAATTCTCG GCTGGAGCTGG CTGACTGCTC
									Ssc01c0299_ + 839 5.03e-07 CTGCCAGCGC GCAGCAGCTGG CGTGTTGTGC
									Ssc01c0299_ + 254 8.92e-07 CAGCGAGACT GCAGGAGCTGC AATGTAGGGT
									Ssc04w0312_ - 819 9.80e-07 CGGCGTGCAT GCTGCAGCGGC CAGTTTGACG
									Ssc11w0134_MCH4 + 187 1.13e-06 GTGCAGGAAG GCTGCTGCTCG CTTTGAATAC
									Ssc00w0988_ - 220 1.28e-06 TATCGAACGT GGTGCCGCTGG TGTGCACATG
									Ssc04w0184_ - 102 1.77e-06 AGTCACCACG GCTGCTGTTGC CAACAAACAA
									Ssc02c0428_ - 124 1.77e-06 TAGTATGGCG GCTGCTGTTGC GTGATTCAGA
									Ssc10w0066_ + 822 2.67e-06 CTTATTGTCA GCTGCCGCTAC TCAACGCACA
									Ssc01w0174_ + 55 2.67e-06 GAACGGCGTA GTTGCAGCTGC TAAACACGCG
									Ssc00w0988_ - 711 2.67e-06 TCCGAGCCCC GCTGGAGCTCC ACCAAGCGTA
									Ssc06c0229_VID24 - 343 3.10e-06 GTGAAAATTG GCTACCGCTGG TACTGCTGTC
									Ssc02w0407_ + 218 3.39e-06 AATCATCTTA GTAGCCGCTGG CATGATATGT
									Ssc11w0173_ - 892 3.68e-06 TGGTGCTGGT GCTGTTGCTGG GACTGCTGTG
									Ssc04w0312_ - 603 4.08e-06 GATGCGTCCT GCAGCCGCTGA CCACAGATGC
									Ssc04w0184_ - 18 4.30e-06 AACACAATCT GCAGCAGTTGC CAAAGCGCCT
									Ssc01c0284_ + 544 4.30e-06 ATTACCTATT GCAGGTGCGGC AAATAAACAC
									--------------------------------------------------------------------------------
									--------------------------------------------------------------------------------
										Motif GCTGSHGCTGS MEME-4 block diagrams
									--------------------------------------------------------------------------------
									SEQUENCE NAME POSITION P-VALUE MOTIF DIAGRAM
									------------- ---------------- -------------
									Ssc04w0184_ 4.3e-06 17_[-4]_31_[+4]_31_[-4]_181_[+4]_696
									Ssc10w0066_ 2.7e-06 270_[+4]_540_[+4]_168
									Ssc04w0312_ 4.1e-06 602_[-4]_205_[-4]_16_[+4]_144
									Ssc11w0173_ 3.7e-06 891_[-4]_1_[-4]_86
									Ssc01w0174_ 2.7e-06 54_[+4]_256_[-4]_668
									Ssc01c0299_ 8.9e-07 253_[+4]_574_[+4]_151
									Ssc11w0134_MCH4 1.1e-06 186_[+4]_803
									Ssc00w0988_ 2.7e-06 219_[-4]_480_[-4]_279
									Ssc02c0428_ 1.8e-06 123_[-4]_866
									Ssc06c0229_VID24 3.1e-06 342_[-4]_647
									Ssc02w0407_ 3.4e-06 217_[+4]_772
									Ssc01c0284_ 4.3e-06 543_[+4]_446
									--------------------------------------------------------------------------------
									--------------------------------------------------------------------------------
										Motif GCTGSHGCTGS MEME-4 in BLOCKS format
									--------------------------------------------------------------------------------
									BL MOTIF GCTGSHGCTGS width=11 seqs=22
									Ssc04w0184_ ( 60) GCTGCCGCTGG 1
									Ssc10w0066_ ( 271) GCTGGCGCTGG 1
									Ssc04w0312_ ( 846) GCTGGCGCTGG 1
									Ssc04w0184_ ( 294) GCTGCTGCTGC 1
									Ssc11w0173_ ( 904) GCTGGTGCTGG 1
									Ssc01w0174_ ( 322) GCTGGAGCTGG 1
									Ssc01c0299_ ( 839) GCAGCAGCTGG 1
									Ssc01c0299_ ( 254) GCAGGAGCTGC 1
									Ssc04w0312_ ( 819) GCTGCAGCGGC 1
									Ssc11w0134_MCH4 ( 187) GCTGCTGCTCG 1
									Ssc00w0988_ ( 220) GGTGCCGCTGG 1
									Ssc04w0184_ ( 102) GCTGCTGTTGC 1
									Ssc02c0428_ ( 124) GCTGCTGTTGC 1
									Ssc10w0066_ ( 822) GCTGCCGCTAC 1
									Ssc01w0174_ ( 55) GTTGCAGCTGC 1
									Ssc00w0988_ ( 711) GCTGGAGCTCC 1
									Ssc06c0229_VID24 ( 343) GCTACCGCTGG 1
									Ssc02w0407_ ( 218) GTAGCCGCTGG 1
									Ssc11w0173_ ( 892) GCTGTTGCTGG 1
									Ssc04w0312_ ( 603) GCAGCCGCTGA 1
									Ssc04w0184_ ( 18) GCAGCAGTTGC 1
									Ssc01c0284_ ( 544) GCAGGTGCGGC 1
									//
									--------------------------------------------------------------------------------
									--------------------------------------------------------------------------------
										Motif GCTGSHGCTGS MEME-4 position-specific scoring matrix
									--------------------------------------------------------------------------------
									log-odds matrix: alength= 4 w= 11 n= 42542 bayes= 12.4503 E= 7.6e-006
									-1110 -1110 247 -1110
									-1110 226 -198 -181
									-23 -1110 -1110 118
									-281 -1110 241 -1110
									-1110 182 82 -281
									-1 101 -1110 -1
									-1110 -1110 247 -1110
									-1110 226 -1110 -123
									-1110 -1110 -98 151
									-281 -98 226 -1110
									-281 134 147 -1110
									--------------------------------------------------------------------------------
									--------------------------------------------------------------------------------
										Motif GCTGSHGCTGS MEME-4 position-specific probability matrix
									--------------------------------------------------------------------------------
									letter-probability matrix: alength= 4 w= 11 nsites= 22 E= 7.6e-006
									0.000000 0.000000 1.000000 0.000000
									0.000000 0.863636 0.045455 0.090909
									0.272727 0.000000 0.000000 0.727273
									0.045455 0.000000 0.954545 0.000000
									0.000000 0.636364 0.318182 0.045455
									0.318182 0.363636 0.000000 0.318182
									0.000000 0.000000 1.000000 0.000000
									0.000000 0.863636 0.000000 0.136364
									0.000000 0.000000 0.090909 0.909091
									0.045455 0.090909 0.863636 0.000000
									0.045455 0.454545 0.500000 0.000000
									--------------------------------------------------------------------------------
									--------------------------------------------------------------------------------
										Motif GCTGSHGCTGS MEME-4 regular expression
									--------------------------------------------------------------------------------
									GC[TA]G[CG][CAT]GCTG[GC]
									--------------------------------------------------------------------------------
									Time 553.79 secs.
									********************************************************************************

## Sheet: 33 MEME
Discovered MEME motifs enriched in promoters of common upregulated DEGs in kil1 and ste12									********************************************************************************
									MEME - Motif discovery tool
									********************************************************************************
									MEME version 5.5.5 (Release date: Thu Sep 14 08:48:04 2023 +1000)
									For further information on how to interpret these results please access https://meme-suite.org/meme.
									To get a copy of the MEME Suite software please access https://meme-suite.org.
									********************************************************************************
									********************************************************************************
									REFERENCE	[1]
									********************************************************************************
									TRAINING SET
									********************************************************************************
									PRIMARY SEQUENCES= UP_33set_UP_in_kss1_and_ste12.txt
									CONTROL SEQUENCES= --none--
									ALPHABET= ACGT
									Sequence name Weight Length Sequence name Weight Length
									------------- ------ ------ ------------- ------ ------
									Ssc00c0051_GRX8 1.0000 1000 Ssc00w0406_ 1.0000 1000
									Ssc00c0407_ 1.0000 1000 Ssc00w0409_VBA1 1.0000 1000
									Ssc00c0483_ 1.0000 1000 Ssc00w0567_ 1.0000 1000
									Ssc00c0761_ 1.0000 1000 Ssc00c0777_ 1.0000 1000
									Ssc00w1002_ADI1 1.0000 1000 Ssc01c0405_ATG13 1.0000 1000
									Ssc01w0544_DLD1 1.0000 1000 Ssc01c0606_SAM1 1.0000 1000
									Ssc02c0488_SRT1 1.0000 1000 Ssc02c0519_MET4 1.0000 1000
									Ssc03c0030_ 1.0000 1000 Ssc03w0256_GSH1 1.0000 1000
									Ssc04c0036_FMO1 1.0000 1000 Ssc04c0390_ 1.0000 1000
									Ssc05c0050_YIM1 1.0000 1000 Ssc05w0363_CYS4 1.0000 1000
									Ssc06w0159_ 1.0000 1000 Ssc06w0308_DDR48 1.0000 1000
									Ssc07w0304_ 1.0000 1000 Ssc10c0247_ATG1 1.0000 1000
									Ssc10w0261_ 1.0000 1000 Ssc11w0219_RPL40B 1.0000 1000
									Ssc12c0010_ 1.0000 1000 Ssc12c0133_PCL5 1.0000 1000
									Ssc12w0190_ 1.0000 1000 Ssc13w0120_DUG2 1.0000 1000
									Ssc13c0236_SNQ2 1.0000 1000 Ssc15c0004_MXR1 1.0000 1000
									Ssc15w0114_TNA1 1.0000 1000
									********************************************************************************
									********************************************************************************
									COMMAND LINE SUMMARY
									********************************************************************************
									This information can also be useful in the event you wish to report a
									problem with the MEME software.
									command: meme UP_33set_UP_in_kss1_and_ste12.txt -dna -oc . -nostatus -time 14400 -mod anr -nmotifs 10 -minw 6 -maxw 12 -objfun classic -revcomp -markov_order 0
									model: mod= anr nmotifs= 10 evt= inf
									objective function: em= E-value of product of p-values
									starts= E-value of product of p-values
									strands: + -
									width: minw= 6 maxw= 12
									nsites: minsites= 2 maxsites= 165 wnsites= 0.8
									theta: spmap= uni spfuzz= 0.5
									em: prior= dirichlet b= 0.01 maxiter= 50
									distance= 1e-05
									trim: wg= 11 ws= 1 endgaps= yes
									data: n= 33000 N= 33
									sample: seed= 0 hsfrac= 0
									searchsize= 33000 norand= no csites= 1000
									Letter frequencies in dataset:
									A 0.319 C 0.181 G 0.181 T 0.319
									Background letter frequencies (from file dataset with add-one prior applied):
									A 0.319 C 0.181 G 0.181 T 0.319
									Background model order: 0
									********************************************************************************
									********************************************************************************
									MOTIF AARARAAARAAA MEME-1	width = 12 sites = 102 llr = 951 E-value = 4.0e-048
									********************************************************************************
									--------------------------------------------------------------------------------
										Motif AARARAAARAAA MEME-1 Description
									--------------------------------------------------------------------------------
									Simplified A 994949896aaa
									pos.-specific C 1:1:::1:::::
									probability G :14151114:::
									matrix T ::::::::::::
									bits 2.5
									2.2
									2
									1.7
									Relative 1.5 * ***
									Entropy 1.2 * * * ***
									(13.4 bits) 1.0 ** * *** ***
									0.7 ** *********
									0.5 ************
									0.2 ************
									0.0 ------------
									Multilevel AAAAGAAAAAAA
									consensus G A G
									sequence
									--------------------------------------------------------------------------------
									--------------------------------------------------------------------------------
										Motif AARARAAARAAA MEME-1 sites sorted by position p-value
									--------------------------------------------------------------------------------
									Sequence name Strand Start P-value Site
									------------- ------ ----- --------- ------------
									Ssc03w0256_GSH1 - 661 2.03e-07 GCAAAAGAAA AAGAGAAAGAAA AAATAAAAGA
									Ssc02c0519_MET4 - 899 2.03e-07 TCAAATACCG AAGAGAAAGAAA TATAAAGTGT
									Ssc01c0606_SAM1 - 633 5.60e-07 TAAGGGAGAG AAGAGAAAAAAA AAAACAGAAG
									Ssc15c0004_MXR1 - 902 9.18e-07 AAAAAGACCG AAAAGAAAGAAA AGTAAAGAGT
									Ssc03c0030_ - 959 9.18e-07 GGATTACAGA AAAAGAAAGAAA GAGCAGTGCA
									Ssc00w0406_ + 483 9.18e-07 GAAGAAAAAT AAAAGAAAGAAA ATAAAAAAAA
									Ssc12w0190_ + 80 1.55e-06 GCTTGTGCCA AAAAGAAAAAAA TAATAGGGAA
									Ssc12c0010_ - 764 1.55e-06 AAAGCAAAGG AAAAGAAAAAAA TAAACTAATA
									Ssc11w0219_RPL40B - 643 1.55e-06 ATAAGAAAAG AAAAGAAAAAAA GAAATAACAC
									Ssc06w0159_ - 935 1.55e-06 AAAAGAAAAA AAAAGAAAAAAA GGAGGTCGAA
									Ssc02c0519_MET4 + 610 1.55e-06 TTTTTTTTAA AAAAGAAAAAAA ATAAACACAT
									Ssc01c0405_ATG13 + 807 1.55e-06 AAAGAAGCAA AAAAGAAAAAAA AAATACTATA
									Ssc03c0030_ - 113 1.91e-06 ATGACAAAAG AAGAAAAAGAAA GCTCAGCTTC
									Ssc00w0406_ - 174 1.91e-06 TATATACATA AAGAAAAAGAAA GGTAGAGCGT
									Ssc05w0363_CYS4 - 721 2.54e-06 TACAAAATGC AAGAAAAAAAAA TTTTCTGCAT
									Ssc01w0544_DLD1 - 962 2.54e-06 CTTCAATGGA AAGAAAAAAAAA TAACAATAAT
									Ssc05c0050_YIM1 + 385 3.10e-06 AACATGTGTC AACAGAAAAAAA GGTAAAAACA
									Ssc02c0488_SRT1 - 918 3.10e-06 ATTTATGATT AACAGAAAAAAA AACAATGAAA
									Ssc00w0406_ + 238 3.10e-06 ATAAAAACGA AACAGAAAAAAA GGACAGAAAA
									Ssc15w0114_TNA1 - 149 3.84e-06 CGTGAGCTGC AAAAAAAAGAAA TGCTGGGATA
									Ssc02c0519_MET4 - 595 3.84e-06 TTCTTTTTTA AAAAAAAAGAAA TTATGAGGGG
									Ssc01c0405_ATG13 - 354 5.15e-06 AGGCGAAACT AAAAAAAAAAAA TTACAAAAAC
									Ssc00w0409_VBA1 - 700 5.15e-06 TTTCTACAAT AAAAAAAAAAAA TCTTTATTAC
									Ssc00c0051_GRX8 - 971 5.15e-06 TTTTTAAAAA AAAAAAAAAAAA TGAAATAAAA
									Ssc00c0051_GRX8 - 851 5.15e-06 TTCACAGTTT AAAAAAAAAAAA TTCCACCACC
									Ssc12c0133_PCL5 - 659 5.27e-06 TTTGAAACAG AAGAGACAGAAA TTGAAATTCA
									Ssc04c0036_FMO1 - 647 5.70e-06 GATAGTCAAG AAGAGACAAAAA ATATTCAAAT
									Ssc15w0114_TNA1 + 315 6.67e-06 GAATCCAGCA AACAAAAAGAAA TAAAAAAATA
									Ssc12c0010_ - 786 6.67e-06 CAAAGGAAAA AAGAGGAAAAAA AAAGCAAAGG
									Ssc10w0261_ - 257 7.77e-06 AGCAAAAAAG AACAAAAAAAAA CAACCAGAAA
									Ssc06w0308_DDR48 + 207 7.77e-06 CAAAACGCAA AACAAAAAAAAA AGTGTATGTC
									Ssc03c0030_ - 31 7.77e-06 AGCCTAATGA AGAAGAAAAAAA GCAAGATGAG
									Ssc02c0519_MET4 + 821 7.77e-06 TAGGGGTATT AACAAAAAAAAA ATAATTTTGT
									Ssc01c0606_SAM1 - 616 7.77e-06 AAAAAAAAAC AGAAGAAAAAAA AGAGTGTATG
									Ssc15w0114_TNA1 - 924 8.29e-06 AGTTACAAGA AAGGGAAAGAAA GAGGGAAAGG
									Ssc15w0114_TNA1 - 906 8.29e-06 GAAAGAGGGA AAGGGAAAGAAA GAGGGAGAGG
									Ssc00w0406_ + 514 8.29e-06 AAAATTAAAA AAGAGAGAAAAA ATTGGGAATC
									Ssc13w0120_DUG2 - 737 1.01e-05 TCATGGGAAA AAAAGACAAAAA TGAGAAAAAC
									Ssc06w0308_DDR48 - 827 1.14e-05 TGAGCAATGG AAGAAACAGAAA AAACTGTGGT
									Ssc06w0308_DDR48 + 253 1.14e-05 AAAGGTAGAA AGCAGAAAGAAA ACAACATTCG
									Ssc01w0544_DLD1 + 787 1.14e-05 GTGTGAACGA AAAAGGAAAAAA ATTGGAAAAT
									Ssc00w1002_ADI1 + 804 1.14e-05 TGGTAACTAA AAGAGAAGAAAA TTCGCAATAG
									Ssc12c0133_PCL5 - 875 1.28e-05 GACCCAAAAG AAGAAGAAGAAA AACGACAAAA
									Ssc06w0159_ - 704 1.28e-05 ATGTGACTCA AAGAAACAAAAA AAGAAATAAA
									Ssc04c0036_FMO1 - 773 1.28e-05 ACGCTCGAGA AAAAGAGAGAAA CCTATTGGAG
									Ssc15c0004_MXR1 + 931 1.48e-05 TTTTCTACGT AAGAGCAAAAAA ACGAATAAAA
									Ssc15c0004_MXR1 - 145 1.48e-05 ATAGCAATAT AAGAAGAAAAAA CGTAGGAAGT
									Ssc15c0004_MXR1 + 118 1.48e-05 GAATTCTAAC AGAAAAAAGAAA GTTTAACTTC
									Ssc10w0261_ - 270 1.48e-05 CGAGGAAAAA AAGAGCAAAAAA GAACAAAAAA
									Ssc00w0567_ + 505 1.48e-05 TGATAAAAAA AGAAAAAAGAAA TTATATATAA
									Ssc00w0567_ + 241 1.48e-05 TTTTGCTTTG AAAGGAAAGAAA CATACTTAAT
									Ssc00w0567_ - 145 1.48e-05 TTGATATTTA CAGAAAAAAAAA GATACAAATA
									Ssc00w0406_ - 778 1.48e-05 TGAACATCTA CAGAAAAAAAAA TCAGCTTAAA
									Ssc00w0406_ + 253 1.48e-05 AAAAAAAGGA CAGAAAAAAAAA TAATTTGACG
									Ssc01w0544_DLD1 - 748 1.65e-05 TGGTGCAATA AAAAGAAACAAA AAACTGTGGT
									Ssc11w0219_RPL40B + 411 1.97e-05 AGCTTCTTCA AAGAAAAACAAA CAAACAAAAA
									Ssc01c0606_SAM1 + 230 1.97e-05 TTTCTCGGAG AAAAGAAGAAAA CCGAATTTCT
									Ssc00w0567_ + 850 1.97e-05 GAAAAACCAT CACAGAAAAAAA AGTTAGCAGA
									Ssc12w0190_ + 461 2.23e-05 ACAACTATAT CAAAAAAAGAAA AGTTAGCTAC
									Ssc10w0261_ + 587 2.56e-05 TCCTCAGACG CAAAAAAAAAAA TATATATGCA
									Ssc13w0120_DUG2 - 383 2.72e-05 CATTGAGAAC GAGAAAAAGAAA AGCTAGAGCA
									Ssc04c0390_ + 519 2.72e-05 ACAAAACAGA AACAGAAACAAA AACACCCCCG
									Ssc12c0010_ + 679 3.54e-05 AATAAGTAAA AAAAGAAAGAAC GATCAAGTGT
									Ssc05c0050_YIM1 - 757 3.54e-05 CAAAGGACGA AGAAGACAAAAA ACTATATACA
									Ssc03w0256_GSH1 - 912 3.54e-05 CTAATGGAGA AGGAGAAGGAAA ATAGTAGCCA
									Ssc06w0308_DDR48 - 892 3.91e-05 ACACCAGCAA AGAAGGAAAAAA GGTAGAATTG
									Ssc05c0050_YIM1 - 818 3.91e-05 GTTATATCGC AAGATAAAAAAA CATCATGTGC
									Ssc03w0256_GSH1 - 673 3.91e-05 CTAAAGAGAA AAGCAAAAGAAA AAGAGAAAGA
									Ssc02c0519_MET4 - 564 3.91e-05 GGAATAAGAG AACAAGAAAAAA TGGATTGCGC
									Ssc13w0120_DUG2 - 516 4.19e-05 CTTACCAGCA AAAAACAAGAAA AGAGAAAGAG
									Ssc00c0051_GRX8 - 746 4.58e-05 TACGTTATTT GAAAAAAAAAAA CCTTCCGGGC
									Ssc13c0236_SNQ2 + 323 4.84e-05 CTGTCGTACG AAAAGAAAGAGA CGATATCCAT
									Ssc12c0133_PCL5 - 764 4.84e-05 ATAAGAAATG AACAAAAACAAA GAATAAAAAT
									Ssc13w0120_DUG2 - 448 5.22e-05 ACCAAAAAAC AGGAAAGAAAAA ATTTTGTGTG
									Ssc13w0120_DUG2 - 201 5.22e-05 ATATCCTACA AACCGAAAAAAA AGCAAATACA
									Ssc06w0308_DDR48 + 483 5.22e-05 AAAGAAAACC AACAGAAAGAAC AGAAAGAACA
									Ssc03w0256_GSH1 - 745 5.22e-05 ATAGCCAGCA GAGAGACAGAAA ACTTTCGTTG
									Ssc01w0544_DLD1 + 262 5.22e-05 TGCTACCGAC AGGGAAAAGAAA GATTAGAACT
									Ssc10w0261_ + 811 5.76e-05 ATTTAGTTAG AAGAAAAAGACA GTAATGTGCG
									Ssc05c0050_YIM1 - 548 5.76e-05 CCAAAGGAGG AAAATAAAAAAA CAAATAGAAA
									Ssc00w0409_VBA1 + 634 5.76e-05 TAGTCACCTA AAGACAAAAAAA CACAGTACAT
									Ssc00c0051_GRX8 - 950 5.76e-05 ATGAAATAAA AAGAGAAAGGAA TACAGGAAAA
									Ssc00c0051_GRX8 + 617 5.76e-05 AGTATAAATA AAAATAAAAAAA CATAGTTTAG
									Ssc15w0114_TNA1 - 887 6.29e-05 AAAGAGGGAG AGGAAAAGGAAA TGCAGATATA
									Ssc00c0761_ - 203 6.29e-05 CATAACTTTA AAGAAAAAAACA GATACCTGTT
									Ssc00c0407_ + 106 6.29e-05 AGCACGTAAA AAAGGACAAAAA AAACAGTATG
									Ssc12w0190_ - 835 6.77e-05 TGGCAGGAGA GAGAGAGAGAAA ATGAATGTTA
									Ssc00c0777_ - 674 6.77e-05 TCGCTAACAT AAAAAAAAAAAC TGTAGATATG
									Ssc07w0304_ - 231 7.12e-05 TTTCTAAATC AGCAGAAACAAA TCTTTAGGAA
									Ssc02c0488_SRT1 + 73 7.12e-05 GGATACTGAT AGAAAAGAGAAA TTGGAGTCAA
									Ssc06w0159_ - 736 8.43e-05 TGTAGAGGTA AAAAGAGGGAAA GAACTGAATC
									Ssc00c0777_ + 374 8.43e-05 CCCAGTTCTA CAAAAGAAGAAA TAAGTAATAA
									Ssc05w0363_CYS4 + 215 9.13e-05 GTGAAAAGTT GAGAGAAGAAAA TGGAAACAAG
									Ssc05c0050_YIM1 - 28 9.13e-05 TTAGAATCAG CGGAGGAAAAAA ATAGTAGGTG
									Ssc01w0544_DLD1 - 367 9.13e-05 GTGAGTATAT AGACGAAAAAAA CCAAAAAAGT
									Ssc00w0567_ - 229 9.13e-05 TCTTTCCTTT CAAAGCAAAAAA TAAATAAAAA
									Ssc06w0308_DDR48 + 497 9.66e-05 GAAAGAACAG AAAGAACAGAAA CAGTGTTTGA
									Ssc04c0036_FMO1 - 702 9.66e-05 GAAGTTGCTA AAGAACCAAAAA GATGTATAAT
									Ssc04c0390_ + 568 1.02e-04 CACTTACTGA CAAGAAAAGAAA TCGTAAACAC
									Ssc00w0567_ - 212 1.02e-04 AAAAATAAAT AAAAAGGAAAAA TCAACAACAA
									Ssc02c0488_SRT1 + 589 1.18e-04 AAAGTTCAAG AAGAGGAAAAGA GATTTCTCTA
									Ssc12c0133_PCL5 - 918 1.27e-04 TATGGAAATA AATAAAAAAAAA TGACGATGAC
									--------------------------------------------------------------------------------
									--------------------------------------------------------------------------------
										Motif AARARAAARAAA MEME-1 block diagrams
									--------------------------------------------------------------------------------
									SEQUENCE NAME POSITION P-VALUE MOTIF DIAGRAM
									------------- ---------------- -------------
									Ssc03w0256_GSH1 5.2e-05 660_[-1]_[-1]_60_[-1]_155_[-1]_77
									Ssc02c0519_MET4 3.9e-05 563_[-1]_19_[-1]_3_[+1]_199_[+1]_
									66_[-1]_90
									Ssc01c0606_SAM1 2e-05 229_[+1]_374_[-1]_5_[-1]_356
									Ssc15c0004_MXR1 1.5e-05 117_[+1]_15_[-1]_745_[-1]_17_[+1]_58
									Ssc03c0030_ 7.8e-06 30_[-1]_70_[-1]_834_[-1]_30
									Ssc00w0406_ 1.5e-05 173_[-1]_52_[+1]_3_[+1]_218_[+1]_
									19_[+1]_252_[-1]_211
									Ssc12w0190_ 6.8e-05 79_[+1]_369_[+1]_362_[-1]_154
									Ssc12c0010_ 3.5e-05 678_[+1]_73_[-1]_10_[-1]_203
									Ssc11w0219_RPL40B 2e-05 410_[+1]_220_[-1]_346
									Ssc06w0159_ 8.4e-05 703_[-1]_20_[-1]_187_[-1]_54
									Ssc01c0405_ATG13 5.2e-06 353_[-1]_441_[+1]_182
									Ssc05w0363_CYS4 9.1e-05 214_[+1]_494_[-1]_268
									Ssc01w0544_DLD1 9.1e-05 261_[+1]_93_[-1]_369_[-1]_27_[+1]_
									163_[-1]_27
									Ssc05c0050_YIM1 9.1e-05 27_[-1]_345_[+1]_151_[-1]_197_[-1]_
									49_[-1]_171
									Ssc02c0488_SRT1 7.1e-05 72_[+1]_504_[+1]_317_[-1]_71
									Ssc15w0114_TNA1 6.3e-05 148_[-1]_154_[+1]_560_[-1]_7_[-1]_
									6_[-1]_65
									Ssc00w0409_VBA1 5.8e-05 633_[+1]_54_[-1]_289
									Ssc00c0051_GRX8 5.8e-05 616_[+1]_117_[-1]_93_[-1]_87_[-1]_
									9_[-1]_18
									Ssc12c0133_PCL5 0.00013 658_[-1]_93_[-1]_99_[-1]_31_[-1]_71
									Ssc04c0036_FMO1 9.7e-05 646_[-1]_43_[-1]_59_[-1]_216
									Ssc10w0261_ 5.8e-05 256_[-1]_1_[-1]_305_[+1]_212_[+1]_178
									Ssc06w0308_DDR48 9.7e-05 206_[+1]_34_[+1]_218_[+1]_2_[+1]_
									318_[-1]_53_[-1]_97
									Ssc13w0120_DUG2 5.2e-05 200_[-1]_170_[-1]_53_[-1]_56_[-1]_
									209_[-1]_252
									Ssc00w1002_ADI1 1.1e-05 803_[+1]_185
									Ssc00w0567_ 0.0001 144_[-1]_55_[-1]_5_[-1]_[+1]_252_
									[+1]_333_[+1]_139
									Ssc04c0390_ 0.0001 518_[+1]_37_[+1]_421
									Ssc13c0236_SNQ2 4.8e-05 322_[+1]_666
									Ssc00c0761_ 6.3e-05 202_[-1]_786
									Ssc00c0407_ 6.3e-05 105_[+1]_883
									Ssc00c0777_ 6.8e-05 373_[+1]_288_[-1]_315
									Ssc07w0304_ 7.1e-05 230_[-1]_758
									--------------------------------------------------------------------------------
									--------------------------------------------------------------------------------
										Motif AARARAAARAAA MEME-1 in BLOCKS format
									--------------------------------------------------------------------------------
									BL MOTIF AARARAAARAAA width=12 seqs=102
									Ssc03w0256_GSH1 ( 661) AAGAGAAAGAAA 1
									Ssc02c0519_MET4 ( 899) AAGAGAAAGAAA 1
									Ssc01c0606_SAM1 ( 633) AAGAGAAAAAAA 1
									Ssc15c0004_MXR1 ( 902) AAAAGAAAGAAA 1
									Ssc03c0030_ ( 959) AAAAGAAAGAAA 1
									Ssc00w0406_ ( 483) AAAAGAAAGAAA 1
									Ssc12w0190_ ( 80) AAAAGAAAAAAA 1
									Ssc12c0010_ ( 764) AAAAGAAAAAAA 1
									Ssc11w0219_RPL40B ( 643) AAAAGAAAAAAA 1
									Ssc06w0159_ ( 935) AAAAGAAAAAAA 1
									Ssc02c0519_MET4 ( 610) AAAAGAAAAAAA 1
									Ssc01c0405_ATG13 ( 807) AAAAGAAAAAAA 1
									Ssc03c0030_ ( 113) AAGAAAAAGAAA 1
									Ssc00w0406_ ( 174) AAGAAAAAGAAA 1
									Ssc05w0363_CYS4 ( 721) AAGAAAAAAAAA 1
									Ssc01w0544_DLD1 ( 962) AAGAAAAAAAAA 1
									Ssc05c0050_YIM1 ( 385) AACAGAAAAAAA 1
									Ssc02c0488_SRT1 ( 918) AACAGAAAAAAA 1
									Ssc00w0406_ ( 238) AACAGAAAAAAA 1
									Ssc15w0114_TNA1 ( 149) AAAAAAAAGAAA 1
									Ssc02c0519_MET4 ( 595) AAAAAAAAGAAA 1
									Ssc01c0405_ATG13 ( 354) AAAAAAAAAAAA 1
									Ssc00w0409_VBA1 ( 700) AAAAAAAAAAAA 1
									Ssc00c0051_GRX8 ( 971) AAAAAAAAAAAA 1
									Ssc00c0051_GRX8 ( 851) AAAAAAAAAAAA 1
									Ssc12c0133_PCL5 ( 659) AAGAGACAGAAA 1
									Ssc04c0036_FMO1 ( 647) AAGAGACAAAAA 1
									Ssc15w0114_TNA1 ( 315) AACAAAAAGAAA 1
									Ssc12c0010_ ( 786) AAGAGGAAAAAA 1
									Ssc10w0261_ ( 257) AACAAAAAAAAA 1
									Ssc06w0308_DDR48 ( 207) AACAAAAAAAAA 1
									Ssc03c0030_ ( 31) AGAAGAAAAAAA 1
									Ssc02c0519_MET4 ( 821) AACAAAAAAAAA 1
									Ssc01c0606_SAM1 ( 616) AGAAGAAAAAAA 1
									Ssc15w0114_TNA1 ( 924) AAGGGAAAGAAA 1
									Ssc15w0114_TNA1 ( 906) AAGGGAAAGAAA 1
									Ssc00w0406_ ( 514) AAGAGAGAAAAA 1
									Ssc13w0120_DUG2 ( 737) AAAAGACAAAAA 1
									Ssc06w0308_DDR48 ( 827) AAGAAACAGAAA 1
									Ssc06w0308_DDR48 ( 253) AGCAGAAAGAAA 1
									Ssc01w0544_DLD1 ( 787) AAAAGGAAAAAA 1
									Ssc00w1002_ADI1 ( 804) AAGAGAAGAAAA 1
									Ssc12c0133_PCL5 ( 875) AAGAAGAAGAAA 1
									Ssc06w0159_ ( 704) AAGAAACAAAAA 1
									Ssc04c0036_FMO1 ( 773) AAAAGAGAGAAA 1
									Ssc15c0004_MXR1 ( 931) AAGAGCAAAAAA 1
									Ssc15c0004_MXR1 ( 145) AAGAAGAAAAAA 1
									Ssc15c0004_MXR1 ( 118) AGAAAAAAGAAA 1
									Ssc10w0261_ ( 270) AAGAGCAAAAAA 1
									Ssc00w0567_ ( 505) AGAAAAAAGAAA 1
									Ssc00w0567_ ( 241) AAAGGAAAGAAA 1
									Ssc00w0567_ ( 145) CAGAAAAAAAAA 1
									Ssc00w0406_ ( 778) CAGAAAAAAAAA 1
									Ssc00w0406_ ( 253) CAGAAAAAAAAA 1
									Ssc01w0544_DLD1 ( 748) AAAAGAAACAAA 1
									Ssc11w0219_RPL40B ( 411) AAGAAAAACAAA 1
									Ssc01c0606_SAM1 ( 230) AAAAGAAGAAAA 1
									Ssc00w0567_ ( 850) CACAGAAAAAAA 1
									Ssc12w0190_ ( 461) CAAAAAAAGAAA 1
									Ssc10w0261_ ( 587) CAAAAAAAAAAA 1
									Ssc13w0120_DUG2 ( 383) GAGAAAAAGAAA 1
									Ssc04c0390_ ( 519) AACAGAAACAAA 1
									Ssc12c0010_ ( 679) AAAAGAAAGAAC 1
									Ssc05c0050_YIM1 ( 757) AGAAGACAAAAA 1
									Ssc03w0256_GSH1 ( 912) AGGAGAAGGAAA 1
									Ssc06w0308_DDR48 ( 892) AGAAGGAAAAAA 1
									Ssc05c0050_YIM1 ( 818) AAGATAAAAAAA 1
									Ssc03w0256_GSH1 ( 673) AAGCAAAAGAAA 1
									Ssc02c0519_MET4 ( 564) AACAAGAAAAAA 1
									Ssc13w0120_DUG2 ( 516) AAAAACAAGAAA 1
									Ssc00c0051_GRX8 ( 746) GAAAAAAAAAAA 1
									Ssc13c0236_SNQ2 ( 323) AAAAGAAAGAGA 1
									Ssc12c0133_PCL5 ( 764) AACAAAAACAAA 1
									Ssc13w0120_DUG2 ( 448) AGGAAAGAAAAA 1
									Ssc13w0120_DUG2 ( 201) AACCGAAAAAAA 1
									Ssc06w0308_DDR48 ( 483) AACAGAAAGAAC 1
									Ssc03w0256_GSH1 ( 745) GAGAGACAGAAA 1
									Ssc01w0544_DLD1 ( 262) AGGGAAAAGAAA 1
									Ssc10w0261_ ( 811) AAGAAAAAGACA 1
									Ssc05c0050_YIM1 ( 548) AAAATAAAAAAA 1
									Ssc00w0409_VBA1 ( 634) AAGACAAAAAAA 1
									Ssc00c0051_GRX8 ( 950) AAGAGAAAGGAA 1
									Ssc00c0051_GRX8 ( 617) AAAATAAAAAAA 1
									Ssc15w0114_TNA1 ( 887) AGGAAAAGGAAA 1
									Ssc00c0761_ ( 203) AAGAAAAAAACA 1
									Ssc00c0407_ ( 106) AAAGGACAAAAA 1
									Ssc12w0190_ ( 835) GAGAGAGAGAAA 1
									Ssc00c0777_ ( 674) AAAAAAAAAAAC 1
									Ssc07w0304_ ( 231) AGCAGAAACAAA 1
									Ssc02c0488_SRT1 ( 73) AGAAAAGAGAAA 1
									Ssc06w0159_ ( 736) AAAAGAGGGAAA 1
									Ssc00c0777_ ( 374) CAAAAGAAGAAA 1
									Ssc05w0363_CYS4 ( 215) GAGAGAAGAAAA 1
									Ssc05c0050_YIM1 ( 28) CGGAGGAAAAAA 1
									Ssc01w0544_DLD1 ( 367) AGACGAAAAAAA 1
									Ssc00w0567_ ( 229) CAAAGCAAAAAA 1
									Ssc06w0308_DDR48 ( 497) AAAGAACAGAAA 1
									Ssc04c0036_FMO1 ( 702) AAGAACCAAAAA 1
									Ssc04c0390_ ( 568) CAAGAAAAGAAA 1
									Ssc00w0567_ ( 212) AAAAAGGAAAAA 1
									Ssc02c0488_SRT1 ( 589) AAGAGGAAAAGA 1
									Ssc12c0133_PCL5 ( 918) AATAAAAAAAAA 1
									//
									--------------------------------------------------------------------------------
									--------------------------------------------------------------------------------
										Motif AARARAAARAAA MEME-1 position-specific scoring matrix
									--------------------------------------------------------------------------------
									log-odds matrix: alength= 4 w= 12 n= 32637 bayes= 9.46862 E= 4.0e-048
									142 -89 -189 -1332
									142 -1332 -30 -1332
									47 -30 115 -502
									150 -262 -140 -1332
									47 -421 152 -344
									142 -189 -89 -1332
									139 -89 -140 -1332
									156 -1332 -162 -1332
									84 -189 108 -1332
									164 -1332 -421 -1332
									159 -321 -321 -1332
									161 -262 -1332 -1332
									--------------------------------------------------------------------------------
									--------------------------------------------------------------------------------
										Motif AARARAAARAAA MEME-1 position-specific probability matrix
									--------------------------------------------------------------------------------
									letter-probability matrix: alength= 4 w= 12 nsites= 102 E= 4.0e-048
									0.852941 0.098039 0.049020 0.000000
									0.852941 0.000000 0.147059 0.000000
									0.441176 0.147059 0.401961 0.009804
									0.901961 0.029412 0.068627 0.000000
									0.441176 0.009804 0.519608 0.029412
									0.852941 0.049020 0.098039 0.000000
									0.833333 0.098039 0.068627 0.000000
									0.941176 0.000000 0.058824 0.000000
									0.568627 0.049020 0.382353 0.000000
									0.990196 0.000000 0.009804 0.000000
									0.960784 0.019608 0.019608 0.000000
									0.970588 0.029412 0.000000 0.000000
									--------------------------------------------------------------------------------
									--------------------------------------------------------------------------------
										Motif AARARAAARAAA MEME-1 regular expression
									--------------------------------------------------------------------------------
									AA[AG]A[GA]AAA[AG]AAA
									--------------------------------------------------------------------------------
									Time 90.12 secs.
									********************************************************************************

## Sheet: 30 MEME
Discovered MEME motifs enriched in promoters of unique upregulated DEGs in ste12									********************************************************************************
									MEME - Motif discovery tool
									********************************************************************************
									MEME version 5.5.5 (Release date: Thu Sep 14 08:48:04 2023 +1000)
									For further information on how to interpret these results please access https://meme-suite.org/meme.
									To get a copy of the MEME Suite software please access https://meme-suite.org.
									********************************************************************************
									********************************************************************************
									REFERENCE	[1]
									********************************************************************************
									TRAINING SET
									********************************************************************************
									PRIMARY SEQUENCES= UP_30set_only_ste12_ste12-WT-kss1.txt
									CONTROL SEQUENCES= --none--
									ALPHABET= ACGT
									Sequence name Weight Length Sequence name Weight Length
									------------- ------ ------ ------------- ------ ------
									Ssc00w0006_FEN2 1.0000 1000 Ssc00c0019_ 1.0000 1000
									Ssc00c0452_ 1.0000 1000 Ssc01w0163_AMS1 1.0000 1000
									Ssc01c0554_TNA1 1.0000 1000 Ssc02c0014_ 1.0000 1000
									Ssc02c0219_GCV3 1.0000 1000 Ssc02c0487_SRT1 1.0000 1000
									Ssc02w0564_ 1.0000 1000 Ssc03c0194_ 1.0000 1000
									Ssc03c0209_ 1.0000 1000 Ssc03w0230_ 1.0000 1000
									Ssc03c0231_ 1.0000 1000 Ssc05c0430_ 1.0000 1000
									Ssc05c0447_ 1.0000 1000 Ssc06c0174_DAL5 1.0000 1000
									Ssc07c0435_MET6 1.0000 1000 Ssc08w0383_ENV9 1.0000 1000
									Ssc09w0069_ 1.0000 1000 Ssc10w0151_MSB2 1.0000 1000
									Ssc11c0309_OYE2 1.0000 1000 Ssc12w0167_ 1.0000 1000
									Ssc12c0178_SNF3 1.0000 1000 Ssc12c0218_ADH6 1.0000 1000
									Ssc13w0038_SIP2 1.0000 1000 Ssc13w0113_YBP1 1.0000 1000
									Ssc13c0158_ 1.0000 1000 Ssc14w0023_ 1.0000 1000
									Ssc14w0024_ 1.0000 1000 Ssc16w0004_ 1.0000 1000
									********************************************************************************
									********************************************************************************
									COMMAND LINE SUMMARY
									********************************************************************************
									This information can also be useful in the event you wish to report a
									problem with the MEME software.
									command: meme UP_30set_only_ste12_ste12-WT-kss1.txt -dna -oc . -nostatus -time 14400 -mod anr -nmotifs 10 -minw 6 -maxw 12 -objfun classic -revcomp -markov_order 0
									model: mod= anr nmotifs= 10 evt= inf
									objective function: em= E-value of product of p-values
									starts= E-value of product of p-values
									strands: + -
									width: minw= 6 maxw= 12
									nsites: minsites= 2 maxsites= 150 wnsites= 0.8
									theta: spmap= uni spfuzz= 0.5
									em: prior= dirichlet b= 0.01 maxiter= 50
									distance= 1e-05
									trim: wg= 11 ws= 1 endgaps= yes
									data: n= 30000 N= 30
									sample: seed= 0 hsfrac= 0
									searchsize= 30000 norand= no csites= 1000
									Letter frequencies in dataset:
									A 0.331 C 0.169 G 0.169 T 0.331
									Background letter frequencies (from file dataset with add-one prior applied):
									A 0.331 C 0.169 G 0.169 T 0.331
									Background model order: 0
									********************************************************************************
									********************************************************************************
									MOTIF AARAAAAARAAA MEME-1	width = 12 sites = 59 llr = 565 E-value = 3.9e-013
									********************************************************************************
									--------------------------------------------------------------------------------
										Motif AARAAAAARAAA MEME-1 Description
									--------------------------------------------------------------------------------
									Simplified A 793a89a93aa7
									pos.-specific C 1:2:::::::::
									probability G 2:4:21:16::3
									matrix T ::1:::::1:::
									bits 2.6
									2.3
									2
									1.8
									Relative 1.5 * * **
									Entropy 1.3 * * ** **
									(13.8 bits) 1.0 * ***** ***
									0.8 ** *********
									0.5 ** *********
									0.3 ************
									0.0 ------------
									Multilevel AAGAAAAAGAAA
									consensus A A G
									sequence
									--------------------------------------------------------------------------------
									--------------------------------------------------------------------------------
										Motif AARAAAAARAAA MEME-1 sites sorted by position p-value
									--------------------------------------------------------------------------------
									Sequence name Strand Start P-value Site
									------------- ------ ----- --------- ------------
									Ssc12c0218_ADH6 + 126 4.51e-07 GAAAAAGAAA AAGAAAAAGAAA ATTATATGGT
									Ssc12c0218_ADH6 + 114 4.51e-07 GAAAAAGAAA AAGAAAAAGAAA AAGAAAAAGA
									Ssc12c0218_ADH6 + 102 4.51e-07 TTGAGAAAGA AAGAAAAAGAAA AAGAAAAAGA
									Ssc03c0194_ - 654 4.51e-07 ATAAAAACAA AAGAAAAAGAAA AAGAAAAAGA
									Ssc03c0194_ - 642 4.51e-07 GAAAAAGAAA AAGAAAAAGAAA AAAAGAGACT
									Ssc13w0113_YBP1 + 715 2.59e-06 GCTAAGTGAG AACAAAAAGAAA GAAAAAAAAA
									Ssc12w0167_ + 29 2.59e-06 ACTAAACAGA AAAAAAAAGAAA AAAAAATTCT
									Ssc06c0174_DAL5 + 475 2.59e-06 ACAACAAAAA AAAAAAAAGAAA TTGGCAAAAA
									Ssc08w0383_ENV9 + 866 4.05e-06 ATTTTTTCTT AAGAAAAAAAAA GATAAAAATA
									Ssc03w0230_ - 645 4.05e-06 GTACCACTAC AAGAAAAAAAAA AATTTTAATT
									Ssc03w0230_ + 466 4.05e-06 AGGAGAGGAA AAGAAAAGGAAA GGGAAGGAAA
									Ssc03c0209_ + 966 4.05e-06 AAATAAAAAA CAGAAAAAGAAA TAAAATAATT
									Ssc02w0564_ + 798 4.74e-06 AACAAGAAAG AAAAAAAAGAAG GGAGCGAAGA
									Ssc01w0163_AMS1 - 847 4.74e-06 ACTTGCTGAG AACAAAAAGAAG TGAAAATAGA
									Ssc03w0230_ + 523 5.54e-06 AAAAAACCAA GAGAGAAAGAAA ACAGTATGAA
									Ssc01c0554_TNA1 - 812 6.22e-06 TCACAATACA GAAAAAAAGAAA TGCTGGTTTC
									Ssc03w0230_ - 716 7.96e-06 GAAAATGTAT GAGAGAAAGAAG AACCGCACCT
									Ssc02c0219_GCV3 - 924 7.96e-06 TAAAATCAAG AATAAAAAGAAA CATAAAACAG
									Ssc01w0163_AMS1 + 987 7.96e-06 TAATAATAAT AATAAAAAGAAA GA
									Ssc03c0209_ + 206 9.11e-06 TGATATTTAG AAGAAGAAGAAG CGTCATGGTG
									Ssc07c0435_MET6 - 426 1.05e-05 AAAGGAACGA GAGAAAAAAAAG GTACCTGGCT
									Ssc10w0151_MSB2 - 586 1.49e-05 CAGCCCCAGC CAAAAAAAGAAA GGCCAAGCGC
									Ssc05c0447_ - 462 1.49e-05 ATTAGAACCA AACAAAAAAAAA AGATAAAACT
									Ssc05c0430_ + 253 1.49e-05 CTCTTTTTAT AAAAAAAAAAAA TACTAGATGT
									Ssc05c0430_ - 154 1.49e-05 TCTAAAATTT AACAAAAAAAAA GTAAACATTT
									Ssc03w0230_ - 580 1.49e-05 GCCCTGGCAA AACAAAAAAAAA ATGGTGTAAA
									Ssc02w0564_ + 785 1.66e-05 AAAATATTTA AAGAACAAGAAA GAAAAAAAAG
									Ssc02c0487_SRT1 - 364 1.66e-05 TTATGATTAA CAGAAAAAAAAA CAATGAAAAA
									Ssc01c0554_TNA1 - 18 1.66e-05 CCTAAAAAAG AAGAGAAAAAAG TTATCACATC
									Ssc00w0006_FEN2 + 259 1.66e-05 CCAATTTGTC AAGAAAAGAAAA GTTCCTACTT
									Ssc06c0174_DAL5 + 678 1.97e-05 CTATCTTATC GATAAAAAGAAA ATTGATAATC
									Ssc03c0194_ - 514 1.97e-05 CTAATAATCA AACAAAAGGAAG TAGTTTGCAA
									Ssc13w0038_SIP2 + 676 2.14e-05 ATAAATGCCA CAGAAAAAAAAG TATGGGAAAG
									Ssc16w0004_ - 152 2.61e-05 ATCATTACAT GAAAAAAAAAAA TTGAACTGAA
									Ssc01w0163_AMS1 + 767 2.61e-05 CTTCTATAAT GACAAAAAAAAA CCCAAAAAAA
									Ssc13w0113_YBP1 - 426 2.71e-05 TGAGGAAATG AAGAAAAACAAG ATTCCATTAG
									Ssc02c0487_SRT1 + 34 2.71e-05 GAAAAAGTTC AAGAAGAGGAAA AGAGATTTCT
									Ssc14w0023_ + 144 3.08e-05 TAATAATTGA GAGAGAAGGAAG CCAATCAAAG
									Ssc12c0218_ADH6 + 957 3.08e-05 AAAAAAACAA GAGAAAAGAAAA CTATTATTAT
									Ssc12c0178_SNF3 + 793 3.08e-05 GGAATCTTCA AATAAAAAAAAA ATAAAAATAA
									Ssc09w0069_ - 948 3.08e-05 GTATAAGACC AATAGAAAGAAG GTGAATATTA
									Ssc01w0163_AMS1 + 964 3.08e-05 TATACTTATA AATAAAAAAAAA CTAATAATAA
									Ssc08w0383_ENV9 + 67 3.45e-05 AACAAAAAGC CAAAGAAAGAAA GAAGCAGATG
									Ssc03w0230_ - 618 3.45e-05 TAATTTGTCC AAAAGAAAAAAA TTTTCTAGTT
									Ssc02c0014_ - 877 3.45e-05 AATATGAATG AAAAGAAGGAAA CAAGAAAACA
									Ssc05c0430_ - 788 3.73e-05 GCTTACAAAA AATAAAAAAAAG GTAAGCAAGC
									Ssc02c0219_GCV3 - 785 3.73e-05 TCTGAAAGAT CAGAGAAAAAAA TGGTTTTGAC
									Ssc13w0038_SIP2 - 195 4.31e-05 ACATTAAAAA GAAAAGAAGAAA ATAATAACAA
									Ssc01w0163_AMS1 - 815 4.31e-05 AGGAAAATTG AGGAGAAAGAAA GAGGTACTAA
									Ssc12c0178_SNF3 - 574 4.56e-05 CCAAAAACTG ACAAAAAAGAAA GGACATCCAT
									Ssc08w0383_ENV9 + 187 4.56e-05 CTTGGGAAAG AGCAAAAAGAAA GAGACAATAA
									Ssc00c0019_ + 813 4.80e-05 ATTTAACGTG GAGAAAAACAAG ATTAGATCAG
									Ssc02c0487_SRT1 - 344 5.52e-05 AACAATGAAA AACAACAAGAAG GGATAGTTGC
									Ssc12w0167_ - 648 5.78e-05 ACAGAACATT AAAAAAAAGCAG ATAGGTTTGA
									Ssc03c0209_ + 782 5.78e-05 GCTAGTTTCA AAAAAAAAGCAG AAGAAAATAC
									Ssc13w0113_YBP1 - 646 6.22e-05 AAACTTACAT AAAAAAAATAAA AAAAATAATA
									Ssc06c0174_DAL5 - 762 6.22e-05 ATTTCATACA AAAAAAAATAAA AGTAAAAACA
									Ssc05c0430_ - 186 6.22e-05 TAAAGTGTAT AAAAAAAATAAA ACAGTAAACC
									Ssc08w0383_ENV9 + 3 7.95e-05 AT ACGAAGAAGAAA ACTTCACAAG
									--------------------------------------------------------------------------------
									--------------------------------------------------------------------------------
										Motif AARAAAAARAAA MEME-1 block diagrams
									--------------------------------------------------------------------------------
									SEQUENCE NAME POSITION P-VALUE MOTIF DIAGRAM
									------------- ---------------- -------------
									Ssc12c0218_ADH6 3.1e-05 101_[+1]_[+1]_[+1]_819_[+1]_32
									Ssc03c0194_ 2e-05 513_[-1]_116_[-1]_[-1]_335
									Ssc13w0113_YBP1 6.2e-05 425_[-1]_208_[-1]_57_[+1]_274
									Ssc12w0167_ 5.8e-05 28_[+1]_607_[-1]_341
									Ssc06c0174_DAL5 6.2e-05 474_[+1]_191_[+1]_72_[-1]_227
									Ssc08w0383_ENV9 8e-05 2_[+1]_52_[+1]_108_[+1]_667_[+1]_123
									Ssc03w0230_ 3.4e-05 465_[+1]_45_[+1]_45_[-1]_26_[-1]_
									15_[-1]_59_[-1]_273
									Ssc03c0209_ 5.8e-05 205_[+1]_564_[+1]_172_[+1]_23
									Ssc02w0564_ 1.7e-05 784_[+1]_1_[+1]_191
									Ssc01w0163_AMS1 4.3e-05 766_[+1]_36_[-1]_20_[-1]_105_[+1]_
									11_[+1]_2
									Ssc01c0554_TNA1 1.7e-05 17_[-1]_782_[-1]_177
									Ssc02c0219_GCV3 3.7e-05 784_[-1]_127_[-1]_65
									Ssc07c0435_MET6 1.1e-05 425_[-1]_563
									Ssc10w0151_MSB2 1.5e-05 585_[-1]_403
									Ssc05c0447_ 1.5e-05 461_[-1]_527
									Ssc05c0430_ 3.7e-05 153_[-1]_20_[-1]_55_[+1]_523_[-1]_201
									Ssc02c0487_SRT1 5.5e-05 33_[+1]_298_[-1]_8_[-1]_625
									Ssc00w0006_FEN2 1.7e-05 258_[+1]_730
									Ssc13w0038_SIP2 4.3e-05 194_[-1]_469_[+1]_313
									Ssc16w0004_ 2.6e-05 151_[-1]_837
									Ssc14w0023_ 3.1e-05 143_[+1]_845
									Ssc12c0178_SNF3 3.1e-05 573_[-1]_207_[+1]_196
									Ssc09w0069_ 3.1e-05 947_[-1]_41
									Ssc02c0014_ 3.4e-05 876_[-1]_112
									Ssc00c0019_ 4.8e-05 812_[+1]_176
									--------------------------------------------------------------------------------
									--------------------------------------------------------------------------------
										Motif AARAAAAARAAA MEME-1 in BLOCKS format
									--------------------------------------------------------------------------------
									BL MOTIF AARAAAAARAAA width=12 seqs=59
									Ssc12c0218_ADH6 ( 126) AAGAAAAAGAAA 1
									Ssc12c0218_ADH6 ( 114) AAGAAAAAGAAA 1
									Ssc12c0218_ADH6 ( 102) AAGAAAAAGAAA 1
									Ssc03c0194_ ( 654) AAGAAAAAGAAA 1
									Ssc03c0194_ ( 642) AAGAAAAAGAAA 1
									Ssc13w0113_YBP1 ( 715) AACAAAAAGAAA 1
									Ssc12w0167_ ( 29) AAAAAAAAGAAA 1
									Ssc06c0174_DAL5 ( 475) AAAAAAAAGAAA 1
									Ssc08w0383_ENV9 ( 866) AAGAAAAAAAAA 1
									Ssc03w0230_ ( 645) AAGAAAAAAAAA 1
									Ssc03w0230_ ( 466) AAGAAAAGGAAA 1
									Ssc03c0209_ ( 966) CAGAAAAAGAAA 1
									Ssc02w0564_ ( 798) AAAAAAAAGAAG 1
									Ssc01w0163_AMS1 ( 847) AACAAAAAGAAG 1
									Ssc03w0230_ ( 523) GAGAGAAAGAAA 1
									Ssc01c0554_TNA1 ( 812) GAAAAAAAGAAA 1
									Ssc03w0230_ ( 716) GAGAGAAAGAAG 1
									Ssc02c0219_GCV3 ( 924) AATAAAAAGAAA 1
									Ssc01w0163_AMS1 ( 987) AATAAAAAGAAA 1
									Ssc03c0209_ ( 206) AAGAAGAAGAAG 1
									Ssc07c0435_MET6 ( 426) GAGAAAAAAAAG 1
									Ssc10w0151_MSB2 ( 586) CAAAAAAAGAAA 1
									Ssc05c0447_ ( 462) AACAAAAAAAAA 1
									Ssc05c0430_ ( 253) AAAAAAAAAAAA 1
									Ssc05c0430_ ( 154) AACAAAAAAAAA 1
									Ssc03w0230_ ( 580) AACAAAAAAAAA 1
									Ssc02w0564_ ( 785) AAGAACAAGAAA 1
									Ssc02c0487_SRT1 ( 364) CAGAAAAAAAAA 1
									Ssc01c0554_TNA1 ( 18) AAGAGAAAAAAG 1
									Ssc00w0006_FEN2 ( 259) AAGAAAAGAAAA 1
									Ssc06c0174_DAL5 ( 678) GATAAAAAGAAA 1
									Ssc03c0194_ ( 514) AACAAAAGGAAG 1
									Ssc13w0038_SIP2 ( 676) CAGAAAAAAAAG 1
									Ssc16w0004_ ( 152) GAAAAAAAAAAA 1
									Ssc01w0163_AMS1 ( 767) GACAAAAAAAAA 1
									Ssc13w0113_YBP1 ( 426) AAGAAAAACAAG 1
									Ssc02c0487_SRT1 ( 34) AAGAAGAGGAAA 1
									Ssc14w0023_ ( 144) GAGAGAAGGAAG 1
									Ssc12c0218_ADH6 ( 957) GAGAAAAGAAAA 1
									Ssc12c0178_SNF3 ( 793) AATAAAAAAAAA 1
									Ssc09w0069_ ( 948) AATAGAAAGAAG 1
									Ssc01w0163_AMS1 ( 964) AATAAAAAAAAA 1
									Ssc08w0383_ENV9 ( 67) CAAAGAAAGAAA 1
									Ssc03w0230_ ( 618) AAAAGAAAAAAA 1
									Ssc02c0014_ ( 877) AAAAGAAGGAAA 1
									Ssc05c0430_ ( 788) AATAAAAAAAAG 1
									Ssc02c0219_GCV3 ( 785) CAGAGAAAAAAA 1
									Ssc13w0038_SIP2 ( 195) GAAAAGAAGAAA 1
									Ssc01w0163_AMS1 ( 815) AGGAGAAAGAAA 1
									Ssc12c0178_SNF3 ( 574) ACAAAAAAGAAA 1
									Ssc08w0383_ENV9 ( 187) AGCAAAAAGAAA 1
									Ssc00c0019_ ( 813) GAGAAAAACAAG 1
									Ssc02c0487_SRT1 ( 344) AACAACAAGAAG 1
									Ssc12w0167_ ( 648) AAAAAAAAGCAG 1
									Ssc03c0209_ ( 782) AAAAAAAAGCAG 1
									Ssc13w0113_YBP1 ( 646) AAAAAAAATAAA 1
									Ssc06c0174_DAL5 ( 762) AAAAAAAATAAA 1
									Ssc05c0430_ ( 186) AAAAAAAATAAA 1
									Ssc08w0383_ENV9 ( 3) ACGAAGAAGAAA 1
									//
									--------------------------------------------------------------------------------
									--------------------------------------------------------------------------------
										Motif AARAAAAARAAA MEME-1 position-specific scoring matrix
									--------------------------------------------------------------------------------
									log-odds matrix: alength= 4 w= 12 n= 28950 bayes= 9.59444 E= 3.9e-013
									111 -74 14 -1253
									150 -232 -232 -1253
									-20 -15 138 -148
									160 -1253 -1253 -1253
									133 -1253 0 -1253
									144 -232 -132 -1253
									160 -1253 -1253 -1253
									141 -1253 -51 -1253
									-4 -232 181 -270
									155 -232 -1253 -1253
									160 -1253 -1253 -1253
									114 -1253 68 -1253
									--------------------------------------------------------------------------------
									--------------------------------------------------------------------------------
										Motif AARAAAAARAAA MEME-1 position-specific probability matrix
									--------------------------------------------------------------------------------
									letter-probability matrix: alength= 4 w= 12 nsites= 59 E= 3.9e-013
									0.711864 0.101695 0.186441 0.000000
									0.932203 0.033898 0.033898 0.000000
									0.288136 0.152542 0.440678 0.118644
									1.000000 0.000000 0.000000 0.000000
									0.830508 0.000000 0.169492 0.000000
									0.898305 0.033898 0.067797 0.000000
									1.000000 0.000000 0.000000 0.000000
									0.881356 0.000000 0.118644 0.000000
									0.322034 0.033898 0.593220 0.050847
									0.966102 0.033898 0.000000 0.000000
									1.000000 0.000000 0.000000 0.000000
									0.728814 0.000000 0.271186 0.000000
									--------------------------------------------------------------------------------
									--------------------------------------------------------------------------------
										Motif AARAAAAARAAA MEME-1 regular expression
									--------------------------------------------------------------------------------
									AA[GA]AAAAA[GA]AA[AG]
									--------------------------------------------------------------------------------
									Time 60.91 secs.
									********************************************************************************

## Sheet: 11 MEME
Discovered MEME motifs enriched in promoters of common upregulated DEGs in WT and kil1									********************************************************************************
									MEME - Motif discovery tool
									********************************************************************************
									MEME version 5.5.5 (Release date: Thu Sep 14 08:48:04 2023 +1000)
									For further information on how to interpret these results please access https://meme-suite.org/meme.
									To get a copy of the MEME Suite software please access https://meme-suite.org.
									********************************************************************************
									********************************************************************************
									REFERENCE	[1]
									********************************************************************************
									TRAINING SET
									********************************************************************************
									PRIMARY SEQUENCES= UP_11set_UP_in_WT_and_kss1.txt
									CONTROL SEQUENCES= --none--
									ALPHABET= ACGT
									Sequence name Weight Length Sequence name Weight Length
									------------- ------ ------ ------------- ------ ------
									Ssc00c0744_ 1.0000 1000 Ssc00c0745_ 1.0000 1000
									Ssc00c0780_ 1.0000 1000 Ssc00w0797_ 1.0000 1000
									Ssc05c0386_ 1.0000 1000 Ssc09w0003_ 1.0000 1000
									Ssc09w0070_ 1.0000 1000 Ssc09w0094_ 1.0000 1000
									Ssc10c0286_ 1.0000 1000 Ssc12c0173_ALD5 1.0000 1000
									Ssc45c0001_ 1.0000 190
									********************************************************************************
									********************************************************************************
									COMMAND LINE SUMMARY
									********************************************************************************
									This information can also be useful in the event you wish to report a
									problem with the MEME software.
									command: meme UP_11set_UP_in_WT_and_kss1.txt -dna -oc . -nostatus -time 14400 -mod anr -nmotifs 10 -minw 6 -maxw 12 -objfun classic -revcomp -markov_order 0
									model: mod= anr nmotifs= 10 evt= inf
									objective function: em= E-value of product of p-values
									starts= E-value of product of p-values
									strands: + -
									width: minw= 6 maxw= 12
									nsites: minsites= 2 maxsites= 55 wnsites= 0.8
									theta: spmap= uni spfuzz= 0.5
									em: prior= dirichlet b= 0.01 maxiter= 50
									distance= 1e-05
									trim: wg= 11 ws= 1 endgaps= yes
									data: n= 10190 N= 11
									sample: seed= 0 hsfrac= 0
									searchsize= 10190 norand= no csites= 1000
									Letter frequencies in dataset:
									A 0.313 C 0.187 G 0.187 T 0.313
									Background letter frequencies (from file dataset with add-one prior applied):
									A 0.313 C 0.187 G 0.187 T 0.313
									Background model order: 0
									********************************************************************************
									********************************************************************************
									MOTIF TTTTTTTKCTTY MEME-1	width = 12 sites = 47 llr = 416 E-value = 4.2e-009
									********************************************************************************
									--------------------------------------------------------------------------------
										Motif TTTTTTTKCTTY MEME-1 Description
									--------------------------------------------------------------------------------
									Simplified A :::1::1:::::
									pos.-specific C 2:1332:19::4
									probability G :11::::3:::1
									matrix T 798778961aa4
									bits 2.4
									2.2
									1.9
									1.7 ***
									Relative 1.5 ***
									Entropy 1.2 * * ***
									(12.8 bits) 1.0 *** ** ***
									0.7 ******* ****
									0.5 ************
									0.2 ************
									0.0 ------------
									Multilevel TTTTTTTTCTTT
									consensus C CCC G C
									sequence
									--------------------------------------------------------------------------------
									--------------------------------------------------------------------------------
										Motif TTTTTTTKCTTY MEME-1 sites sorted by position p-value
									--------------------------------------------------------------------------------
									Sequence name Strand Start P-value Site
									------------- ------ ----- --------- ------------
									Ssc09w0094_ - 459 3.16e-07 CTGTATTATT TTTTTTTTCTTC TTCTTCTTCG
									Ssc05c0386_ + 391 3.16e-07 TTCGTTTTTC TTTTTTTTCTTC TTCTCTTTCT
									Ssc12c0173_ALD5 - 682 1.63e-06 GTGTATTTCT TTTTTTTTCTTT TGTATTAAAA
									Ssc05c0386_ + 372 2.82e-06 GTTGTCTTCC TTTTTCTTCTTC GTTTTTCTTT
									Ssc05c0386_ + 95 3.55e-06 TGTCTTGTTA TTTCTTTTCTTT ACTTTTCTTG
									Ssc00c0744_ + 545 3.55e-06 TCCTTTCCCC CTTTTTTGCTTC CCACACATTC
									Ssc10c0286_ - 414 4.06e-06 TCTCATAGAG TTTTTTTTCTTG AGCGGTTGGT
									Ssc10c0286_ + 521 5.32e-06 ACTTTAATAT TTTCTCTTCTTC TTAGATATTG
									Ssc12c0173_ALD5 - 575 6.39e-06 TAAGGTGTTT CTTTTTTTCTTT GTATCTACTG
									Ssc09w0094_ + 825 9.72e-06 TTTTTTTTAT CTTCTTTTCTTT TCTAGAAAAA
									Ssc00c0745_ + 853 9.72e-06 GCTCCCGTAC TTTTTTTCCTTC TTGGCGCGCC
									Ssc00c0744_ + 777 9.72e-06 ATTCCTATTC CTTCTTTTCTTT CCTCTTCTTT
									Ssc00c0744_ + 364 9.72e-06 GCTCCCGTAC TTTTTTTCCTTC TTGGCGCGCC
									Ssc00c0780_ - 901 1.05e-05 ATCATTATGT TTTCCTTGCTTG GATATATGTC
									Ssc12c0173_ALD5 - 868 1.53e-05 AGAAATAATA CTTTTCTGCTTT TCTGTGTGAA
									Ssc05c0386_ + 717 1.53e-05 TAAATATTGC TGTTTTTTCTTC CATTCTTCCA
									Ssc05c0386_ + 75 2.10e-05 GCCTTCGCTT CTTCCTTTCTTG TCTTGTTATT
									Ssc00c0745_ - 642 2.10e-05 CTTATTTGCC TTGCTTTGCTTC GCTCACTCGC
									Ssc00c0744_ - 153 2.10e-05 CTTATTTGCC TTGCTTTGCTTC GCTCACTCGC
									Ssc09w0094_ + 186 2.32e-05 CTTGTCCACC TTCCCCTTCTTC AACAATCTCT
									Ssc09w0070_ + 854 2.32e-05 GAGTAGCGTT TTTTCTTTTTTC CCAACTGGCA
									Ssc09w0094_ - 480 2.54e-05 ATTTGTAGTT TTTTCTAGCTTC TGTATTATTT
									Ssc05c0386_ + 429 2.54e-05 GTAGCTGTCT TTTTGTTTCTTT TTTATGCATC
									Ssc09w0094_ - 844 2.94e-05 TCTGATTCGT TTTACTTTCTTT TTCTAGAAAA
									Ssc09w0094_ + 811 2.94e-05 GATATTTTTC TTTTTTTTTTTT ATCTTCTTTT
									Ssc09w0094_ + 657 2.94e-05 ATTTTTTTTA TTTTTTTTTTTT TTAGCTTTTG
									Ssc10c0286_ - 564 3.25e-05 GTTACCCCCT TTTTTTTGTTTT TGTGAAATTT
									Ssc05c0386_ + 739 3.25e-05 CATTCTTCCA TTTTTTTGTTTT GTTCCTTTTT
									Ssc00c0744_ + 834 3.52e-05 TAGAATCCTA CTCTTTTGCTTG CTATTTGTTT
									Ssc10c0286_ + 263 4.38e-05 AAAAATATCT TTTTCTAGCTTT TCTCATTTAT
									Ssc05c0386_ + 549 4.38e-05 TTTTGTATTG TTTTCTTGTTTT TCCTATTGTT
									Ssc00c0744_ + 970 4.38e-05 TCTGCCTGAT TTCCCCTGCTTT ACCCTTTACC
									Ssc45c0001_ + 63 5.41e-05 CCTCTCTGTA CTTTCTATCTTC CAGTAATATC
									Ssc09w0094_ + 625 5.41e-05 TTTTCTCTTT TGTCCTTTCTTT AAGCTTTTTC
									Ssc00c0780_ - 954 6.45e-05 TATATATTTA TTTCTTGTCTTC TTCTATATAT
									Ssc00c0780_ + 91 7.02e-05 TCTTTAATGG TTTACCTGCTTT GTTAGCAATT
									Ssc00c0745_ - 822 8.23e-05 CGAGAAAAAG ATTTTTTTCTTG CAAAGAGAAG
									Ssc00c0744_ - 333 8.23e-05 CGAGAAAAAG ATTTTTTTCTTG CAAAGAGAAG
									Ssc00c0744_ + 803 8.89e-05 TTCTTTCCTC TTCTCTTACTTC TATTTCCTTT
									Ssc00c0744_ + 639 9.48e-05 CGCTATCTGA TTGATTTGCTTC CGTCACAGAA
									Ssc00c0780_ + 232 1.02e-04 CATGAAACTC TTTAGTTTCTTC GGAGATTAGA
									Ssc00c0780_ + 529 1.35e-04 CATTATCTAA TTTTTTATTTTC AAGAAAAGAT
									Ssc12c0173_ALD5 - 518 1.44e-04 AGGAAAACGA TTTTACTTCTTT AATTTTGAGT
									Ssc09w0070_ + 177 1.44e-04 TTTTTTTCAA CCTTTTTGCTTT AGGTGCTACT
									Ssc09w0094_ + 204 1.64e-04 CTTCAACAAT CTCTTCTCCTTT TTGGACAACG
									Ssc09w0070_ + 952 1.75e-04 GTCCAATTAT TTCTTCTACTTT TGTTACACCA
									Ssc00c0745_ - 47 1.88e-04 CTCCTCCTCC TGCTTCTTCTTG AACTCCATCA
									--------------------------------------------------------------------------------
									--------------------------------------------------------------------------------
										Motif TTTTTTTKCTTY MEME-1 block diagrams
									--------------------------------------------------------------------------------
									SEQUENCE NAME POSITION P-VALUE MOTIF DIAGRAM
									------------- ---------------- -------------
									Ssc09w0094_ 0.00016 185_[+1]_6_[+1]_243_[-1]_9_[-1]_
									133_[+1]_20_[+1]_142_[+1]_2_[+1]_
									7_[-1]_145
									Ssc05c0386_ 2.1e-05 74_[+1]_8_[+1]_265_[+1]_7_[+1]_
									26_[+1]_108_[+1]_156_[+1]_10_[+1]_250
									Ssc12c0173_ALD5 0.00014 517_[-1]_45_[-1]_95_[-1]_174_[-1]_121
									Ssc00c0744_ 9.5e-05 152_[-1]_168_[-1]_19_[+1]_169_[+1]_
									82_[+1]_126_[+1]_14_[+1]_19_[+1]_
									124_[+1]_19
									Ssc10c0286_ 4.4e-05 262_[+1]_139_[-1]_95_[+1]_31_[-1]_425
									Ssc00c0745_ 0.00019 46_[-1]_583_[-1]_168_[-1]_19_[+1]_136
									Ssc00c0780_ 0.00013 90_[+1]_129_[+1]_285_[+1]_360_[-1]_
									41_[-1]_35
									Ssc09w0070_ 0.00017 176_[+1]_665_[+1]_86_[+1]_37
									Ssc45c0001_ 5.4e-05 62_[+1]_116
									--------------------------------------------------------------------------------
									--------------------------------------------------------------------------------
										Motif TTTTTTTKCTTY MEME-1 in BLOCKS format
									--------------------------------------------------------------------------------
									BL MOTIF TTTTTTTKCTTY width=12 seqs=47
									Ssc09w0094_ ( 459) TTTTTTTTCTTC 1
									Ssc05c0386_ ( 391) TTTTTTTTCTTC 1
									Ssc12c0173_ALD5 ( 682) TTTTTTTTCTTT 1
									Ssc05c0386_ ( 372) TTTTTCTTCTTC 1
									Ssc05c0386_ ( 95) TTTCTTTTCTTT 1
									Ssc00c0744_ ( 545) CTTTTTTGCTTC 1
									Ssc10c0286_ ( 414) TTTTTTTTCTTG 1
									Ssc10c0286_ ( 521) TTTCTCTTCTTC 1
									Ssc12c0173_ALD5 ( 575) CTTTTTTTCTTT 1
									Ssc09w0094_ ( 825) CTTCTTTTCTTT 1
									Ssc00c0745_ ( 853) TTTTTTTCCTTC 1
									Ssc00c0744_ ( 777) CTTCTTTTCTTT 1
									Ssc00c0744_ ( 364) TTTTTTTCCTTC 1
									Ssc00c0780_ ( 901) TTTCCTTGCTTG 1
									Ssc12c0173_ALD5 ( 868) CTTTTCTGCTTT 1
									Ssc05c0386_ ( 717) TGTTTTTTCTTC 1
									Ssc05c0386_ ( 75) CTTCCTTTCTTG 1
									Ssc00c0745_ ( 642) TTGCTTTGCTTC 1
									Ssc00c0744_ ( 153) TTGCTTTGCTTC 1
									Ssc09w0094_ ( 186) TTCCCCTTCTTC 1
									Ssc09w0070_ ( 854) TTTTCTTTTTTC 1
									Ssc09w0094_ ( 480) TTTTCTAGCTTC 1
									Ssc05c0386_ ( 429) TTTTGTTTCTTT 1
									Ssc09w0094_ ( 844) TTTACTTTCTTT 1
									Ssc09w0094_ ( 811) TTTTTTTTTTTT 1
									Ssc09w0094_ ( 657) TTTTTTTTTTTT 1
									Ssc10c0286_ ( 564) TTTTTTTGTTTT 1
									Ssc05c0386_ ( 739) TTTTTTTGTTTT 1
									Ssc00c0744_ ( 834) CTCTTTTGCTTG 1
									Ssc10c0286_ ( 263) TTTTCTAGCTTT 1
									Ssc05c0386_ ( 549) TTTTCTTGTTTT 1
									Ssc00c0744_ ( 970) TTCCCCTGCTTT 1
									Ssc45c0001_ ( 63) CTTTCTATCTTC 1
									Ssc09w0094_ ( 625) TGTCCTTTCTTT 1
									Ssc00c0780_ ( 954) TTTCTTGTCTTC 1
									Ssc00c0780_ ( 91) TTTACCTGCTTT 1
									Ssc00c0745_ ( 822) ATTTTTTTCTTG 1
									Ssc00c0744_ ( 333) ATTTTTTTCTTG 1
									Ssc00c0744_ ( 803) TTCTCTTACTTC 1
									Ssc00c0744_ ( 639) TTGATTTGCTTC 1
									Ssc00c0780_ ( 232) TTTAGTTTCTTC 1
									Ssc00c0780_ ( 529) TTTTTTATTTTC 1
									Ssc12c0173_ALD5 ( 518) TTTTACTTCTTT 1
									Ssc09w0070_ ( 177) CCTTTTTGCTTT 1
									Ssc09w0094_ ( 204) CTCTTCTCCTTT 1
									Ssc09w0070_ ( 952) TTCTTCTACTTT 1
									Ssc00c0745_ ( 47) TGCTTCTTCTTG 1
									//
									--------------------------------------------------------------------------------
									--------------------------------------------------------------------------------
										Motif TTTTTTTKCTTY MEME-1 position-specific scoring matrix
									--------------------------------------------------------------------------------
									log-odds matrix: alength= 4 w= 12 n= 8488 bayes= 7.30334 E= 4.2e-009
									-288 18 -1220 125
									-1220 -313 -155 155
									-1220 -33 -155 133
									-188 45 -1220 108
									-387 56 -214 108
									-1220 18 -1220 133
									-188 -1220 -313 151
									-288 -155 77 88
									-1220 218 -1220 -107
									-1220 -1220 -1220 168
									-1220 -1220 -1220 168
									-1220 111 -33 51
									--------------------------------------------------------------------------------
									--------------------------------------------------------------------------------
										Motif TTTTTTTKCTTY MEME-1 position-specific probability matrix
									--------------------------------------------------------------------------------
									letter-probability matrix: alength= 4 w= 12 nsites= 47 E= 4.2e-009
									0.042553 0.212766 0.000000 0.744681
									0.000000 0.021277 0.063830 0.914894
									0.000000 0.148936 0.063830 0.787234
									0.085106 0.255319 0.000000 0.659574
									0.021277 0.276596 0.042553 0.659574
									0.000000 0.212766 0.000000 0.787234
									0.085106 0.000000 0.021277 0.893617
									0.042553 0.063830 0.319149 0.574468
									0.000000 0.851064 0.000000 0.148936
									0.000000 0.000000 0.000000 1.000000
									0.000000 0.000000 0.000000 1.000000
									0.000000 0.404255 0.148936 0.446809
									--------------------------------------------------------------------------------
									--------------------------------------------------------------------------------
										Motif TTTTTTTKCTTY MEME-1 regular expression
									--------------------------------------------------------------------------------
									[TC]TT[TC][TC][TC]T[TG]CTT[TC]
									--------------------------------------------------------------------------------
									Time 7.82 secs.
									********************************************************************************
									********************************************************************************
									MOTIF MABRTCACRTGM MEME-2	width = 12 sites = 14 llr = 169 E-value = 3.3e-002
									********************************************************************************
									--------------------------------------------------------------------------------
										Motif MABRTCACRTGM MEME-2 Description
									--------------------------------------------------------------------------------
									Simplified A 5714::a:5::4
									pos.-specific C 5:3::a:a:::6
									probability G :3262:::5:a:
									matrix T ::4:8::::a::
									bits 2.4 * * *
									2.2 * * *
									1.9 * * *
									1.7 *** **
									Relative 1.5 *** **
									Entropy 1.2 * *** ***
									(17.4 bits) 1.0 ** *********
									0.7 ** *********
									0.5 ** *********
									0.2 ************
									0.0 ------------
									Multilevel AATGTCACATGC
									consensus CGCAG G A
									sequence G
									--------------------------------------------------------------------------------
									--------------------------------------------------------------------------------
										Motif MABRTCACRTGM MEME-2 sites sorted by position p-value
									--------------------------------------------------------------------------------
									Sequence name Strand Start P-value Site
									------------- ------ ----- --------- ------------
									Ssc00c0745_ - 947 7.57e-08 GCAGGGTTGA CGTGTCACGTGC CCATGCATGT
									Ssc00c0744_ - 458 7.57e-08 GCAGGGTTGA CGTGTCACGTGC CCATGCATGT
									Ssc00c0745_ - 800 2.13e-07 CAAAGAGAAG AATGTCACGTGC ATAAAACGTG
									Ssc00c0744_ - 311 2.13e-07 CAAAGAGAAG AATGTCACGTGC ATAAAACGTG
									Ssc00c0745_ + 909 3.77e-07 ATTTGACCCG CGCGTCACATGC TACGTTTAGG
									Ssc00c0744_ + 420 3.77e-07 ATTTGACCCG CGCGTCACATGC TACGTTTAGG
									Ssc00c0745_ + 931 1.39e-06 TACGTTTAGG CAGGGCACATGC ATGGGCACGT
									Ssc00c0744_ + 442 1.39e-06 TACGTTTAGG CAGGGCACATGC ATGGGCACGT
									Ssc00c0745_ - 764 4.09e-06 TAATAATGTT AATATCACGTGA TTATTAATAT
									Ssc00c0744_ - 275 4.09e-06 TAATAATGTT AATATCACGTGA TTATTAATAT
									Ssc00c0745_ + 730 5.34e-06 CGACTAATAA AACATCACATGA TCACGTGACC
									Ssc00c0744_ + 241 5.34e-06 CGACTAATAA AACATCACATGA TCACGTGACC
									Ssc09w0094_ + 502 6.26e-06 AACTACAAAT AAAGTCACGTGA ATAACACATG
									Ssc10c0286_ - 383 6.98e-06 TTCCGTCGCA CAGAGCACATGA TAGCGGAGGC
									--------------------------------------------------------------------------------
									--------------------------------------------------------------------------------
										Motif MABRTCACRTGM MEME-2 block diagrams
									--------------------------------------------------------------------------------
									SEQUENCE NAME POSITION P-VALUE MOTIF DIAGRAM
									------------- ---------------- -------------
									Ssc00c0745_ 5.3e-06 729_[+2]_22_[-2]_24_[-2]_97_[+2]_
									10_[+2]_4_[-2]_42
									Ssc00c0744_ 5.3e-06 240_[+2]_22_[-2]_24_[-2]_97_[+2]_
									10_[+2]_4_[-2]_531
									Ssc09w0094_ 6.3e-06 501_[+2]_487
									Ssc10c0286_ 7e-06 382_[-2]_606
									--------------------------------------------------------------------------------
									--------------------------------------------------------------------------------
										Motif MABRTCACRTGM MEME-2 in BLOCKS format
									--------------------------------------------------------------------------------
									BL MOTIF MABRTCACRTGM width=12 seqs=14
									Ssc00c0745_ ( 947) CGTGTCACGTGC 1
									Ssc00c0744_ ( 458) CGTGTCACGTGC 1
									Ssc00c0745_ ( 800) AATGTCACGTGC 1
									Ssc00c0744_ ( 311) AATGTCACGTGC 1
									Ssc00c0745_ ( 909) CGCGTCACATGC 1
									Ssc00c0744_ ( 420) CGCGTCACATGC 1
									Ssc00c0745_ ( 931) CAGGGCACATGC 1
									Ssc00c0744_ ( 442) CAGGGCACATGC 1
									Ssc00c0745_ ( 764) AATATCACGTGA 1
									Ssc00c0744_ ( 275) AATATCACGTGA 1
									Ssc00c0745_ ( 730) AACATCACATGA 1
									Ssc00c0744_ ( 241) AACATCACATGA 1
									Ssc09w0094_ ( 502) AAAGTCACGTGA 1
									Ssc10c0286_ ( 383) CAGAGCACATGA 1
									//
									--------------------------------------------------------------------------------
									--------------------------------------------------------------------------------
										Motif MABRTCACRTGM MEME-2 position-specific scoring matrix
									--------------------------------------------------------------------------------
									log-odds matrix: alength= 4 w= 12 n= 8488 bayes= 10.4652 E= 3.3e-002
									68 142 -1045 -1045
									119 -1045 61 -1045
									-213 61 19 45
									19 -1045 178 -1045
									-1045 -1045 19 133
									-1045 242 -1045 -1045
									168 -1045 -1045 -1045
									-1045 242 -1045 -1045
									68 -1045 142 -1045
									-1045 -1045 -1045 168
									-1045 -1045 242 -1045
									45 161 -1045 -1045
									--------------------------------------------------------------------------------
									--------------------------------------------------------------------------------
										Motif MABRTCACRTGM MEME-2 position-specific probability matrix
									--------------------------------------------------------------------------------
									letter-probability matrix: alength= 4 w= 12 nsites= 14 E= 3.3e-002
									0.500000 0.500000 0.000000 0.000000
									0.714286 0.000000 0.285714 0.000000
									0.071429 0.285714 0.214286 0.428571
									0.357143 0.000000 0.642857 0.000000
									0.000000 0.000000 0.214286 0.785714
									0.000000 1.000000 0.000000 0.000000
									1.000000 0.000000 0.000000 0.000000
									0.000000 1.000000 0.000000 0.000000
									0.500000 0.000000 0.500000 0.000000
									0.000000 0.000000 0.000000 1.000000
									0.000000 0.000000 1.000000 0.000000
									0.428571 0.571429 0.000000 0.000000
									--------------------------------------------------------------------------------
									--------------------------------------------------------------------------------
										Motif MABRTCACRTGM MEME-2 regular expression
									--------------------------------------------------------------------------------
									[AC][AG][TCG][GA][TG]CAC[AG]TG[CA]
									--------------------------------------------------------------------------------
									Time 15.26 secs.
									********************************************************************************

## Sheet: 6 MEME
Discovered MEME motifs enriched in promoters of common upregulated DEGs in WT and ste12
No motif was found significantly enriched

## Sheet: Reference
1	Bailey, T. L., & Elkan, C. (1994). Fitting a mixture model by expectation maximization to discover motifs in biopolymers. Proceedings. International Conference on Intelligent Systems for Molecular Biology, 2, 28–36. PMID:7584402.
