# Supplementary material for: Re-routing MAP kinase signaling for penetration peg formation in predator yeasts
Source: PLoS Pathog. 2024 Aug 30;20(8):e1012503. doi: 10.1371/journal.ppat.1012503 (PMC11392346; doi:10.1371/journal.ppat.1012503)
Supplement: S9 Table — (XLSX) [file ppat.1012503.s013.xlsx]

## Sheet: downreg genes input list
Unique downregulated DEGs in kil1					Unique downregulated DEGs in ste12					Common downregulated DEGs in WT, kil1 and ste12					Unique downregulated DEGs in WT					Common downregulated DEGs in ste12 and kil1
			N =	67				N =	58				N =	9				N =	8				N =	44
dex	gene_id	stanam	sysnam	legacy_id	dex	gene_id	stanam	sysnam	legacy_id	dex	gene_id	stanam	sysnam	legacy_id	dex	gene_id	stanam	sysnam	legacy_id	dex	gene_id	stanam	sysnam	legacy_id
112	Ssc00c0151	AIM41	YOR215C	ASC0-151	617	Ssc00c0830	AGP1	YCL025C	ASC0-830	2327	Ssc04w0213	CTR1	YPR124W	ASC4+213	5446	Ssc17w0006	AGC1	YPR021C	ASC17+6	4982	Ssc13w0178	ALB1	YJL122W	ASC13+178
1911	Ssc03c0163	CCM1	YGR150C	ASC3-163	618	Ssc00c0831	AGP1	YCL025C	ASC0-831	4282	Ssc10w0165	FRE7	YOL152W	ASC10+165	1662	Ssc02c0441	ATO2	YNR002C	ASC2-441	4856	Ssc13c0028	ARO10	YDR380W	ASC13-28
5193	Ssc14c0219	CLU1	YMR012W	ASC14-219	977	Ssc01w0249	ARX1	YDR101C	ASC1+249	2171	Ssc04w0019	OXP1	YKL215C	ASC4+19	3373	Ssc07w0164	FLO9	YAL063C	ASC7+164	2333	Ssc04c0223	CBF5	YLR175W	ASC4-223
3703	Ssc08c0137	FYV4	YHR059W	ASC8-137	3983	Ssc09w0077	ATO2	YNR002C	ASC9+77	4418	Ssc11w0055	PHO84	YML123C	ASC11+55	3575	Ssc07w0418	SMF3	YLR034C	ASC7+418	634	Ssc00w0852	CIC1	YHR052W	ASC0+852
4877	Ssc13w0050	GEP3	YOR205C	ASC13+50	903	Ssc01c0152	CTS1	YLR286C	ASC1-152	2169	Ssc04c0016	TNA1	YGR260W	ASC4-16	563	Ssc00c0760		YCV3	ASC0-760	5363	Ssc16c0045	GDS1	YOR355W	ASC16-45
1414	Ssc02c0120	MAC1	YMR021C	ASC2-120	1020	Ssc01w0303	DAL4	YIR028W	ASC1+303	4281	Ssc10w0164		MU191	ASC10+164	5559	Ssc18c0012		YQE1	ASC18-12	895	Ssc01c0143	MAK16	YAL025C	ASC1-143
4213	Ssc10w0072	MEF1	YLR069C	ASC10+72	3171	Ssc06w0335	DBP2	YNL112W	ASC6+335	2168	Ssc04c0015		YA01	ASC4-15	3798	Ssc08c0248			ASC8-248	2795	Ssc05c0332	MBA1	YBR185C	ASC5-332
5264	Ssc15c0080	MHR1	YDR296W	ASC15-80	61	Ssc00w0083	ESF1	YDR365C	ASC0+83	2445	Ssc04w0375			ASC4+375	4604	Ssc11c0310			ASC11-310	1235	Ssc01c0582	MRPL15	YLR312W-A	ASC1-582
2572	Ssc05c0047	MRM1	YOR201C	ASC5-47	3717	Ssc08w0152	FPR3	YML074C	ASC8+152	3414	Ssc07c0217			ASC7-217						1420	Ssc02c0129	NHP2	YDL208W	ASC2-129
1777	Ssc02w0582	MRP21	YBL090W	ASC2+582	91	Ssc00w0123	FRE2	YKL220C	ASC0+123											5845	Ssc21c0023	NOP1	YDL014W	ASC21-23
5063	Ssc14c0048	MRP35	YNL122C	ASC14-48	4894	Ssc13c0072	FTR1	YER145C	ASC13-72											2825	Ssc05c0367	NOP56	YLR197W	ASC5-367
2573	Ssc05w0048	MRP51	YPL118W	ASC5+48	1223	Ssc01w0561	GAP1	YKR039W	ASC1+561											4062	Ssc09c0190	NOP58	YOR310C	ASC9-190
2278	Ssc04c0155	MRP7	YNL005C	ASC4-155	4405	Ssc11c0034	GAR1	YHR089C	ASC11-34											5270	Ssc15w0086	NOP7	YGR103W	ASC15+86
2228	Ssc04w0098	MRPL1	YDR116C	ASC4+98	1399	Ssc02w0100	HAS1	YMR290C	ASC2+100											4690	Ssc12w0103	NSR1	YGR159C	ASC12+103
4180	Ssc10w0031	MRPL11	YDL202W	ASC10+31	3120	Ssc06c0262	JEN1	YKL217W	ASC6-262											3891	Ssc08c0375	PUF6	YDR496C	ASC8-375
3321	Ssc07c0101	MRPL17	YNL252C	ASC7-101	1642	Ssc02w0417	LOC1	YFR001W	ASC2+417											5713	Ssc19c0073	RPL15B	YMR121C	ASC19-73
3850	Ssc08w0323	MRPL20	YKR085C	ASC8+323	4502	Ssc11w0168	MAL11	YGR289C	ASC11+168											3432	Ssc07w0235	RPL1A	YPL220W	ASC7+235
5825	Ssc20c0097	MRPL23	YOR150W	ASC20-97	2640	Ssc05w0129	MEP2	YNL142W	ASC5+129											4058	Ssc09c0184	RPL20B	YOR312C	ASC9-184
1136	Ssc01w0452	MRPL24	YMR193W	ASC1+452	3743	Ssc08w0180	NOP12	YOL041C	ASC8+180											4079	Ssc09c0210	RPL27A	YHR010W	ASC9-210
4778	Ssc12w0212	MRPL25	YGR076C	ASC12+212	1974	Ssc03c0245	NOP2	YNL061W	ASC3-245											2841	Ssc05c0383	RPL3	YOR063W	ASC5-383
995	Ssc01c0271	MRPL3	YMR024W	ASC1-271	3735	Ssc08w0171	NOP6	YDL213C	ASC8+171											3212	Ssc06w0383	RPL4A	YBR031W	ASC6+383
1848	Ssc03w0082	MRPL32	YCR003W	ASC3+82	1422	Ssc02c0131	NUG1	YER006W	ASC2-131											2286	Ssc04w0166	RPL5	YPL131W	ASC4+166
622	Ssc00c0838	MRPL35	YDR322W	ASC0-838	2534	Ssc04c0493	PEF1	YGR058W	ASC4-493											2361	Ssc04c0260	RPL9B	YNL067W	ASC4-260
4995	Ssc13c0194	MRPL36	YBR122C	ASC13-194	3355	Ssc07c0141	PHO86	YJL117W	ASC7-141											1154	Ssc01w0476	RPP1A	YDL081C	ASC1+476
663	Ssc00w0891	MRPL37	YBR268W	ASC0+891	864	Ssc01c0103	PNO1	YOR145C	ASC1-103											401	Ssc00c0536	RPP2B	YDR382W	ASC0-536
475	Ssc00w0626	MRPL38	YKL170W	ASC0+626	1919	Ssc03c0176	RKM4	YDR257C	ASC3-176											4850	Ssc13c0022	RPP2B	YDR382W	ASC13-22
1737	Ssc02c0534	MRPL4	YLR439W	ASC2-534	2550	Ssc05w0020	RLP24	YLR009W	ASC5+20											3441	Ssc07w0246	RPS12	YOR369C	ASC7+246
1027	Ssc01c0317	MRPL49	YJL096W	ASC1-317	5767	Ssc20w0028	RPF2	YKR081C	ASC20+28											1012	Ssc01w0291	RPS13	YDR064W	ASC1+291
4132	Ssc09w0272	MRPL51	YPR100W	ASC9+272	185	Ssc00c0242	RPL11A	YPR102C	ASC0-242											2104	Ssc03w0401	RPS2	YGL123W	ASC3+401
1076	Ssc01w0380	MRPL6	YHR147C	ASC1+380	3518	Ssc07w0341	RPL16A	YIL133C	ASC7+341											4558	Ssc11c0254	RPS22A	YJL190C	ASC11-254
5835	Ssc21w0007	MRPL7	YDR237W	ASC21+7	646	Ssc00c0871	RPL17A	YKL180W	ASC0-871											5092	Ssc14c0089	RPS3	YNL178W	ASC14-89
2959	Ssc06c0068	MRPS12	YNR036C	ASC6-68	1183	Ssc01w0514	RPL18A	YOL120C	ASC1+514											3665	Ssc08w0088	RPS31	YLR167W	ASC8+88
2248	Ssc04c0121	MRPS17	YMR188C	ASC4-121	2056	Ssc03w0347	RPL21A	YBR191W	ASC3+347											2194	Ssc04w0058	RRP1	YDR087C	ASC4+58
4955	Ssc13w0147	MRPS28	YDR337W	ASC13+147	3724	Ssc08c0159	RPL24B	YGR148C	ASC8-159											798	Ssc01w0024	RRP5	YMR229C	ASC1+24
219	Ssc00c0294	MRPS35	YGR165W	ASC0-294	4678	Ssc12c0088	RPL28	YGL103W	ASC12-88											4497	Ssc11w0161	SNF3	YDL194W	ASC11+161
3482	Ssc07w0293	MRPS5	YBR251W	ASC7+293	30	Ssc00w0042	RPL7B	YPL198W	ASC0+42											3487	Ssc07c0299	SSB2	YNL209W	ASC7-299
1147	Ssc01w0468	MRPS8	YMR158W	ASC1+468	2806	Ssc05c0345	RPP0	YLR340W	ASC5-345											1439	Ssc02c0152	TIM13	YGR181W	ASC2-152
1858	Ssc03c0095	MRPS9	YBR146W	ASC3-95	5810	Ssc20w0080	RPS18B	YML026C	ASC20+80											2831	Ssc05w0373	TMA16	YOR252W	ASC5+373
2716	Ssc05w0227	MSS116	YDR194C	ASC5+227	5308	Ssc15c0136	RPS19B	YNL302C	ASC15-136											360	Ssc00w0486	TNA1	YGR260W	ASC0+486
3569	Ssc07w0410	NAM9	YNL137C	ASC7+410	3108	Ssc06c0250	RPS1A	YLR441C	ASC6-250											4508	Ssc11c0177	TSR1	YDL060W	ASC11-177
3220	Ssc06w0393	OMS1	YDR316W	ASC6+393	2638	Ssc05w0127	RPS20	YHL015W	ASC5+127											2746	Ssc05c0268			ASC5-268
221	Ssc00w0296	OXA1	YER154W	ASC0+296	680	Ssc00c0912	RPS23B	YPR132W	ASC0-912											4876	Ssc13c0049			ASC13-49
4237	Ssc10c0100	PET123	YOR158W	ASC10-100	752	Ssc00w1006	RPS26A	YGL189C	ASC0+1006											5897	Ssc22c0001			ASC22-1
2259	Ssc04w0135	RRP14	YKL082C	ASC4+135	5818	Ssc20c0089	RPS4A	YJR145C	ASC20-89											6031	Ssc28w0002			ASC28+2
4881	Ssc13w0055	RSM10	YDR041W	ASC13+55	4190	Ssc10w0041	RPS5	YJR123W	ASC10+41
3230	Ssc06w0405	RSM26	YJR101W	ASC6+405	1581	Ssc02c0332	RPS6A	YPL090C	ASC2-332
716	Ssc00c0962	RSM27	YGR215W	ASC0-962	5627	Ssc18w0109	RPS8B	YER102W	ASC18+109
3965	Ssc09w0052	SIM1	YIL123W	ASC9+52	2641	Ssc05c0130	RRP12	YPL012W	ASC5-130
5124	Ssc14w0133	TIM44	YIL022W	ASC14+133	296	Ssc00w0395	RRP15	YPR143W	ASC0+395
201	Ssc00w0267	TOM20	YGR082W	ASC0+267	192	Ssc00c0253	SLX9	YGR081C	ASC0-253
2414	Ssc04c0340	TOM40	YMR203W	ASC4-340	1522	Ssc02w0247	SNU13	YEL026W	ASC2+247
481	Ssc00w0632	TPO3	YPR156C	ASC0+632	3134	Ssc06c0284	STM1	YLR150W	ASC6-284
2372	Ssc04c0281	TUF1	YOR187W	ASC4-281	2019	Ssc03w0298	UTP20	YBL004W	ASC3+298
4646	Ssc12w0047	VAR1	Q0140	ASC12+47	88	Ssc00c0120		PGA7	ASC0-120
5809	Ssc20w0079	YML6	YML025C	ASC20+79	4874	Ssc13w0046		YBL028C	ASC13+46
3767	Ssc08w0210	YPS3	YLR121C	ASC8+210	1112	Ssc01c0425			ASC1-425
1936	Ssc03w0198		PP163	ASC3+198	3799	Ssc08c0249			ASC8-249
717	Ssc00w0963			ASC0+963	4059	Ssc09w0185			ASC9+185
991	Ssc01w0267			ASC1+267
1428	Ssc02w0139			ASC2+139
2006	Ssc03w0284			ASC3+284
2090	Ssc03w0384			ASC3+384
2567	Ssc05w0040			ASC5+40
2747	Ssc05w0270			ASC5+270
3075	Ssc06c0203			ASC6-203
4318	Ssc10w0216			ASC10+216
4852	Ssc13w0024			ASC13+24

## Sheet: 8 GO Summary
Unique DEGs in WT	Ontology	GO term ID	GO term name	adjusted p-value	exact p-value	FDR [%]	Genes annotated to the GO term
	biological process	NA	NA	NA	NA	NA	NA
	molecular function	GO:0046943	carboxylic acid transmembrane transporter activity	0.0060691	0.000674344	0.04	ATO2, AGC1
		GO:0005342	organic acid transmembrane transporter activity	0.00622764	0.00069196	0.02	ATO2, AGC1
		GO:0022857	transmembrane transporter activity	0.00655069	0.000727855	0.0133	ATO2, SMF3, AGC1
		GO:0005215	transporter activity	0.00889613	0.000988459	0.01	ATO2, SMF3, AGC1
		GO:0008514	organic anion transmembrane transporter activity	0.00942471	0.00104719	0.008	ATO2, AGC1
	cellular component	NA	NA	NA	NA	NA	NA
representative GO Terms according to Revigo software

## Sheet: 9 GO Summary
Common DEGs in WT, kil1 and ste12	Ontology	GO term ID	GO term name	adjusted p-value	exact p-value	FDR [%]	Genes annotated to the GO term
	biological process	GO:0000041	transition metal ion transport	0.000158477	8.80428e-06	0	FRE7, CTR1, PHO84
		GO:0015677	copper ion import	0.000384663	2.13702e-05	0.01	FRE7, CTR1
		GO:0030001	metal ion transport	0.000602791	3.34884e-05	0.0067	FRE7, CTR1, PHO84
		GO:0006825	copper ion transport	0.000949574	5.27541e-05	0.005	FRE7, CTR1
		GO:0006812	monoatomic cation transport	0.00452233	0.000251241	0.024	FRE7, CTR1, PHO84
		GO:0006811	monoatomic ion transport	0.00574629	0.000319239	0.0267	FRE7, CTR1, PHO84
	molecular function	GO:0046915	transition metal ion transmembrane transporter activity	0.00285454	0.000203896	0.02	CTR1, PHO84
		GO:0046873	metal ion transmembrane transporter activity	0.00918311	0.000655936	0.01	CTR1, PHO84
	cellular component	NA	NA	NA	NA	NA	NA
representative GO Terms according to Revigo software

## Sheet: 44 GO Summary
Common DEGs in kil1 and ste12	Ontology	GO term ID	GO term name	adjusted p-value	exact p-value	FDR [%]	Genes annotated to the GO term
	biological process	GO:0042254	ribosome biogenesis	2.11048e-15	1.31086e-17	0	NHP2, TSR1, SSB2, NOP1, RPS13, MAK16, RPS3, NOP58, RRP1, NSR1, RPL1A, RPL5, RPS31, CIC1, NOP56, RPL3, RRP5, ALB1, NOP7, CBF5, RPS2, PUF6, RPS12
		GO:0022613	ribonucleoprotein complex biogenesis	1.0483e-13	6.5112e-16	0	NHP2, TSR1, SSB2, NOP1, RPS13, MAK16, RPS3, NOP58, RRP1, NSR1, RPL1A, RPL5, RPS31, CIC1, NOP56, RPL3, RRP5, ALB1, NOP7, CBF5, RPS2, PUF6, RPS12
		GO:0006364	rRNA processing	1.22868e-12	7.63153e-15	0	NHP2, TSR1, SSB2, NOP1, RPS13, MAK16, NOP58, RRP1, NSR1, RPL1A, RPS31, CIC1, NOP56, RPL3, RRP5, NOP7, CBF5, RPS2, RPS12
		GO:0016072	rRNA metabolic process	1.62709e-12	1.01062e-14	0	NHP2, TSR1, SSB2, NOP1, RPS13, MAK16, RPS3, NOP58, RRP1, NSR1, RPL1A, RPS31, CIC1, NOP56, RPL3, RRP5, NOP7, CBF5, RPS2, RPS12
		GO:0034470	ncRNA processing	2.65303e-10	1.64784e-12	0	NHP2, TSR1, SSB2, NOP1, RPS13, MAK16, NOP58, RRP1, NSR1, RPL1A, RPS31, CIC1, NOP56, RPL3, RRP5, NOP7, CBF5, RPS2, RPS12
		GO:0034660	ncRNA metabolic process	1.76189e-09	1.09434e-11	0	NHP2, TSR1, SSB2, NOP1, RPS13, MAK16, RPS3, NOP58, RRP1, NSR1, RPL1A, RPS31, CIC1, NOP56, RPL3, RRP5, NOP7, CBF5, RPS2, RPS12
		GO:0006396	RNA processing	9.91714e-09	6.15972e-11	0	NHP2, TSR1, SSB2, NOP1, RPS13, MAK16, NOP58, RRP1, NSR1, RPL1A, RPS31, CIC1, NOP56, RPL3, RRP5, NOP7, CBF5, RPS2, RPS12, MRPL15
		GO:0002181	cytoplasmic translation	1.62775e-08	1.01102e-10	0	RPL9B, RPL20B, SSB2, RPS22A, RPS3, RPP1A, RPL4A, RPP2B, RPL27A, RPL15B, RPL1A, RPL5
		GO:0010467	gene expression	4.75582e-08	2.95392e-10	0	RPL20B, NHP2, NOP1, RPS22A, RPS13, RPS3, NOP58, RRP1, RPL5, RPS31, CIC1, RRP5, NOP7, RPS2, RPL4A, RPS12, RPL27A, RPL9B, SSB2, TSR1, MBA1, MAK16, RPP1A, NSR1, RPL15B, RPL1A, NOP56, RPL3, CBF5, PUF6, RPP2B, MRPL15
		GO:0006412	translation	6.40226e-08	3.97656e-10	0	RPL9B, RPL20B, SSB2, MBA1, RPS22A, RPS13, RPS3, RPP1A, RPL15B, RPL1A, RPL5, RPS31, RPL3, RPL4A, RPS2, RPL27A, PUF6, RPP2B, RPS12, MRPL15
		GO:0043043	peptide biosynthetic process	7.0216e-08	4.36124e-10	0	RPL9B, RPL20B, SSB2, MBA1, RPS22A, RPS13, RPS3, RPP1A, RPL15B, RPL1A, RPL5, RPS31, RPL3, RPL4A, RPS2, RPL27A, PUF6, RPP2B, RPS12, MRPL15
		GO:0006518	peptide metabolic process	1.54025e-07	9.56678e-10	0	RPL9B, RPL20B, SSB2, MBA1, RPS22A, RPS13, RPS3, RPP1A, RPL15B, RPL1A, RPL5, RPS31, RPL3, RPL4A, RPS2, RPL27A, PUF6, RPP2B, RPS12, MRPL15
		GO:0043604	amide biosynthetic process	1.99848e-07	1.24129e-09	0	RPL9B, RPL20B, SSB2, MBA1, RPS22A, RPS13, RPS3, RPP1A, RPL15B, RPL1A, RPL5, RPS31, RPL3, RPL4A, RPS2, RPL27A, PUF6, RPP2B, RPS12, MRPL15
		GO:0042273	ribosomal large subunit biogenesis	2.59147e-07	1.60961e-09	0	NHP2, CIC1, RPL3, MAK16, RRP5, NOP7, ALB1, PUF6, RPL1A, RPL5
		GO:0043603	amide metabolic process	7.92726e-07	4.92376e-09	0	RPL9B, RPL20B, SSB2, MBA1, RPS22A, RPS13, RPS3, RPP1A, RPL15B, RPL1A, RPL5, RPS31, RPL3, RPL4A, RPS2, RPL27A, PUF6, RPP2B, RPS12, MRPL15
		GO:0009059	macromolecule biosynthetic process	1.38167e-06	8.58182e-09	0	RPL20B, NHP2, NOP1, RPS22A, RPS13, RPS3, NOP58, RRP1, RPL5, RPS31, CIC1, RRP5, NOP7, RPS2, RPL4A, RPS12, RPL27A, RPL9B, SSB2, TSR1, MBA1, MAK16, RPP1A, NSR1, RPL15B, RPL1A, NOP56, RPL3, CBF5, PUF6, RPP2B, MRPL15
		GO:0034641	cellular nitrogen compound metabolic process	1.48806e-06	9.24261e-09	0	RPL20B, NHP2, NOP1, RPS22A, RPS13, RPS3, NOP58, RRP1, RPL5, RPS31, CIC1, RRP5, NOP7, RPS2, RPL4A, RPS12, RPL27A, RPL9B, TSR1, SSB2, MBA1, MAK16, ARO10, RPP1A, NSR1, RPL15B, RPL1A, NOP56, RPL3, CBF5, PUF6, RPP2B, MRPL15
		GO:0044085	cellular component biogenesis	2.05715e-06	1.27773e-08	0	NHP2, TSR1, SSB2, NOP1, RPS13, MAK16, RPS3, NOP58, RRP1, NSR1, RPL1A, RPL5, RPS31, CIC1, NOP56, RPL3, RRP5, ALB1, NOP7, CBF5, RPS2, PUF6, RPS12
		GO:0044249	cellular biosynthetic process	2.19021e-05	1.36038e-07	0	RPL20B, NHP2, NOP1, RPS22A, RPS13, RPS3, NOP58, RRP1, RPL5, RPS31, CIC1, RRP5, NOP7, RPS2, RPL4A, RPS12, RPL27A, RPL9B, TSR1, SSB2, MBA1, MAK16, ARO10, RPP1A, NSR1, RPL15B, RPL1A, NOP56, RPL3, CBF5, PUF6, RPP2B, MRPL15
		GO:1990145	maintenance of translational fidelity	3.87295e-05	2.40556e-07	0	RPL3, RPS12, RPS3, RPS31
		GO:1901576	organic substance biosynthetic process	4.03266e-05	2.50476e-07	0	RPL20B, NHP2, NOP1, RPS22A, RPS13, RPS3, NOP58, RRP1, RPL5, RPS31, CIC1, RRP5, NOP7, RPS2, RPL4A, RPS12, RPL27A, RPL9B, TSR1, SSB2, MBA1, MAK16, ARO10, RPP1A, NSR1, RPL15B, RPL1A, NOP56, RPL3, CBF5, PUF6, RPP2B, MRPL15
		GO:0009058	biosynthetic process	4.45078e-05	2.76446e-07	0	RPL20B, NHP2, NOP1, RPS22A, RPS13, RPS3, NOP58, RRP1, RPL5, RPS31, CIC1, RRP5, NOP7, RPS2, RPL4A, RPS12, RPL27A, RPL9B, TSR1, SSB2, MBA1, MAK16, ARO10, RPP1A, NSR1, RPL15B, RPL1A, NOP56, RPL3, CBF5, PUF6, RPP2B, MRPL15
		GO:0042274	ribosomal small subunit biogenesis	0.000142251	8.83546e-07	0	TSR1, RPS13, RRP5, NOP7, NOP58, NSR1, RPS12, RPS31
		GO:0000470	maturation of LSU-rRNA	0.000309812	1.9243e-06	0	NHP2, CIC1, MAK16, RPL1A, RRP5, NOP7
		GO:0030490	maturation of SSU-rRNA	0.000549737	3.41451e-06	0	TSR1, NOP58, RPS13, RPS12, RRP5, RPS31, NOP7
		GO:1901566	organonitrogen compound biosynthetic process	0.00059308	3.68373e-06	0	RPL9B, RPL20B, SSB2, MBA1, RPS22A, RPS13, RPS3, RPP1A, RPL15B, RPL1A, RPL5, RPS31, RPL3, RPL4A, RPS2, RPL27A, PUF6, RPP2B, RPS12, MRPL15
		GO:0016070	RNA metabolic process	0.0008013	4.97702e-06	0	NHP2, TSR1, SSB2, NOP1, RPS13, MAK16, RPS3, NOP58, RRP1, NSR1, RPL1A, RPS31, CIC1, NOP56, RPL3, RRP5, NOP7, CBF5, RPS2, RPS12, MRPL15
		GO:0042255	ribosome assembly	0.000835089	5.18689e-06	0	RPL3, NSR1, RPS12, RPL5, RRP5, RPS31
		GO:0043170	macromolecule metabolic process	0.00136989	8.50866e-06	0	RPL20B, NHP2, NOP1, RPS22A, RPS13, RPS3, NOP58, RRP1, RPL5, RPS31, CIC1, RRP5, NOP7, RPS2, RPL4A, RPS12, RPL27A, RPL9B, SSB2, TSR1, MBA1, MAK16, RPP1A, NSR1, RPL15B, RPL1A, NOP56, RPL3, CBF5, PUF6, RPP2B, MRPL15
		GO:0006807	nitrogen compound metabolic process	0.0066428	4.12596e-05	0.0007	RPL20B, NHP2, NOP1, RPS22A, RPS13, RPS3, NOP58, RRP1, RPL5, RPS31, CIC1, RRP5, NOP7, RPS2, RPL4A, RPS12, RPL27A, RPL9B, TSR1, SSB2, MBA1, MAK16, ARO10, RPP1A, NSR1, RPL15B, RPL1A, NOP56, RPL3, CBF5, PUF6, RPP2B, MRPL15
		GO:0022618	protein-RNA complex assembly	0.00756083	4.69617e-05	0.0006	NHP2, RPL3, NSR1, RPS12, RPL5, RRP5, RPS31
		GO:0071840	cellular component organization or biogenesis	0.00861139	5.34869e-05	0.0006	NHP2, TSR1, SSB2, NOP1, MBA1, RPS13, MAK16, RPS3, TIM13, NOP58, RRP1, NSR1, SNF3, RPL1A, RPL5, RPS31, CIC1, NOP56, RPL3, RRP5, ALB1, NOP7, CBF5, RPS2, PUF6, RPS12
		GO:0044237	cellular metabolic process	0.00890114	5.52866e-05	0.0006	RPL20B, NHP2, NOP1, RPS22A, RPS13, RPS3, NOP58, RRP1, RPL5, RPS31, CIC1, RRP5, NOP7, GDS1, RPS2, RPL4A, RPS12, RPL27A, RPL9B, TSR1, SSB2, MBA1, MAK16, ARO10, RPP1A, NSR1, RPL15B, RPL1A, NOP56, RPL3, CBF5, PUF6, RPP2B, MRPL15
		GO:0071826	protein-RNA complex organization	0.00994838	6.17912e-05	0.0006	NHP2, RPL3, NSR1, RPS12, RPL5, RRP5, RPS31
	molecular function	GO:0003735	structural constituent of ribosome	4.52129e-14	8.86527e-16	0	RPL9B, RPL20B, RPS22A, RPS13, RPS3, RPP1A, RPL15B, RPL1A, RPL5, RPS31, RPL3, RPL4A, RPS2, RPL27A, RPP2B, RPS12, MRPL15
		GO:0005198	structural molecule activity	1.2431e-10	2.43746e-12	0	RPL9B, RPL20B, RPS22A, RPS13, RPS3, RPP1A, RPL15B, RPL1A, RPL5, RPS31, RPL3, RPL4A, RPS2, RPL27A, RPP2B, RPS12, MRPL15
		GO:0003723	RNA binding	1.21316e-05	2.37874e-07	0	RPL9B, NHP2, TSR1, NOP1, RPS13, RPS3, NOP58, NSR1, RPL1A, RPL15B, RPL5, CIC1, NOP56, RPL3, RRP5, NOP7, CBF5, RPS2, RPL4A, PUF6
		GO:0030515	snoRNA binding	3.37855e-05	6.62461e-07	0	NHP2, TSR1, NOP58, NOP56, RRP5
		GO:0019843	rRNA binding	0.000108816	2.13365e-06	0	RPL9B, CIC1, RPS13, RRP5, NOP7, RPS2, PUF6, RPL5
		GO:0034513	box H/ACA snoRNA binding	0.00440097	8.62936e-05	0.0033	NHP2, RRP5
		GO:0070180	large ribosomal subunit rRNA binding	0.00693556	0.000135991	0.0029	CIC1, PUF6, NOP7
	cellular component	GO:1990904	ribonucleoprotein complex	2.01815e-21	3.73731e-23	0	RPL9B, RPL20B, NHP2, TSR1, NOP1, RPS22A, RPS13, MAK16, RPS3, RPP1A, NOP58, RRP1, RPL1A, RPL15B, RPL5, RPS31, CIC1, NOP56, RPL3, RRP5, NOP7, CBF5, RPS2, RPL4A, RPS12, RPP2B, PUF6, RPL27A, MRPL15
		GO:0044391	ribosomal subunit	5.87771e-18	1.08846e-19	0	RPL9B, RPL20B, NHP2, RPS22A, RPS13, RPS3, RPP1A, RPL15B, RPL1A, RPL5, RPS31, CIC1, RPL3, RPS2, RPL4A, RPL27A, PUF6, RPP2B, RPS12, MRPL15
		GO:0022626	cytosolic ribosome	1.16777e-17	2.16254e-19	0	RPL9B, RPL20B, NHP2, RPS22A, RPS13, RPS3, RPP1A, RPL15B, RPL1A, RPL5, RPS31, CIC1, RPL3, RPL4A, RPS2, RPL27A, RPP2B, RPS12
		GO:0005840	ribosome	7.20962e-17	1.33511e-18	0	RPL9B, RPL20B, NHP2, RPS22A, RPS13, RPS3, RPP1A, RPL15B, RPL1A, RPL5, RPS31, CIC1, RPL3, RPS2, RPL4A, RPL27A, PUF6, RPP2B, RPS12, MRPL15
		GO:0015934	large ribosomal subunit	6.56622e-13	1.21597e-14	0	RPL9B, RPL20B, NHP2, CIC1, RPL3, RPP1A, RPL4A, RPP2B, PUF6, RPL27A, RPL15B, RPL1A, RPL5, MRPL15
		GO:0043228	non-membrane-bounded organelle	2.31923e-12	4.29486e-14	0	RPL9B, RPL20B, NHP2, TSR1, SSB2, NOP1, RPS22A, RPS13, MAK16, RPS3, RPP1A, NOP58, RRP1, NSR1, RPL1A, RPL15B, RPL5, RPS31, CIC1, NOP56, RPL3, RRP5, NOP7, CBF5, RPS2, RPL4A, RPS12, RPP2B, PUF6, RPL27A, MRPL15
		GO:0043232	intracellular non-membrane-bounded organelle	2.31923e-12	4.29486e-14	0	RPL9B, RPL20B, NHP2, TSR1, SSB2, NOP1, RPS22A, RPS13, MAK16, RPS3, RPP1A, NOP58, RRP1, NSR1, RPL1A, RPL15B, RPL5, RPS31, CIC1, NOP56, RPL3, RRP5, NOP7, CBF5, RPS2, RPL4A, RPS12, RPP2B, PUF6, RPL27A, MRPL15
		GO:0022625	cytosolic large ribosomal subunit	3.34546e-12	6.1953e-14	0	RPL9B, RPL20B, NHP2, CIC1, RPL3, RPP1A, RPL4A, RPP2B, RPL27A, RPL15B, RPL1A, RPL5
		GO:0030684	preribosome	6.49883e-12	1.20349e-13	0	TSR1, NOP1, CIC1, NOP56, RPS13, MAK16, RPS3, RRP5, NOP7, CBF5, NOP58, RRP1, RPS2, PUF6
		GO:0005730	nucleolus	2.22714e-09	4.12433e-11	0	NHP2, TSR1, NOP1, RPS13, MAK16, NOP58, RRP1, NSR1, RPL15B, CIC1, NOP56, NOP7, RRP5, CBF5, RPS2, PUF6
		GO:0030686	90S preribosome	2.32508e-09	4.3057e-11	0	TSR1, NOP1, CIC1, NOP56, RPS13, RPS3, RRP5, NOP7, CBF5, NOP58
		GO:0032991	protein-containing complex	4.27586e-07	7.91827e-09	0	RPL9B, RPL20B, NHP2, TSR1, NOP1, RPS22A, RPS13, MAK16, RPS3, TIM13, RPP1A, NOP58, RRP1, RPL1A, RPL15B, RPL5, RPS31, CIC1, NOP56, RPL3, RRP5, NOP7, CBF5, RPS2, RPL4A, RPS12, RPP2B, PUF6, RPL27A, MRPL15
		GO:0031981	nuclear lumen	1.5179e-05	2.81092e-07	0	NHP2, TSR1, NOP1, RPS13, MAK16, NOP58, RRP1, NSR1, RPL15B, CIC1, NOP56, NOP7, RRP5, CBF5, RPS2, PUF6
		GO:0022627	cytosolic small ribosomal subunit	5.08874e-05	9.42359e-07	0	RPS2, RPS22A, RPS13, RPS12, RPS3, RPS31
		GO:0005829	cytosol	0.000139147	2.5768e-06	0	RPL9B, RPL20B, NHP2, SSB2, RPS22A, RPS13, RPS3, ARO10, RPP1A, RPL15B, RPL1A, RPL5, RPS31, CIC1, RPL3, RPL4A, RPS2, RPL27A, RPP2B, RPS12
		GO:0031974	membrane-enclosed lumen	0.000177813	3.29283e-06	0	NHP2, TSR1, NOP1, RPS13, MAK16, TIM13, NOP58, RRP1, NSR1, RPL15B, CIC1, NOP56, NOP7, RRP5, CBF5, RPS2, PUF6, MRPL15
		GO:0043233	organelle lumen	0.000177813	3.29283e-06	0	NHP2, TSR1, NOP1, RPS13, MAK16, TIM13, NOP58, RRP1, NSR1, RPL15B, CIC1, NOP56, NOP7, RRP5, CBF5, RPS2, PUF6, MRPL15
		GO:0070013	intracellular organelle lumen	0.000177813	3.29283e-06	0	NHP2, TSR1, NOP1, RPS13, MAK16, TIM13, NOP58, RRP1, NSR1, RPL15B, CIC1, NOP56, NOP7, RRP5, CBF5, RPS2, PUF6, MRPL15
		GO:0032040	small-subunit processome	0.000564112	1.04465e-05	0	NOP58, NOP1, RPS2, NOP56, RRP5
		GO:0015935	small ribosomal subunit	0.000816279	1.51163e-05	0	RPS2, RPS22A, RPS13, RPS12, RPS3, RPS31
		GO:0043229	intracellular organelle	0.000867516	1.60651e-05	0	RPL20B, NHP2, NOP1, RPS22A, RPS13, RPS3, TIM13, NOP58, RRP1, RPL5, RPS31, CIC1, RRP5, ALB1, NOP7, GDS1, RPS2, RPL4A, RPS12, RPL27A, TMA16, RPL9B, TSR1, SSB2, MBA1, MAK16, ARO10, RPP1A, NSR1, RPL15B, RPL1A, NOP56, RPL3, CBF5, PUF6, RPP2B, MRPL15, TNA1
		GO:0043226	organelle	0.000880038	1.6297e-05	0	RPL20B, NHP2, NOP1, RPS22A, RPS13, RPS3, TIM13, NOP58, RRP1, RPL5, RPS31, CIC1, RRP5, ALB1, NOP7, GDS1, RPS2, RPL4A, RPS12, RPL27A, TMA16, RPL9B, TSR1, SSB2, MBA1, MAK16, ARO10, RPP1A, NSR1, RPL15B, RPL1A, NOP56, RPL3, CBF5, PUF6, RPP2B, MRPL15, TNA1
		GO:0030687	preribosome, large subunit precursor	0.00102061	1.89001e-05	0	CIC1, RRP1, PUF6, MAK16, NOP7
representative GO Terms according to Revigo software

## Sheet: 67 GO Summary
Unique DEGs in kil1	Ontology	GO term ID	GO term name	adjusted p-value	exact p-value	FDR [%]	Genes annotated to the GO term
	biological process	GO:0140053	mitochondrial gene expression	2.1905e-46	1.48007e-48	0	MRPL37, TUF1, MRPS9, MRPL4, MRPL20, MRPL32, MRPS5, MRPL36, FYV4, MRPL7, PET123, MRPS28, MRPS8, MRP21, MRPL23, MRPL11, MRP35, MRPS12, VAR1, RSM26, MEF1, MRP51, CCM1, MRPL25, RSM27, MRPS17, MRPL6, MRPL17, MRPS35, MSS116, MRPL49, NAM9, RSM10, MRPL38, YML6, MRPL1, MRPL3, MRPL24, MRPL51
		GO:0032543	mitochondrial translation	2.23163e-45	1.50786e-47	0	MRPL37, TUF1, MRPS9, MRPL4, MRPL20, MRPL32, MRPS5, MRPL36, FYV4, MRPL7, PET123, MRPS28, MRPS8, MRP21, MRPL23, MRPL11, MRP35, MRPS12, VAR1, RSM26, MEF1, MRP51, MRPL25, RSM27, MRPS17, MRPL6, MRPL17, MRPS35, MRPL49, NAM9, RSM10, MRPL38, YML6, MRPL1, MRPL3, MRPL24, MRPL51
		GO:0006412	translation	2.71179e-23	1.83229e-25	0	MRPL37, TUF1, MRPS9, MRPL4, MRPL20, MRPL32, MRPS5, MRPL36, FYV4, MRPL7, MRP7, PET123, MRPS28, MRPS8, MRP21, MRPL23, MRPL11, MRP35, MRPS12, VAR1, RSM26, MEF1, MRP51, MRPL25, RSM27, MRPS17, MRPL6, MRPL17, MRPS35, MSS116, MRPL49, NAM9, RSM10, MRPL38, YML6, MRPL1, MRPL3, MRPL24, MRPL51
		GO:0043043	peptide biosynthetic process	3.29286e-23	2.2249e-25	0	MRPL37, TUF1, MRPS9, MRPL4, MRPL20, MRPL32, MRPS5, MRPL36, FYV4, MRPL7, MRP7, PET123, MRPS28, MRPS8, MRP21, MRPL23, MRPL11, MRP35, MRPS12, VAR1, RSM26, MEF1, MRP51, MRPL25, RSM27, MRPS17, MRPL6, MRPL17, MRPS35, MSS116, MRPL49, NAM9, RSM10, MRPL38, YML6, MRPL1, MRPL3, MRPL24, MRPL51
		GO:0006518	peptide metabolic process	1.72179e-22	1.16337e-24	0	MRPL37, TUF1, MRPS9, MRPL4, MRPL20, MRPL32, MRPS5, MRPL36, FYV4, MRPL7, MRP7, PET123, MRPS28, MRPS8, MRP21, MRPL23, MRPL11, MRP35, MRPS12, VAR1, RSM26, MEF1, MRP51, MRPL25, RSM27, MRPS17, MRPL6, MRPL17, MRPS35, MSS116, MRPL49, NAM9, RSM10, MRPL38, YML6, MRPL1, MRPL3, MRPL24, MRPL51
		GO:0043604	amide biosynthetic process	2.98283e-22	2.01542e-24	0	MRPL37, TUF1, MRPS9, MRPL4, MRPL20, MRPL32, MRPS5, MRPL36, FYV4, MRPL7, MRP7, PET123, MRPS28, MRPS8, MRP21, MRPL23, MRPL11, MRP35, MRPS12, VAR1, RSM26, MEF1, MRP51, MRPL25, RSM27, MRPS17, MRPL6, MRPL17, MRPS35, MSS116, MRPL49, NAM9, RSM10, MRPL38, YML6, MRPL1, MRPL3, MRPL24, MRPL51
		GO:0043603	amide metabolic process	5.51419e-21	3.72581e-23	0	MRPL37, TUF1, MRPS9, MRPL4, MRPL20, MRPL32, MRPS5, MRPL36, FYV4, MRPL7, MRP7, PET123, MRPS28, MRPS8, MRP21, MRPL23, MRPL11, MRP35, MRPS12, VAR1, RSM26, MEF1, MRP51, MRPL25, RSM27, MRPS17, MRPL6, MRPL17, MRPS35, MSS116, MRPL49, NAM9, RSM10, MRPL38, YML6, MRPL1, MRPL3, MRPL24, MRPL51
		GO:1901566	organonitrogen compound biosynthetic process	9.26298e-15	6.25877e-17	0	MRPL37, TUF1, MRPS9, MRPL4, MRPL20, MRPL32, MRPS5, MRPL36, FYV4, MRPL7, MRP7, PET123, MRPS28, MRPS8, MRP21, MRPL23, MRPL11, MRP35, MRPS12, VAR1, RSM26, MEF1, MRP51, MRPL25, RSM27, MRPS17, MRPL6, MRPL17, MRPS35, MSS116, MRPL49, NAM9, RSM10, MRPL38, YML6, MRPL1, MRPL3, MRPL24, MRPL51
		GO:0019538	protein metabolic process	3.93861e-12	2.66122e-14	0	MRPL37, TUF1, MRPS9, MRPL4, MRPL20, MRPL32, MRPS5, MRPL36, FYV4, MRPL7, MRP7, PET123, MRPS28, MRPS8, MRP21, MRPL23, MRP35, MRPL11, MRPS12, VAR1, RSM26, MEF1, MRP51, MRPL25, YPS3, RSM27, MRPS17, MRPL6, MRPL17, MRPS35, MSS116, NAM9, MRPL49, RSM10, MRPL38, YML6, MRPL1, MRPL3, MAC1, MRPL24, MRPL51
		GO:0044271	cellular nitrogen compound biosynthetic process	9.09873e-12	6.14779e-14	0	MRPL37, TUF1, MRPS9, MRPL4, MRPL20, MRPL32, MRPS5, MRPL36, FYV4, MRPL7, MRP7, PET123, MRPS28, MRPS8, MRP21, MRPL23, MRP35, MRPL11, MRPS12, VAR1, RSM26, MEF1, MRP51, MRPL25, RSM27, MRPS17, MRPL6, MSS116, MRPL17, MRPS35, NAM9, MRPL49, RSM10, MRPL38, YML6, MRPL1, MRPL3, MHR1, MAC1, MRPL24, MRPL51
		GO:0010467	gene expression	3.95363e-11	2.67137e-13	0	GEP3, MRPL37, TUF1, MRPS9, MRPL4, MRPL20, MRPL32, MRPS5, MRPL36, FYV4, MRPL7, MRP7, PET123, MRPS28, MRPS8, MRP21, MRPL23, MRP35, MRPL11, MRPS12, VAR1, RSM26, MEF1, CCM1, MRP51, MRPL25, RSM27, MRPS17, MRPL6, RRP14, MSS116, MRPL17, MRPS35, NAM9, MRM1, MRPL49, RSM10, MRPL38, YML6, MRPL1, MRPL3, MHR1, MAC1, MRPL24, MRPL51
		GO:0009059	macromolecule biosynthetic process	4.23334e-09	2.86037e-11	0	GEP3, MRPL37, TUF1, MRPS9, MRPL4, MRPL20, MRPL32, MRPS5, MRPL36, FYV4, MRPL7, MRP7, PET123, MRPS28, MRPS8, MRP21, MRPL23, MRP35, MRPL11, MRPS12, VAR1, RSM26, MEF1, CCM1, MRP51, MRPL25, RSM27, MRPS17, MRPL6, RRP14, MSS116, MRPL17, MRPS35, NAM9, MRM1, MRPL49, RSM10, MRPL38, YML6, MRPL1, MRPL3, MHR1, MAC1, MRPL24, MRPL51
		GO:0034641	cellular nitrogen compound metabolic process	7.49573e-08	5.06468e-10	0	GEP3, MRPL37, TUF1, MRPS9, MRPL4, MRPL20, MRPL32, MRPS5, MRPL36, FYV4, MRPL7, MRP7, PET123, MRPS28, MRPS8, MRP21, MRPL23, MRP35, MRPL11, MRPS12, VAR1, RSM26, MEF1, CCM1, MRP51, MRPL25, RSM27, MRPS17, MRPL6, RRP14, MSS116, MRPL17, MRPS35, NAM9, MRM1, MRPL49, RSM10, MRPL38, YML6, MRPL1, MRPL3, MHR1, MAC1, MRPL24, MRPL51
		GO:1901564	organonitrogen compound metabolic process	8.94761e-08	6.04568e-10	0	MRPL37, TUF1, MRPS9, MRPL4, MRPL20, MRPL32, MRPS5, MRPL36, FYV4, MRPL7, MRP7, PET123, MRPS28, MRPS8, MRP21, MRPL23, MRP35, MRPL11, MRPS12, VAR1, RSM26, MEF1, MRP51, MRPL25, YPS3, RSM27, MRPS17, MRPL6, MRPL17, MRPS35, MSS116, NAM9, MRPL49, RSM10, MRPL38, YML6, MRPL1, MRPL3, MAC1, MRPL24, MRPL51
		GO:0043170	macromolecule metabolic process	2.16077e-06	1.45998e-08	0	GEP3, MRPL37, SIM1, TUF1, MRPS9, MRPL4, MRPL20, MRPL32, MRPS5, MRPL36, FYV4, MRPL7, MRP7, PET123, MRPS28, MRPS8, MRP21, MRPL23, MRP35, MRPL11, MRPS12, VAR1, RSM26, MEF1, CCM1, MRP51, MRPL25, YPS3, RSM27, MRPS17, MRPL6, RRP14, MSS116, MRPL17, MRPS35, NAM9, MRM1, MRPL49, RSM10, MRPL38, YML6, MRPL1, MRPL3, MHR1, MAC1, MRPL24, MRPL51
		GO:0044249	cellular biosynthetic process	2.46058e-06	1.66255e-08	0	GEP3, MRPL37, TUF1, MRPS9, MRPL4, MRPL20, MRPL32, MRPS5, MRPL36, FYV4, MRPL7, MRP7, PET123, MRPS28, MRPS8, MRP21, MRPL23, MRP35, MRPL11, MRPS12, VAR1, RSM26, MEF1, CCM1, MRP51, MRPL25, RSM27, MRPS17, MRPL6, RRP14, MSS116, MRPL17, MRPS35, NAM9, MRM1, MRPL49, RSM10, MRPL38, YML6, MRPL1, MRPL3, MHR1, MAC1, MRPL24, MRPL51
		GO:1901576	organic substance biosynthetic process	5.40829e-06	3.65425e-08	0	GEP3, MRPL37, TUF1, MRPS9, MRPL4, MRPL20, MRPL32, MRPS5, MRPL36, FYV4, MRPL7, MRP7, PET123, MRPS28, MRPS8, MRP21, MRPL23, MRP35, MRPL11, MRPS12, VAR1, RSM26, MEF1, CCM1, MRP51, MRPL25, RSM27, MRPS17, MRPL6, RRP14, MSS116, MRPL17, MRPS35, NAM9, MRM1, MRPL49, RSM10, MRPL38, YML6, MRPL1, MRPL3, MHR1, MAC1, MRPL24, MRPL51
		GO:0009058	biosynthetic process	6.14116e-06	4.14943e-08	0	GEP3, MRPL37, TUF1, MRPS9, MRPL4, MRPL20, MRPL32, MRPS5, MRPL36, FYV4, MRPL7, MRP7, PET123, MRPS28, MRPS8, MRP21, MRPL23, MRP35, MRPL11, MRPS12, VAR1, RSM26, MEF1, CCM1, MRP51, MRPL25, RSM27, MRPS17, MRPL6, RRP14, MSS116, MRPL17, MRPS35, NAM9, MRM1, MRPL49, RSM10, MRPL38, YML6, MRPL1, MRPL3, MHR1, MAC1, MRPL24, MRPL51
		GO:0006807	nitrogen compound metabolic process	0.000927122	6.26434e-06	0	GEP3, MRPL37, TUF1, MRPS9, MRPL4, MRPL20, MRPL32, MRPS5, MRPL36, FYV4, MRPL7, MRP7, PET123, MRPS28, MRPS8, MRP21, MRPL23, MRP35, MRPL11, MRPS12, VAR1, RSM26, MEF1, CCM1, MRP51, MRPL25, YPS3, RSM27, MRPS17, MRPL6, RRP14, MSS116, MRPL17, MRPS35, NAM9, MRM1, MRPL49, RSM10, MRPL38, YML6, MRPL1, MRPL3, MHR1, MAC1, MRPL24, MRPL51
		GO:0044238	primary metabolic process	0.00158144	1.06854e-05	0	GEP3, MRPL37, SIM1, TUF1, MRPS9, MRPL4, MRPL20, MRPL32, MRPS5, MRPL36, FYV4, MRPL7, MRP7, PET123, MRPS28, MRPS8, MRP21, MRPL23, MRP35, MRPL11, MRPS12, VAR1, RSM26, MEF1, CCM1, MRP51, MRPL25, YPS3, RSM27, MRPS17, MRPL6, RRP14, MSS116, MRPL17, MRPS35, NAM9, MRM1, MRPL49, RSM10, MRPL38, YML6, MRPL1, MRPL3, MHR1, MAC1, MRPL24, MRPL51
		GO:0071704	organic substance metabolic process	0.00985422	6.65826e-05	0.0057	GEP3, MRPL37, SIM1, TUF1, MRPS9, MRPL4, MRPL20, MRPL32, MRPS5, MRPL36, FYV4, MRPL7, MRP7, PET123, MRPS28, MRPS8, MRP21, MRPL23, MRP35, MRPL11, MRPS12, VAR1, RSM26, MEF1, CCM1, MRP51, MRPL25, YPS3, RSM27, MRPS17, MRPL6, RRP14, MSS116, MRPL17, MRPS35, NAM9, MRM1, MRPL49, RSM10, MRPL38, YML6, MRPL1, MRPL3, MHR1, MAC1, MRPL24, MRPL51
	molecular function	GO:0003735	structural constituent of ribosome	1.27647e-42	2.40844e-44	0	MRPL37, MRPS9, MRPL4, MRPL20, MRPL32, MRPS5, MRPL36, FYV4, MRPL7, MRP7, PET123, MRPS28, MRPS8, MRP21, MRPL23, MRPL35, MRPL11, MRP35, MRPS12, VAR1, RSM26, MRP51, MRPL25, RSM27, MRPS17, MRPL6, MRPL17, MRPS35, MRPL49, NAM9, RSM10, MRPL38, YML6, MRPL1, MRPL3, MHR1, MRPL24, MRPL51
		GO:0005198	structural molecule activity	2.3698e-34	4.47133e-36	0	MRPL37, MRPS9, MRPL4, MRPL20, MRPL32, MRPS5, MRPL36, FYV4, MRPL7, MRP7, PET123, MRPS28, MRPS8, MRP21, MRPL23, MRPL35, MRPL11, MRP35, MRPS12, VAR1, RSM26, MRP51, MRPL25, RSM27, MRPS17, MRPL6, MRPL17, MRPS35, MRPL49, NAM9, RSM10, MRPL38, YML6, MRPL1, MRPL3, MHR1, MRPL24, MRPL51
	cellular component	GO:0000313	organellar ribosome	1.10843e-60	2.05266e-62	0	MRPL37, MRPS9, MRPL4, MRPL20, MRPL32, MRPS5, MRPL36, FYV4, MRPL7, MRP7, PET123, MRPS28, MRPS8, MRP21, MRPL23, MRPL35, MRPL11, MRP35, MRPS12, VAR1, RSM26, MRP51, MRPL25, RSM27, MRPS17, MRPL6, MRPL17, MRPS35, MRPL49, NAM9, RSM10, MRPL38, YML6, MRPL1, MRPL3, MHR1, MRPL24, MRPL51
		GO:0005761	mitochondrial ribosome	1.10843e-60	2.05266e-62	0	MRPL37, MRPS9, MRPL4, MRPL20, MRPL32, MRPS5, MRPL36, FYV4, MRPL7, MRP7, PET123, MRPS28, MRPS8, MRP21, MRPL23, MRPL35, MRPL11, MRP35, MRPS12, VAR1, RSM26, MRP51, MRPL25, RSM27, MRPS17, MRPL6, MRPL17, MRPS35, MRPL49, NAM9, RSM10, MRPL38, YML6, MRPL1, MRPL3, MHR1, MRPL24, MRPL51
		GO:0098798	mitochondrial protein-containing complex	4.24606e-50	7.86308e-52	0	MRPL37, MRPS9, MRPL4, MRPL20, MRPL32, MRPS5, MRPL36, FYV4, MRPL7, MRP7, PET123, MRPS28, MRPS8, MRP21, TOM20, MRPL23, MRPL35, MRPL11, MRP35, MRPS12, VAR1, RSM26, MRP51, TIM44, MRPL25, RSM27, MRPS17, MRPL6, MRPL17, MRPS35, MRPL49, NAM9, RSM10, MRPL38, YML6, MRPL1, MRPL3, MHR1, TOM40, MRPL24, MRPL51
		GO:0005759	mitochondrial matrix	1.75863e-45	3.25671e-47	0	MRPL37, MRPS9, MRPL4, MRPL20, MRPL32, MRPS5, MRPL36, FYV4, MRPL7, MRP7, PET123, MRPS28, MRPS8, MRP21, MRPL23, MRPL35, MRPL11, MRP35, MRPS12, VAR1, RSM26, MRP51, TIM44, MRPL25, RSM27, MRPS17, MRPL6, MRPL17, MRPS35, MSS116, NAM9, MRPL49, RSM10, MRPL38, YML6, MRPL1, MRPL3, MHR1, MRPL24, MRPL51
		GO:0044391	ribosomal subunit	1.16014e-41	2.14841e-43	0	MRPL37, MRPS9, MRPL4, MRPL20, MRPL32, MRPS5, MRPL36, FYV4, MRPL7, MRP7, PET123, MRPS28, MRPS8, MRP21, MRPL23, MRPL35, MRPL11, MRP35, MRPS12, VAR1, RSM26, MRP51, MRPL25, RSM27, MRPS17, MRPL6, MRPL17, MRPS35, MRPL49, NAM9, RSM10, MRPL38, YML6, MRPL1, MRPL3, MHR1, MRPL24, MRPL51
		GO:0005840	ribosome	1.77712e-39	3.29096e-41	0	MRPL37, MRPS9, MRPL4, MRPL20, MRPL32, MRPS5, MRPL36, FYV4, MRPL7, MRP7, PET123, MRPS28, MRPS8, MRP21, MRPL23, MRPL35, MRPL11, MRP35, MRPS12, VAR1, RSM26, MRP51, MRPL25, RSM27, MRPS17, MRPL6, MRPL17, MRPS35, MRPL49, NAM9, RSM10, MRPL38, YML6, MRPL1, MRPL3, MHR1, MRPL24, MRPL51
		GO:0000315	organellar large ribosomal subunit	4.9882e-34	9.2374e-36	0	MRPL37, MRPL4, MRPL20, MRPL32, MRPL36, MRPL25, MRPL7, MRPL6, MRP7, MRPL17, MRPL49, MRPL38, YML6, MRPL1, MRPL23, MRPL35, MRPL3, MHR1, MRPL51, MRPL24, MRPL11, MRP35
		GO:0005762	mitochondrial large ribosomal subunit	4.9882e-34	9.2374e-36	0	MRPL37, MRPL4, MRPL20, MRPL32, MRPL36, MRPL25, MRPL7, MRPL6, MRP7, MRPL17, MRPL49, MRPL38, YML6, MRPL1, MRPL23, MRPL35, MRPL3, MHR1, MRPL51, MRPL24, MRPL11, MRP35
		GO:0005739	mitochondrion	1.50619e-29	2.78925e-31	0	GEP3, MRPL37, TUF1, MRPS9, MRPL4, MRPL20, MRPL32, MRPS5, MRPL36, FYV4, OXA1, MRPL7, MRP7, PET123, MRPS28, MRPS8, MRP21, TOM20, MRPL35, MRPL23, AIM41, MRP35, MRPL11, MRPS12, VAR1, RSM26, MEF1, CCM1, MRP51, TIM44, MRPL25, RSM27, MRPS17, MRPL6, MSS116, MRPS35, MRPL17, NAM9, MRM1, MRPL49, RSM10, OMS1, MRPL38, YML6, MRPL1, MRPL3, MHR1, TOM40, MRPL24, MRPL51
		GO:1990904	ribonucleoprotein complex	7.04152e-26	1.30398e-27	0	MRPL37, MRPS9, MRPL4, MRPL20, MRPL32, MRPS5, MRPL36, FYV4, MRPL7, MRP7, PET123, MRPS28, MRPS8, MRP21, MRPL23, MRPL35, MRPL11, MRP35, MRPS12, VAR1, RSM26, MRP51, MRPL25, RSM27, MRPS17, MRPL6, MRPL17, MRPS35, MRPL49, NAM9, RSM10, MRPL38, YML6, MRPL1, MRPL3, MHR1, MRPL24, MRPL51
		GO:0000314	organellar small ribosomal subunit	1.14035e-23	2.11175e-25	0	MRPS12, VAR1, RSM26, MRPS9, FYV4, MRP51, MRPS5, RSM27, MRPS17, MRPS28, MRPS35, PET123, NAM9, MRPS8, MRP21, RSM10
		GO:0005763	mitochondrial small ribosomal subunit	1.14035e-23	2.11175e-25	0	MRPS12, VAR1, RSM26, MRPS9, FYV4, MRP51, MRPS5, RSM27, MRPS17, MRPS28, MRPS35, PET123, NAM9, MRPS8, MRP21, RSM10
		GO:0015934	large ribosomal subunit	9.42303e-22	1.74501e-23	0	MRPL37, MRPL4, MRPL20, MRPL32, MRPL36, MRPL25, MRPL7, MRPL6, MRP7, MRPL17, MRPL49, MRPL38, YML6, MRPL1, MRPL23, MRPL35, MRPL3, MHR1, MRPL51, MRPL24, MRPL11, MRP35
		GO:0031974	membrane-enclosed lumen	6.60767e-21	1.22364e-22	0	MRPL37, MRPS9, MRPL4, MRPL20, MRPL32, MRPS5, MRPL36, FYV4, MRPL7, MRP7, PET123, MRPS28, MRPS8, MRP21, MRPL23, MRPL35, MRPL11, MRP35, MRPS12, VAR1, RSM26, MRP51, TIM44, MRPL25, RSM27, MRPS17, MRPL6, RRP14, MRPL17, MRPS35, MSS116, NAM9, MRPL49, RSM10, MRPL38, YML6, MRPL1, MRPL3, MHR1, MRPL24, MRPL51
		GO:0043233	organelle lumen	6.60767e-21	1.22364e-22	0	MRPL37, MRPS9, MRPL4, MRPL20, MRPL32, MRPS5, MRPL36, FYV4, MRPL7, MRP7, PET123, MRPS28, MRPS8, MRP21, MRPL23, MRPL35, MRPL11, MRP35, MRPS12, VAR1, RSM26, MRP51, TIM44, MRPL25, RSM27, MRPS17, MRPL6, RRP14, MRPL17, MRPS35, MSS116, NAM9, MRPL49, RSM10, MRPL38, YML6, MRPL1, MRPL3, MHR1, MRPL24, MRPL51
		GO:0070013	intracellular organelle lumen	6.60767e-21	1.22364e-22	0	MRPL37, MRPS9, MRPL4, MRPL20, MRPL32, MRPS5, MRPL36, FYV4, MRPL7, MRP7, PET123, MRPS28, MRPS8, MRP21, MRPL23, MRPL35, MRPL11, MRP35, MRPS12, VAR1, RSM26, MRP51, TIM44, MRPL25, RSM27, MRPS17, MRPL6, RRP14, MRPL17, MRPS35, MSS116, NAM9, MRPL49, RSM10, MRPL38, YML6, MRPL1, MRPL3, MHR1, MRPL24, MRPL51
		GO:0015935	small ribosomal subunit	1.00821e-15	1.86705e-17	0	MRPS12, VAR1, RSM26, MRPS9, FYV4, MRP51, MRPS5, RSM27, MRPS17, MRPS28, MRPS35, PET123, NAM9, MRPS8, MRP21, RSM10
		GO:0043228	non-membrane-bounded organelle	2.63994e-13	4.88878e-15	0	MRPL37, MRPS9, MRPL4, MRPL20, MRPL32, MRPS5, MRPL36, FYV4, MRPL7, MRP7, PET123, MRPS28, MRPS8, MRP21, MRPL35, MRPL23, MRP35, CLU1, MRPL11, MRPS12, VAR1, RSM26, MRP51, MRPL25, RSM27, MRPS17, MRPL6, RRP14, MRPL17, MRPS35, NAM9, MRPL49, RSM10, MRPL38, YML6, MRPL1, MRPL3, MHR1, MRPL24, MRPL51
		GO:0043232	intracellular non-membrane-bounded organelle	2.63994e-13	4.88878e-15	0	MRPL37, MRPS9, MRPL4, MRPL20, MRPL32, MRPS5, MRPL36, FYV4, MRPL7, MRP7, PET123, MRPS28, MRPS8, MRP21, MRPL35, MRPL23, MRP35, CLU1, MRPL11, MRPS12, VAR1, RSM26, MRP51, MRPL25, RSM27, MRPS17, MRPL6, RRP14, MRPL17, MRPS35, NAM9, MRPL49, RSM10, MRPL38, YML6, MRPL1, MRPL3, MHR1, MRPL24, MRPL51
		GO:0032991	protein-containing complex	1.05041e-08	1.94521e-10	0	MRPL37, MRPS9, MRPL4, MRPL20, MRPL32, MRPS5, MRPL36, FYV4, MRPL7, MRP7, PET123, MRPS28, MRPS8, MRP21, TOM20, MRPL23, MRPL35, MRPL11, MRP35, MRPS12, VAR1, RSM26, MRP51, TIM44, MRPL25, RSM27, MRPS17, MRPL6, MRPL17, MRPS35, MRPL49, NAM9, RSM10, MRPL38, YML6, MRPL1, MRPL3, MHR1, TOM40, MRPL24, MRPL51
		GO:0043231	intracellular membrane-bounded organelle	1.22289e-06	2.26462e-08	0	GEP3, MRPL37, SIM1, TUF1, MRPS9, MRPL4, MRPL20, MRPL32, MRPS5, MRPL36, FYV4, OXA1, MRPL7, MRP7, PET123, MRPS28, MRPS8, MRP21, TOM20, MRPL35, MRPL23, AIM41, MRP35, MRPL11, MRPS12, VAR1, RSM26, MEF1, CCM1, MRP51, TIM44, MRPL25, RSM27, MRPS17, MRPL6, RRP14, MSS116, MRPS35, MRPL17, NAM9, MRM1, MRPL49, RSM10, OMS1, MRPL38, YML6, MRPL1, MRPL3, MHR1, MAC1, TOM40, TPO3, MRPL24, MRPL51
		GO:0043227	membrane-bounded organelle	1.23616e-06	2.28918e-08	0	GEP3, MRPL37, SIM1, TUF1, MRPS9, MRPL4, MRPL20, MRPL32, MRPS5, MRPL36, FYV4, OXA1, MRPL7, MRP7, PET123, MRPS28, MRPS8, MRP21, TOM20, MRPL35, MRPL23, AIM41, MRP35, MRPL11, MRPS12, VAR1, RSM26, MEF1, CCM1, MRP51, TIM44, MRPL25, RSM27, MRPS17, MRPL6, RRP14, MSS116, MRPS35, MRPL17, NAM9, MRM1, MRPL49, RSM10, OMS1, MRPL38, YML6, MRPL1, MRPL3, MHR1, MAC1, TOM40, TPO3, MRPL24, MRPL51
		GO:0043229	intracellular organelle	2.76837e-06	5.12661e-08	0	GEP3, MRPL37, SIM1, TUF1, MRPS9, MRPL4, MRPL20, MRPL32, MRPS5, MRPL36, FYV4, OXA1, MRPL7, MRP7, PET123, MRPS28, MRPS8, MRP21, TOM20, MRPL35, MRPL23, AIM41, CLU1, MRP35, MRPL11, MRPS12, VAR1, RSM26, MEF1, CCM1, MRP51, TIM44, MRPL25, RSM27, MRPS17, MRPL6, RRP14, MSS116, MRPS35, MRPL17, NAM9, MRM1, MRPL49, RSM10, OMS1, MRPL38, YML6, MRPL1, MRPL3, MHR1, MAC1, TOM40, TPO3, MRPL24, MRPL51
		GO:0043226	organelle	2.82752e-06	5.23615e-08	0	GEP3, MRPL37, SIM1, TUF1, MRPS9, MRPL4, MRPL20, MRPL32, MRPS5, MRPL36, FYV4, OXA1, MRPL7, MRP7, PET123, MRPS28, MRPS8, MRP21, TOM20, MRPL35, MRPL23, AIM41, CLU1, MRP35, MRPL11, MRPS12, VAR1, RSM26, MEF1, CCM1, MRP51, TIM44, MRPL25, RSM27, MRPS17, MRPL6, RRP14, MSS116, MRPS35, MRPL17, NAM9, MRM1, MRPL49, RSM10, OMS1, MRPL38, YML6, MRPL1, MRPL3, MHR1, MAC1, TOM40, TPO3, MRPL24, MRPL51
		GO:0005737	cytoplasm	7.84038e-05	1.45192e-06	0	GEP3, MRPL37, SIM1, TUF1, MRPS9, MRPL4, MRPL20, MRPL32, MRPS5, MRPL36, FYV4, OXA1, MRPL7, MRP7, PET123, MRPS28, MRPS8, MRP21, TOM20, MRPL35, MRPL23, AIM41, CLU1, MRP35, MRPL11, MRPS12, VAR1, RSM26, MEF1, CCM1, MRP51, TIM44, MRPL25, RSM27, MRPS17, MRPL6, MSS116, MRPS35, MRPL17, NAM9, MRM1, MRPL49, RSM10, OMS1, MRPL38, YML6, MRPL1, MRPL3, MHR1, TOM40, TPO3, MRPL24, MRPL51
		GO:0005622	intracellular anatomical structure	0.00777934	0.000144062	0.0031	GEP3, MRPL37, SIM1, TUF1, MRPS9, MRPL4, MRPL20, MRPL32, MRPS5, MRPL36, FYV4, OXA1, MRPL7, MRP7, PET123, MRPS28, MRPS8, MRP21, TOM20, MRPL35, MRPL23, AIM41, CLU1, MRP35, MRPL11, MRPS12, VAR1, RSM26, MEF1, CCM1, MRP51, TIM44, MRPL25, RSM27, MRPS17, MRPL6, RRP14, MSS116, MRPS35, MRPL17, NAM9, MRM1, MRPL49, RSM10, OMS1, MRPL38, YML6, MRPL1, MRPL3, MHR1, MAC1, TOM40, TPO3, MRPL24, MRPL51
representative GO Terms according to Revigo software

## Sheet: 58 GO Summary
Unique DEGs in ste12	Ontology	GO term ID	GO term name	adjusted p-value	exact p-value	FDR [%]	Genes annotated to the GO term
	biological process	GO:0042254	ribosome biogenesis	1.34162e-22	6.91555e-25	0	PNO1, RPS8B, HAS1, RPL7B, ESF1, RRP15, RPS1A, RPS20, NOP12, RPP0, LOC1, NOP2, DBP2, NOP6, RLP24, RPL17A, RPS18B, UTP20, RPL11A, RPS6A, RRP12, SLX9, SNU13, GAR1, RPS5, NUG1, RPL16A, RPS23B, RPS26A, RPF2, ARX1, RPS19B
		GO:0022613	ribonucleoprotein complex biogenesis	3.31962e-20	1.71115e-22	0	PNO1, RPS8B, HAS1, RPL7B, ESF1, RRP15, RPS1A, RPS20, NOP12, RPP0, LOC1, NOP2, DBP2, NOP6, RLP24, RPL17A, RPS18B, UTP20, RPL11A, RPS6A, RRP12, SLX9, SNU13, GAR1, RPS5, NUG1, RPL16A, RPS23B, RPS26A, RPF2, ARX1, RPS19B
		GO:0006364	rRNA processing	2.85018e-19	1.46916e-21	0	RPL17A, PNO1, NOP6, DBP2, RPS18B, UTP20, RPS8B, HAS1, RRP12, RPS6A, SLX9, RPL7B, SNU13, GAR1, RPS5, ESF1, RPS23B, RPL16A, NUG1, RRP15, RPS1A, RPS26A, RPS20, RPF2, NOP12, LOC1, NOP2
		GO:0016072	rRNA metabolic process	2.33907e-17	1.20571e-19	0	RPL17A, PNO1, NOP6, DBP2, RPS18B, UTP20, RPS8B, HAS1, RRP12, RPS6A, SLX9, RPL7B, SNU13, GAR1, RPS5, ESF1, RPS23B, RPL16A, NUG1, RRP15, RPS1A, RPS26A, RPS20, RPF2, NOP12, LOC1, NOP2
		GO:0034470	ncRNA processing	6.75911e-16	3.48408e-18	0	RPL17A, PNO1, NOP6, DBP2, RPS18B, UTP20, RPS8B, HAS1, RRP12, RPS6A, SLX9, RPL7B, SNU13, GAR1, RPS5, ESF1, RPS23B, RPL16A, NUG1, RRP15, RPS1A, RPS26A, RPS20, RPF2, NOP12, LOC1, NOP2
		GO:0034660	ncRNA metabolic process	3.15865e-13	1.62817e-15	0	RPL17A, PNO1, NOP6, DBP2, RPS18B, UTP20, RPS8B, HAS1, RRP12, RPS6A, SLX9, RPL7B, SNU13, GAR1, RPS5, ESF1, RPS23B, RPL16A, NUG1, RRP15, RPS1A, RPS26A, RPS20, RPF2, NOP12, LOC1, NOP2
		GO:0042274	ribosomal small subunit biogenesis	4.12377e-13	2.12565e-15	0	PNO1, NOP6, RPS18B, UTP20, RPS8B, HAS1, RRP12, RPS6A, SLX9, SNU13, RPS5, RPS23B, RPS1A, RPS20, LOC1, RPS19B
		GO:0042273	ribosomal large subunit biogenesis	2.92244e-12	1.50641e-14	0	RRP15, RPL17A, RLP24, RPS26A, HAS1, RPF2, RPL11A, NOP12, RPP0, RPL7B, SNU13, LOC1, RPL16A, NUG1, NOP2
		GO:0006396	RNA processing	3.30834e-12	1.70533e-14	0	RPL17A, PNO1, NOP6, DBP2, RPS18B, UTP20, RPS8B, HAS1, RRP12, RPS6A, SLX9, RPL7B, SNU13, GAR1, RPS5, ESF1, RPS23B, RPL16A, NUG1, RRP15, RPS1A, RPS26A, RPS20, RPF2, NOP12, LOC1, NOP2
		GO:0044085	cellular component biogenesis	1.01597e-11	5.23696e-14	0	PNO1, RPS8B, HAS1, RPL7B, ESF1, RRP15, RPS1A, RPS20, NOP12, RPP0, FPR3, LOC1, NOP2, DBP2, NOP6, RLP24, RPL17A, RPS18B, UTP20, RPL11A, RPS6A, RRP12, SLX9, SNU13, GAR1, RPS5, NUG1, RPL16A, RPS23B, RPS26A, RPF2, ARX1, PEF1, RPS19B
		GO:0030490	maturation of SSU-rRNA	1.6035e-11	8.26545e-14	0	PNO1, RPS1A, RPS18B, RPS20, UTP20, RPS8B, HAS1, RRP12, RPS6A, SLX9, SNU13, LOC1, RPS5, RPS23B
		GO:0000462	maturation of SSU-rRNA from tricistronic rRNA transcript (SSU-rRNA, 5,8S rRNA, LSU-rRNA)	7.48642e-11	3.85898e-13	0	PNO1, RPS1A, RPS18B, RPS20, UTP20, RPS8B, HAS1, RRP12, RPS6A, SLX9, SNU13, LOC1, RPS23B
		GO:0000470	maturation of LSU-rRNA	3.43587e-10	1.77107e-12	0	RRP15, RPL17A, RPS26A, HAS1, RPF2, NOP12, RPL7B, SNU13, NUG1, RPL16A, NOP2
		GO:0000463	maturation of LSU-rRNA from tricistronic rRNA transcript (SSU-rRNA, 5,8S rRNA, LSU-rRNA)	2.17575e-08	1.12152e-10	0	RRP15, RPL17A, RPS26A, HAS1, RPF2, NOP12, RPL7B, NUG1, NOP2
		GO:0002181	cytoplasmic translation	5.77244e-08	2.97548e-10	0	RPS4A, RPL28, RPL17A, RPS1A, RPS18B, RPS26A, RPL24B, RPL18A, RPL11A, RPP0, RPL7B, RPL16A, RPL21A
		GO:0000054	ribosomal subunit export from nucleus	2.43886e-07	1.25714e-09	0	PNO1, RPS18B, RPS26A, ARX1, SLX9, LOC1, RPS5, NUG1, RPS19B
		GO:0033750	ribosome localization	2.77772e-07	1.43181e-09	0	PNO1, RPS18B, RPS26A, ARX1, SLX9, LOC1, RPS5, NUG1, RPS19B
		GO:0010467	gene expression	5.37005e-07	2.76807e-09	0	RPL28, PNO1, RPS8B, HAS1, RPL18A, STM1, RPL7B, ESF1, PHO86, RRP15, FRE2, RPS1A, RPS20, NOP12, RPP0, LOC1, NOP2, DBP2, NOP6, RPL17A, RPS4A, RPS18B, UTP20, RRP12, RPL11A, RPS6A, SLX9, SNU13, GAR1, RPS5, NUG1, RPL16A, RPS23B, RPL24B, RPS26A, RPF2, RPL21A, RPS19B
		GO:0042255	ribosome assembly	1.27919e-06	6.59377e-09	0	RLP24, PNO1, RPS26A, RPF2, RPL11A, RPP0, RPS5, RPS19B, NOP2
		GO:0006412	translation	6.34495e-06	3.27059e-08	0	RPS4A, RPL28, RPL17A, RPS18B, RPS8B, RPL18A, STM1, RPS6A, RPL11A, RPL7B, RPS5, RPS23B, RPL16A, RPS1A, RPL24B, RPS20, RPS26A, RPP0, LOC1, RPL21A, RPS19B
		GO:0043043	peptide biosynthetic process	6.94596e-06	3.58039e-08	0	RPS4A, RPL28, RPL17A, RPS18B, RPS8B, RPL18A, STM1, RPS6A, RPL11A, RPL7B, RPS5, RPS23B, RPL16A, RPS1A, RPL24B, RPS20, RPS26A, RPP0, LOC1, RPL21A, RPS19B
		GO:0043603	amide metabolic process	1.43098e-05	7.3762e-08	0	RPS4A, RPL28, RPL17A, RPS18B, RPS8B, RPL18A, STM1, RPS6A, RPL11A, RPL7B, RPS5, RPS23B, RPL16A, RPS1A, RPS26A, DAL4, RPL24B, RPS20, RPP0, LOC1, RPL21A, RPS19B
		GO:0006518	peptide metabolic process	1.49739e-05	7.71852e-08	0	RPS4A, RPL28, RPL17A, RPS18B, RPS8B, RPL18A, STM1, RPS6A, RPL11A, RPL7B, RPS5, RPS23B, RPL16A, RPS1A, RPL24B, RPS20, RPS26A, RPP0, LOC1, RPL21A, RPS19B
		GO:0043604	amide biosynthetic process	1.93033e-05	9.95017e-08	0	RPS4A, RPL28, RPL17A, RPS18B, RPS8B, RPL18A, STM1, RPS6A, RPL11A, RPL7B, RPS5, RPS23B, RPL16A, RPS1A, RPL24B, RPS20, RPS26A, RPP0, LOC1, RPL21A, RPS19B
		GO:0031503	protein-containing complex localization	2.06327e-05	1.06354e-07	0	PNO1, RPS18B, RPS26A, ARX1, SLX9, LOC1, RPS5, NUG1, RPS19B
		GO:0009059	macromolecule biosynthetic process	2.09314e-05	1.07894e-07	0	RPL28, PNO1, RPS8B, HAS1, RPL18A, STM1, RPL7B, ESF1, PHO86, RRP15, FRE2, RPS1A, RPS20, NOP12, RPP0, LOC1, NOP2, DBP2, NOP6, RPL17A, RPS4A, RPS18B, UTP20, RRP12, RPL11A, RPS6A, SLX9, SNU13, GAR1, RPS5, NUG1, RPL16A, RPS23B, RPL24B, RPS26A, RPF2, RPL21A, RPS19B
		GO:0016070	RNA metabolic process	2.55742e-05	1.31826e-07	0	RPL17A, PNO1, NOP6, DBP2, RPS18B, UTP20, RPS8B, HAS1, RRP12, RPS6A, SLX9, RPL7B, SNU13, GAR1, RPS5, ESF1, RPS23B, RPL16A, NUG1, RRP15, FRE2, RPS1A, RPS26A, RPS20, RPF2, NOP12, LOC1, NOP2
		GO:0051656	establishment of organelle localization	5.03521e-05	2.59547e-07	0	PNO1, RPS18B, RPS26A, ARX1, SLX9, PEF1, RPS5, LOC1, NUG1, RPS19B
		GO:0071840	cellular component organization or biogenesis	9.24947e-05	4.76777e-07	0	PNO1, RPS8B, HAS1, STM1, RPL7B, CTS1, ESF1, RRP15, RPS1A, RPS20, NOP12, RPP0, FPR3, LOC1, NOP2, DBP2, NOP6, RLP24, RPL17A, RPS18B, UTP20, RPL11A, RPS6A, RRP12, SLX9, SNU13, GAR1, RPS5, NUG1, RPL16A, RPS23B, RPS26A, RPF2, ARX1, PEF1, RPS19B
		GO:0051168	nuclear export	0.000105445	5.4353e-07	0	PNO1, RPS18B, RPS26A, ARX1, SLX9, LOC1, RPS5, NUG1, RPS19B
		GO:0034641	cellular nitrogen compound metabolic process	0.00019307	9.95207e-07	0	RPL28, PNO1, RPS8B, HAS1, RPL18A, STM1, RPL7B, ESF1, RRP15, FRE2, RPS1A, RPS20, NOP12, RPP0, LOC1, NOP2, DBP2, NOP6, RPL17A, RPS4A, RPS18B, UTP20, RRP12, RPL11A, RPS6A, SLX9, SNU13, GAR1, RPS5, NUG1, RPL16A, RPS23B, DAL4, RPL24B, RPS26A, RPF2, RPL21A, RPS19B
		GO:0140694	non-membrane-bounded organelle assembly	0.000600646	3.09611e-06	0	RLP24, PNO1, RPS26A, RPF2, RPL11A, RPP0, RPS5, RPS19B, NOP2
		GO:0043170	macromolecule metabolic process	0.000620073	3.19625e-06	0	RPL28, PNO1, RPS8B, HAS1, RPL18A, STM1, RPL7B, CTS1, ESF1, PHO86, RRP15, FRE2, RPS1A, RPS20, NOP12, RPP0, LOC1, NOP2, DBP2, NOP6, RPL17A, RPS4A, RKM4, RPS18B, UTP20, RRP12, RPS6A, RPL11A, SLX9, SNU13, GAR1, RPS5, NUG1, RPL16A, RPS23B, RPL24B, RPS26A, RPF2, ARX1, RPL21A, RPS19B
		GO:0000466	maturation of 5,8S rRNA from tricistronic rRNA transcript (SSU-rRNA, 5,8S rRNA, LSU-rRNA)	0.000918871	4.73645e-06	0	RRP15, RPL17A, PNO1, RPS18B, UTP20, LOC1, RPF2
		GO:0000460	maturation of 5,8S rRNA	0.000985676	5.0808e-06	0	RRP15, RPL17A, PNO1, RPS18B, UTP20, LOC1, RPF2
		GO:0090304	nucleic acid metabolic process	0.0011383	5.86754e-06	0	RPL17A, PNO1, NOP6, DBP2, RPS18B, UTP20, RPS8B, HAS1, STM1, RRP12, RPS6A, SLX9, RPL7B, SNU13, GAR1, RPS5, ESF1, RPS23B, RPL16A, NUG1, RRP15, FRE2, RPS1A, RPS26A, RPS20, RPF2, NOP12, LOC1, NOP2
		GO:0006913	nucleocytoplasmic transport	0.00136751	7.04901e-06	0	PNO1, RPS18B, RPS26A, ARX1, SLX9, LOC1, RPS5, NUG1, RPS19B
		GO:0051169	nuclear transport	0.00136751	7.04901e-06	0	PNO1, RPS18B, RPS26A, ARX1, SLX9, LOC1, RPS5, NUG1, RPS19B
		GO:0051640	organelle localization	0.00194751	1.00387e-05	0	PNO1, RPS18B, RPS26A, ARX1, SLX9, PEF1, RPS5, LOC1, NUG1, RPS19B
		GO:0044249	cellular biosynthetic process	0.00275388	1.41952e-05	0	RPL28, PNO1, RPS8B, HAS1, RPL18A, STM1, RPL7B, ESF1, PHO86, RRP15, FRE2, RPS1A, RPS20, NOP12, RPP0, LOC1, NOP2, DBP2, NOP6, RPL17A, RPS4A, RPS18B, UTP20, RRP12, RPL11A, RPS6A, SLX9, SNU13, GAR1, RPS5, NUG1, RPL16A, RPS23B, RPL24B, RPS26A, RPF2, RPL21A, RPS19B
		GO:1902626	assembly of large subunit precursor of preribosome	0.00381698	1.96752e-05	0	RLP24, RPF2, NOP2
		GO:0000027	ribosomal large subunit assembly	0.00390713	2.01399e-05	0	RLP24, RPF2, RPL11A, RPP0, NOP2
		GO:0070925	organelle assembly	0.00416977	2.14937e-05	0	RLP24, PNO1, RPS26A, RPF2, RPL11A, RPP0, RPS5, RPS19B, NOP2
		GO:0006139	nucleobase-containing compound metabolic process	0.00432482	2.22929e-05	0	RPL17A, PNO1, NOP6, DBP2, RPS18B, UTP20, RPS8B, HAS1, STM1, RRP12, RPS6A, SLX9, RPL7B, SNU13, GAR1, RPS5, ESF1, RPS23B, RPL16A, NUG1, RRP15, FRE2, RPS1A, RPS26A, RPS20, DAL4, RPF2, NOP12, LOC1, NOP2
		GO:1901576	organic substance biosynthetic process	0.00497737	2.56565e-05	0	RPL28, PNO1, RPS8B, HAS1, RPL18A, STM1, RPL7B, ESF1, PHO86, RRP15, FRE2, RPS1A, RPS20, NOP12, RPP0, LOC1, NOP2, DBP2, NOP6, RPL17A, RPS4A, RPS18B, UTP20, RRP12, RPL11A, RPS6A, SLX9, SNU13, GAR1, RPS5, NUG1, RPL16A, RPS23B, RPL24B, RPS26A, RPF2, RPL21A, RPS19B
		GO:0009058	biosynthetic process	0.00547457	2.82194e-05	0	RPL28, PNO1, RPS8B, HAS1, RPL18A, STM1, RPL7B, ESF1, PHO86, RRP15, FRE2, RPS1A, RPS20, NOP12, RPP0, LOC1, NOP2, DBP2, NOP6, RPL17A, RPS4A, RPS18B, UTP20, RRP12, RPL11A, RPS6A, SLX9, SNU13, GAR1, RPS5, NUG1, RPL16A, RPS23B, RPL24B, RPS26A, RPF2, RPL21A, RPS19B
		GO:0006807	nitrogen compound metabolic process	0.00691698	3.56546e-05	0	RPL28, PNO1, RPS8B, HAS1, RPL18A, STM1, RPL7B, CTS1, ESF1, PHO86, RRP15, FRE2, RPS1A, RPS20, NOP12, RPP0, LOC1, NOP2, RPS4A, DBP2, NOP6, RPL17A, RKM4, RPS18B, UTP20, RRP12, RPS6A, RPL11A, SLX9, SNU13, GAR1, RPS5, NUG1, RPL16A, RPS23B, DAL4, RPL24B, RPS26A, ARX1, RPF2, RPL21A, RPS19B
		GO:0022618	protein-RNA complex assembly	0.00833156	4.29462e-05	0.0004	RLP24, DBP2, RPF2, RPL11A, RPP0, RPS5, RPS19B, NOP2
		GO:0006725	cellular aromatic compound metabolic process	0.00976251	5.03222e-05	0.0004	RPL17A, PNO1, NOP6, DBP2, RPS18B, UTP20, RPS8B, HAS1, STM1, RRP12, RPS6A, SLX9, RPL7B, SNU13, GAR1, RPS5, ESF1, RPS23B, RPL16A, NUG1, RRP15, FRE2, RPS1A, RPS26A, RPS20, DAL4, RPF2, NOP12, LOC1, NOP2
	molecular function	GO:0003735	structural constituent of ribosome	6.6063e-14	8.92744e-16	0	RPS4A, RPL28, RPL17A, RPS18B, RPS8B, RPL18A, RPS6A, RPL11A, RPL7B, RPS5, RPS23B, RPL16A, RPS1A, RPL24B, RPS20, RPS26A, RPP0, RPL21A, RPS19B
		GO:0005198	structural molecule activity	4.02143e-10	5.43437e-12	0	RPS4A, RPL28, RPL17A, RPS18B, RPS8B, RPL18A, RPS6A, RPL11A, RPL7B, RPS5, RPS23B, RPL16A, RPS1A, RPL24B, RPS20, RPS26A, RPP0, RPL21A, RPS19B
		GO:0003723	RNA binding	1.50599e-08	2.03513e-10	0	RPS4A, RPL28, PNO1, NOP6, DBP2, RPS18B, UTP20, HAS1, RPL18A, STM1, RRP12, RPL11A, RPL7B, SNU13, GAR1, RPS5, ESF1, RPL16A, NUG1, RPS26A, RPS20, RPL24B, RPF2, NOP12, RPP0, LOC1, RPS19B, NOP2
		GO:0003676	nucleic acid binding	0.000124532	1.68286e-06	0	RPS4A, RPL28, PNO1, NOP6, DBP2, RPS18B, UTP20, HAS1, RPL18A, STM1, RRP12, RPL11A, SLX9, RPL7B, SNU13, GAR1, RPS5, ESF1, RPL16A, NUG1, RPS26A, RPS20, RPL24B, RPF2, NOP12, RPP0, LOC1, RPS19B, NOP2
		GO:0019843	rRNA binding	0.000161919	2.18809e-06	0	RPS4A, PNO1, NOP6, RPS18B, RPF2, RPL11A, NOP12, RPP0, RPS5
		GO:0030515	snoRNA binding	0.00564641	7.63028e-05	0.0033	NOP6, DBP2, SNU13, GAR1
	cellular component	GO:1990904	ribonucleoprotein complex	5.4085e-25	1.0817e-26	0	RPL28, PNO1, RPS8B, HAS1, RPL18A, RPL7B, RRP15, RPS1A, RPS20, NOP12, RPP0, LOC1, NOP2, DBP2, NOP6, RLP24, RPL17A, RPS4A, RPS18B, UTP20, RPL11A, RPS6A, RRP12, SLX9, SNU13, GAR1, RPS5, NUG1, RPL16A, RPS23B, RPL24B, RPS26A, RPF2, ARX1, RPL21A, RPS19B
		GO:0030684	preribosome	1.39517e-22	2.79034e-24	0	RPS4A, RPL17A, RLP24, PNO1, NOP6, UTP20, RPS8B, HAS1, RRP12, RPS6A, SLX9, SNU13, RPS5, NUG1, RRP15, RPS1A, RPS26A, ARX1, RPF2, NOP12, RPP0, LOC1, NOP2
		GO:0022626	cytosolic ribosome	8.63101e-18	1.7262e-19	0	RPS4A, RPL28, RPL17A, RPS18B, RPS8B, RPL18A, RPS6A, RPL11A, RPL7B, SNU13, RPS5, RPS23B, RPL16A, RPS1A, RPL24B, RPS20, RPS26A, RPP0, RPL21A, RPS19B
		GO:0005840	ribosome	4.44515e-15	8.8903e-17	0	RPS4A, RPL28, RPL17A, RPS18B, RPS8B, RPL18A, RRP12, RPS6A, RPL11A, RPL7B, SNU13, RPS5, RPS23B, RPL16A, RPS1A, RPL24B, RPS20, RPS26A, RPP0, RPL21A, RPS19B
		GO:0044391	ribosomal subunit	6.65716e-15	1.33143e-16	0	RPS4A, RPL28, RPL17A, RPS18B, RPS8B, RPL18A, RPS6A, RPL11A, RPL7B, SNU13, RPS5, RPS23B, RPL16A, RPS1A, RPL24B, RPS20, RPS26A, RPP0, RPL21A, RPS19B
		GO:0005730	nucleolus	2.47619e-12	4.95239e-14	0	RLP24, PNO1, NOP6, UTP20, HAS1, RRP12, RPS6A, SLX9, RPL7B, SNU13, GAR1, ESF1, RPL16A, NUG1, RRP15, ARX1, RPF2, NOP12, FPR3, LOC1, NOP2
		GO:0030686	90S preribosome	3.03214e-12	6.06428e-14	0	RPS4A, PNO1, NOP6, RPS1A, RPS26A, UTP20, RPS8B, HAS1, RRP12, RPS6A, RPP0, SLX9, RPS5
		GO:0043228	non-membrane-bounded organelle	3.21436e-12	6.42872e-14	0	RPL28, PNO1, RPS8B, HAS1, RPL18A, RPL7B, ESF1, RRP15, RPS1A, RPS20, NOP12, RPP0, FPR3, LOC1, NOP2, NOP6, RLP24, RPL17A, RPS4A, RPS18B, UTP20, RRP12, RPL11A, RPS6A, SLX9, SNU13, GAR1, RPS5, NUG1, RPL16A, RPS23B, RPL24B, RPS26A, RPF2, ARX1, RPL21A, RPS19B
		GO:0043232	intracellular non-membrane-bounded organelle	3.21436e-12	6.42872e-14	0	RPL28, PNO1, RPS8B, HAS1, RPL18A, RPL7B, ESF1, RRP15, RPS1A, RPS20, NOP12, RPP0, FPR3, LOC1, NOP2, NOP6, RLP24, RPL17A, RPS4A, RPS18B, UTP20, RRP12, RPL11A, RPS6A, SLX9, SNU13, GAR1, RPS5, NUG1, RPL16A, RPS23B, RPL24B, RPS26A, RPF2, ARX1, RPL21A, RPS19B
		GO:0022627	cytosolic small ribosomal subunit	7.78112e-10	1.55622e-11	0	RPS4A, RPS1A, RPS18B, RPS26A, RPS20, RPS8B, RPS6A, RPS5, RPS19B, RPS23B
		GO:0030687	preribosome, large subunit precursor	2.04805e-08	4.09609e-10	0	RRP15, RPL17A, RLP24, HAS1, RPF2, ARX1, LOC1, NUG1, NOP2
		GO:0032991	protein-containing complex	4.97905e-08	9.95811e-10	0	RPL28, PNO1, RPS8B, HAS1, RPL18A, RPL7B, RRP15, FTR1, RPS1A, RPS20, NOP12, RPP0, FPR3, LOC1, NOP2, DBP2, NOP6, RLP24, RPL17A, RPS4A, RPS18B, UTP20, RRP12, RPL11A, RPS6A, SLX9, SNU13, GAR1, RPS5, NUG1, RPL16A, RPS23B, RPL24B, RPS26A, RPF2, ARX1, RPL21A, RPS19B
		GO:0022625	cytosolic large ribosomal subunit	7.06326e-08	1.41265e-09	0	RPL28, RPL17A, RPL24B, RPL18A, RPL11A, RPP0, RPL7B, SNU13, RPL16A, RPL21A
		GO:0015935	small ribosomal subunit	9.53381e-08	1.90676e-09	0	RPS4A, RPS1A, RPS18B, RPS26A, RPS20, RPS8B, RPS6A, RPS5, RPS19B, RPS23B
		GO:0031981	nuclear lumen	2.67467e-07	5.34935e-09	0	RLP24, PNO1, NOP6, UTP20, HAS1, RRP12, RPS6A, SLX9, RPL7B, SNU13, GAR1, ESF1, RPL16A, NUG1, RRP15, ARX1, RPF2, NOP12, FPR3, LOC1, NOP2
		GO:0015934	large ribosomal subunit	3.67551e-06	7.35102e-08	0	RPL28, RPL17A, RPL24B, RPL18A, RPL11A, RPP0, RPL7B, SNU13, RPL16A, RPL21A
		GO:0031974	membrane-enclosed lumen	8.41476e-05	1.68295e-06	0	RLP24, PNO1, NOP6, GAP1, UTP20, HAS1, RRP12, RPS6A, SLX9, RPL7B, SNU13, GAR1, ESF1, RPL16A, NUG1, RRP15, ARX1, RPF2, NOP12, FPR3, LOC1, NOP2
		GO:0043233	organelle lumen	8.41476e-05	1.68295e-06	0	RLP24, PNO1, NOP6, GAP1, UTP20, HAS1, RRP12, RPS6A, SLX9, RPL7B, SNU13, GAR1, ESF1, RPL16A, NUG1, RRP15, ARX1, RPF2, NOP12, FPR3, LOC1, NOP2
		GO:0070013	intracellular organelle lumen	8.41476e-05	1.68295e-06	0	RLP24, PNO1, NOP6, GAP1, UTP20, HAS1, RRP12, RPS6A, SLX9, RPL7B, SNU13, GAR1, ESF1, RPL16A, NUG1, RRP15, ARX1, RPF2, NOP12, FPR3, LOC1, NOP2
		GO:0043229	intracellular organelle	0.000873946	1.74789e-05	0.001	RPL28, PNO1, RPS8B, HAS1, RPL18A, STM1, RPL7B, CTS1, ESF1, PHO86, RRP15, FRE2, RPS1A, RPS20, NOP12, RPP0, FPR3, LOC1, NOP2, RPS4A, DBP2, NOP6, RLP24, RPL17A, RPS18B, GAP1, RKM4, UTP20, RRP12, RPS6A, RPL11A, SLX9, SNU13, ATO2, GAR1, RPS5, RPS23B, NUG1, RPL16A, AGP1, RPS26A, DAL4, RPL24B, ARX1, RPF2, JEN1, PEF1, RPS19B, RPL21A
		GO:0043226	organelle	0.000888931	1.77786e-05	0.001	RPL28, PNO1, RPS8B, HAS1, RPL18A, STM1, RPL7B, CTS1, ESF1, PHO86, RRP15, FRE2, RPS1A, RPS20, NOP12, RPP0, FPR3, LOC1, NOP2, RPS4A, DBP2, NOP6, RLP24, RPL17A, RPS18B, GAP1, RKM4, UTP20, RRP12, RPS6A, RPL11A, SLX9, SNU13, ATO2, GAR1, RPS5, RPS23B, NUG1, RPL16A, AGP1, RPS26A, DAL4, RPL24B, ARX1, RPF2, JEN1, PEF1, RPS19B, RPL21A
		GO:0005829	cytosol	0.00691109	0.000138222	0.0055	RPS4A, RPL28, RPL17A, RPS18B, RPS8B, RPL18A, RPS6A, RPL11A, RPL7B, SNU13, RPS5, RPS23B, RPL16A, RPS1A, RPL24B, RPS20, RPS26A, RPP0, PEF1, RPL21A, RPS19B
representative GO Terms according to Revigo software
